# Supplementary material for: The Molecular Mechanism of Multiple Organ Dysfunction and Targeted Intervention of COVID-19 Based on Time-Order Transcriptomic Analysis
Source: Front Immunol. 2021 Aug 24;12:729776. doi: 10.3389/fimmu.2021.729776 (PMC8421734; doi:10.3389/fimmu.2021.729776)
Supplement: Supplementary file 1 [file DataSheet_1.zip]

Archive with 8 entries (7 files):
- Supplementary Material/
- Supplementary Material/Supplementary Fig 1.jpg
- Supplementary Material/Supplementary Table 1.xlsx
- Supplementary Material/Supplementary Table 2.xlsx
- Supplementary Material/Supplementary Table 3.xlsx
- Supplementary Material/Supplementary Table 4.xlsx
- Supplementary Material/Supplementary Table 5.xlsx
- Supplementary Material/Supplementary_Material.docx
