# Supplementary material for: The Molecular Mechanism of Multiple Organ Dysfunction and Targeted Intervention of COVID-19 Based on Time-Order Transcriptomic Analysis
Source: Front Immunol. 2021 Aug 24;12:729776. doi: 10.3389/fimmu.2021.729776 (PMC8421734; doi:10.3389/fimmu.2021.729776)
Supplement: Supplementary file 1 [file DataSheet_1.zip › Supplementary Material/Supplementary Table 1.xlsx]

## Sheet: brain1_cpm
	MesAur_Brain_mock_1	MesAur_Brain_mock_2	MesAur_Brain_mock_3	MesAur_Brain_mock_4	MesAur_Brain_mock_5	X.MesAur_Brain_day1_CoV2_100pfu_1	MesAur_Brain_day1_CoV2_100pfu_2	MesAur_Brain_day1_CoV2_100pfu_3	MesAur_Brain_day2_CoV2_100pfu_1	MesAur_Brain_day2_CoV2_100pfu_2	MesAur_Brain_day2_CoV2_100pfu_3	MesAur_Brain_day4_CoV2_100pfu_1	MesAur_Brain_day4_CoV2_100pfu_2	MesAur_Brain_day4_CoV2_100pfu_3	MesAur_Brain_day6_CoV2_100pfu_1	MesAur_Brain_day6_CoV2_100pfu_2	MesAur_Brain_day6_CoV2_100pfu_3	MesAur_Brain_day8_CoV2_100pfu_1	MesAur_Brain_day8_CoV2_100pfu_2	MesAur_Brain_day8_CoV2_100pfu_3	MesAur_Brain_day14_CoV2_100pfu_1	MesAur_Brain_day14_CoV2_100pfu_2	MesAur_Brain_day14_CoV2_100pfu_3
ENSMAUG00000000002	2890.84	2901.72	1813.08	2635.19	3090.81	6431.41	3022.04	4899.56	4986.12	7037.25	5689.73	5527.47	5684.09	6083.42	4304.66	5422.98	4068.7	6689.61	3292.74	2824.53	4342.76	2928.47	4115.56
ENSMAUG00000000004	8256.48	8210.67	5403.26	6240.85	8715.81	14300.5	7290.89	14402.5	11366.7	13679.9	10992.8	14223.2	13333.5	14047.8	10822.7	11508.5	7889.29	16493	11130.1	10173	9294.3	7427.07	12319.4
ENSMAUG00000000006	10622.4	10821.6	6900.26	6825.37	11443	8657.13	7357.79	11095	11556.5	12875.7	10888.9	16464.2	17155.6	11926.1	11801.4	14410	3978.28	11178.9	13627.1	11663.7	8821.39	10712.2	9696.73
ENSMAUG00000000010	16481.8	16251.7	9212.71	9141.31	16953.3	9722.8	9228.36	12374.8	15661.5	13786	12313.7	17629.2	21161.3	15776	13796.8	17643	6436.71	4707.91	18538.8	16240	10757	13352.1	11883.9
ENSMAUG00000000016	35229.6	36507	28315.8	30558.1	36225.8	38329.9	25293.6	49888.8	45477.6	52096.6	49183.9	54555.9	60423.6	49754.1	39539.1	44556.5	22665.7	42289.5	50360.1	43214.5	27266.1	35070	37406.7
ENSMAUG00000000019	11236	11406	6956.61	7608.47	11704.2	12630.6	8174.23	20105.7	13598.5	18051.4	12559.6	17696.2	21704.2	13255.1	12962.7	14082.3	8697.19	29297.2	16034.2	15100.2	11766.7	12795	12463.6
ENSMAUG00000000021	1138.93	45.7868	664.248	708.275	41.8876	262.894	431.11	160.141	1463.46	2439.15	49.5809	1275.77	2079.06	174.332	610.868	532.878	139.907	184.112	272.111	1279.38	893.862	954.859	269.386
ENSMAUG00000000022	16613.8	16985.5	9820.33	10744.6	18219.7	14290	11058.2	18431.2	17232.5	19998.8	18140.6	22760.1	24043.2	19701.6	15601	19237.4	9247.76	13959.9	18900	16338	13380	18787.4	15103.4
ENSMAUG00000000023	19579.1	18730.8	13539.1	14479.3	19788.9	19275.8	13394.3	28845.7	23725.1	31684.5	25515.1	27598.6	36461.9	25960.1	21299.5	22619.8	11838.7	32467.1	25131.3	22616	17357.7	23169.1	20501.3
ENSMAUG00000000025	1209.21	1300.89	1038.92	1074.48	1533.05	1854.35	1411.8	1933.75	2579.47	3191.9	2650.78	2966.62	2794.2	2271.7	2165.9	2211.3	621.527	2469.13	1615.13	1390.45	1943.58	2234.97	2145.6
ENSMAUG00000000027	1307.58	791.285	608.173	563.899	839.586	499.438	560.644	364.062	706.005	729.354	497.929	839.656	1144.51	693.739	757.023	775.897	163.057	165.276	760.499	1007.32	464.915	940.145	576.155
ENSMAUG00000000028	9886.27	9230.69	5942.8	5942	9570.74	5797.77	6092.88	8402.03	8544.81	8494.4	6807.75	11754.6	13514.4	9879.5	9409.31	11589.3	3028.29	8159.03	11500.8	12212.6	6634.03	9566.4	7907.15
ENSMAUG00000000032	7645.37	7090.6	4749.61	4654.25	7281.21	4281.68	5468.1	5645.01	6637.13	7104.83	5216.6	7636.01	9352.37	7706.25	6982.56	7410.24	2468.5	3770.04	9438.82	10949.8	3871.18	7201.32	5554.46
ENSMAUG00000000033	61.998	93.8933	53.0059	66.0442	93.8128	132.366	70.1748	122.003	78.4198	191.826	171.25	122.663	191.54	72.5529	69.2125	154.716	34.5573	142.453	153.591	114.67	1862.32	2156.37	2375.23
ENSMAUG00000000035	14090.9	15095.5	8876.54	9742.29	15718.4	10980.9	9839.82	13687.6	14385.8	15569.6	13878.2	18702.1	21353.7	16432.6	13958.3	16348.1	6479.49	14164	16748.1	16492.8	11131.3	17680.8	14055
ENSMAUG00000000037	2.16845	2.21875	1.67387	1.53591	1.54424	4.90246	2.01218	4.47538	6.00614	6.23824	5.54523	4.09498	4.89038	2.82008	1.9775	4.85589	1.50978	5.59971	2.82189	3.68321	119.892	148.301	152.494
ENSMAUG00000000039	21.586	21.5823	15.6228	12.2873	20.2682	16.5458	21.1279	10.8966	11.7856	9.87721	10.6012	14.8908	10.9219	22.817	20.4941	11.6541	20.6337	1.78172	22.3736	27.5831	10.6571	14.714	8.30707
ENSMAUG00000000040	34.2024	29.6505	13.9489	16.4562	25.48	15.3202	21.6309	7.78326	8.61258	8.31765	7.66547	6.51473	10.5958	11.0239	9.16841	14.493	17.1109	7.1269	18.7454	19.8075	3.9964	11.6163	10.0872
ENSMAUG00000000042	33.5124	34.9957	27.0609	38.8366	32.7187	36.1556	21.8825	30.1601	28.1042	25.9927	22.1809	20.4749	23.7999	22.817	25.7075	32.7959	32.5442	23.5866	23.5829	22.5903	29.307	34.4616	18.9876
ENSMAUG00000000043	12.0251	12.0014	15.0648	15.798	13.5121	8.5793	13.8337	9.92366	12.9189	6.75809	10.275	10.7958	10.1068	22.0479	16.1796	11.8783	15.9366	11.1994	16.3266	16.5335	15.9856	16.2628	10.0872
ENSMAUG00000000044	13.7992	10.2869	6.41651	6.14365	9.26547	3.67684	5.78502	6.81036	2.83309	6.23824	4.24047	5.21179	4.56436	5.12741	6.65159	4.33295	4.86486	3.98767	9.47349	9.00339	3.9964	8.90582	5.34026
ENSMAUG00000000045	31.344	22.3892	18.1336	24.5746	27.5069	15.933	17.8581	21.7931	14.5054	15.0757	14.3524	17.4967	20.5396	11.2803	19.775	14.7171	15.0978	19.7687	25.1954	25.5369	11.9892	22.4582	15.4274
ENSMAUG00000000047	24.2472	26.2215	19.8075	12.9455	21.6194	14.7074	14.0853	7.3941	12.6922	5.71839	13.3738	9.86517	8.9657	6.1529	11.5055	13.6712	15.9366	10.6055	21.5673	18.6616	6.66067	10.0674	8.90043
ENSMAUG00000000048	221.773	172.659	145.069	141.523	188.012	142.171	131.798	162.865	104.824	110.729	84.9725	131.598	144.755	117.418	149.931	114.674	66.766	140.756	188.26	257.906	117.228	134.749	102.058
ENSMAUG00000000051	1309.05	1283.24	1407.45	1481.5	1278.54	1494.02	1518.94	1673.99	1664.95	1688.48	1573.7	1539.9	1520.91	1390.04	1470.36	1466.78	1493.01	1663.62	1344.83	1325.46	1833.02	1533.35	1494.68
ENSMAUG00000000052	500.912	461.297	377.458	411.186	526.008	305.791	325.219	339.156	214.861	230.815	214.633	273.805	254.952	286.366	264.086	222.176	283.336	203.88	376.319	386.409	211.809	329.515	213.017
ENSMAUG00000000054	2.06989	3.22727	3.9057	3.73007	3.28152	2.45123	4.52741	1.75123	2.37979	1.55956	2.93571	2.41976	3.91231	3.58919	2.87637	3.81001	2.1808	3.39376	3.82971	2.61917	6.66067	9.29303	5.93362
ENSMAUG00000000058	13.1093	14.9261	12.2751	12.5067	13.0296	9.19211	11.3185	9.92366	7.59267	5.71839	8.48094	9.86517	10.2698	6.92201	8.08978	7.3959	9.22645	8.99347	7.86098	9.24894	13.3213	10.8419	7.71371
ENSMAUG00000000059	21.7831	24.8096	45.7525	48.4909	23.2602	23.8995	27.6675	11.4803	17.3385	16.6353	19.7345	14.5185	15.9752	11.5367	17.7975	18.6765	24.6598	15.6113	12.4969	18.5797	19.982	19.3605	14.8341
ENSMAUG00000000060	30.1612	25.8181	16.7387	13.8232	21.1368	12.2561	17.3551	10.3128	12.3523	6.23824	8.48094	11.5404	12.552	13.0749	10.7864	11.0565	13.0848	5.59971	19.9548	21.9355	18.6499	12.0035	11.2739
ENSMAUG00000000064	23.4587	21.784	65.56	35.326	22.7776	31.2532	55.335	7.3941	40.6831	22.3537	38.3273	24.3837	24.4519	33.8409	35.2355	27.4918	37.4091	5.76939	16.3266	26.9283	19.982	25.943	30.2615
ENSMAUG00000000065	4.3369	4.03408	5.57957	4.38832	4.53622	3.67684	2.2637	3.30789	4.30629	4.67868	3.58809	2.79203	3.26025	4.10193	3.23591	2.39059	4.86486	3.05439	5.24065	4.41985	3.9964	3.48489	4.7469
ENSMAUG00000000066	17.5447	11.6988	12.554	9.87372	12.6435	3.06404	12.0731	12.6478	5.43952	3.63897	6.6869	7.63154	6.68352	6.66564	8.44932	4.40766	3.35507	6.78752	9.47349	17.5975	5.32854	12.3907	8.30707
ENSMAUG00000000067	4.43547	5.14345	3.34774	6.36306	5.11531	3.67684	4.52741	4.66996	1.35988	4.15883	3.2619	2.41976	4.40134	2.30734	2.87637	2.01706	3.01957	3.90283	2.62033	3.51951	1.33213	3.48489	2.37345
ENSMAUG00000000068	61.7023	67.3692	96.8056	73.5044	65.6304	60.0551	86.2722	45.5321	79.6664	63.4221	70.294	55.6544	58.6846	75.1166	74.7855	79.039	76.1602	48.955	63.0894	72.9275	58.6139	78.9907	65.2699
ENSMAUG00000000070	64.7579	59.9061	46.5894	39.9337	59.936	33.0916	40.7467	38.3326	28.1042	26.5125	30.6619	35.3657	28.6902	27.688	36.6737	30.5548	43.4482	38.095	44.7471	47.4724	22.6463	34.4616	35.0084
ENSMAUG00000000071	27.8942	26.5241	25.3871	22.5998	31.3675	17.7714	12.8277	23.5444	14.1654	14.5559	12.2321	18.4274	17.4424	10.2548	18.1571	15.9124	17.4464	19.4293	17.1329	21.3626	18.6499	13.9395	16.0208
ENSMAUG00000000073	23.4587	26.5241	53.2849	52.8793	30.0163	54.5398	57.8502	45.7267	62.6679	52.5052	58.7142	44.8586	49.8819	44.8649	54.8307	49.6795	58.0428	61.5968	36.0799	30.9389	51.9532	40.657	61.7097
ENSMAUG00000000074	202.652	207.049	297.112	270.101	193.127	330.303	274.663	191.274	328.185	328.027	312.49	278.831	272.068	286.11	268.76	236.743	345.573	142.368	173.748	173.602	265.095	298.539	261.673
ENSMAUG00000000075	5.71683	3.73153	3.06876	3.94949	5.79092	1.22561	6.28806	6.81036	3.73967	6.75809	4.24047	9.86517	5.37942	6.40927	6.65159	2.76412	5.87138	0.933284	2.62033	2.78287	2.66427	6.58256	8.90043
ENSMAUG00000000077	10.448	7.96731	9.20629	9.43489	10.2306	6.74088	8.55177	9.33992	4.87291	4.15883	3.75119	6.3286	6.03147	7.43475	8.44932	5.82707	5.36812	5.0058	7.05472	8.1849	1.33213	4.2593	4.7469
ENSMAUG00000000078	225.618	208.865	162.924	168.073	221.985	167.909	194.175	214.818	143.807	161.674	140.425	198.234	177.032	187.151	182.649	172.197	185.871	140.332	216.479	245.138	143.871	182.763	158.428
ENSMAUG00000000079	92.652	80.2782	54.6798	65.8248	91.3035	36.7684	47.2862	66.3523	46.4626	50.9456	41.7523	45.417	52.4901	49.2232	48.5387	44.226	28.6859	53.0275	60.8722	92.6531	42.6283	47.2396	53.996
ENSMAUG00000000081	16.2634	17.4474	11.4381	14.0426	17.4693	12.2561	12.3246	18.6798	11.219	10.3971	10.275	10.4236	11.4109	12.0494	10.2471	15.24	15.9366	18.0718	14.311	13.014	10.6571	10.8419	11.2739
ENSMAUG00000000082	17.6433	17.044	17.2967	16.4562	19.3996	13.4818	16.852	3.89163	10.0858	4.67868	10.6012	9.86517	8.15064	11.0239	11.865	11.953	16.2721	2.20594	11.086	17.0246	7.99281	12.3907	11.8672
ENSMAUG00000000085	65.3493	64.6462	59.1435	65.6054	68.2363	44.1221	57.8502	65.9632	49.8623	55.1044	61.4868	52.8624	58.0325	51.0178	63.1003	64.7701	68.108	63.0391	65.105	64.9063	53.2854	59.6303	44.5022
ENSMAUG00000000087	239.712	229.64	222.904	242.016	237.042	164.845	173.048	207.229	179.504	164.793	174.186	182.04	188.606	194.585	190.919	181.162	151.314	172.318	204.789	235.725	153.195	187.409	141.22
ENSMAUG00000000088	3.25268	4.74005	3.62672	3.94949	3.7641	6.12807	3.01827	8.95075	28.3309	22.3537	27.8893	11.3542	9.61775	11.5367	8.80887	8.7406	6.54239	3.73314	5.64378	6.30238	7.99281	4.64651	4.7469
ENSMAUG00000000089	42.4819	44.274	29.5717	17.7727	37.7375	23.8995	34.2071	11.6749	14.0521	16.1154	18.2666	21.964	16.9533	24.0988	20.1346	19.4983	30.3634	9.58738	34.0642	36.0136	9.32494	24.007	13.6473
ENSMAUG00000000090	5.61826	5.95027	10.3222	9.43489	4.82576	16.5458	9.80938	5.64287	4.75958	9.87721	5.87142	4.65338	5.86846	5.12741	6.83137	6.49942	7.71667	5.76939	7.45785	5.48389	9.32494	15.1012	20.1743
ENSMAUG00000000092	50.2687	54.3593	85.3675	87.547	52.9869	80.8905	92.5603	67.7144	77.3999	66.0214	66.5428	64.9612	51.512	56.9143	65.7969	74.1831	85.5544	62.5301	52.205	52.4652	69.271	65.0512	82.4774
ENSMAUG00000000093	46.4246	36.2059	125.54	102.906	61.5767	25.7379	106.646	59.3474	89.7522	97.2125	111.883	96.6042	73.0297	81.0131	96.7178	39.4448	58.8816	25.029	29.8314	43.1344	63.9425	57.6942	104.432
ENSMAUG00000000095	5.91396	6.45453	6.13753	7.02131	8.68637	9.19211	7.29416	6.42119	5.43952	4.67868	6.5238	6.14246	6.68352	4.61467	3.77523	6.35001	8.05218	8.14503	4.03127	5.48389	11.9892	10.4547	5.93362
ENSMAUG00000000096	176.433	149.967	85.9254	62.0947	140.044	32.4788	65.3959	29.5764	24.2512	25.4728	25.6059	36.1102	27.3861	48.1977	54.1116	27.7906	61.9011	8.14503	89.0911	100.183	10.6571	41.4314	34.415
ENSMAUG00000000097	5.32256	6.05112	5.57957	5.04657	6.37001	3.67684	3.52132	5.05912	4.30629	0.519853	3.425	4.09498	4.40134	3.84556	1.9775	4.40766	4.19384	2.37563	4.83753	4.58355	2.66427	3.8721	4.7469
ENSMAUG00000000099	229.757	216.832	164.318	168.95	206.06	187.519	186.63	164.032	131.115	110.729	137.652	137.368	117.532	160.232	168.986	177.427	187.045	119.969	194.509	216.491	173.177	194.766	172.668
ENSMAUG00000000102	1.97132	2.01704	0.836936	3.51066	3.185	0.612807	1.25761	3.50247	2.60644	3.63897	3.09881	1.11681	3.42327	0.512741	2.15727	2.91353	1.17428	2.96954	2.82189	2.70102	2.66427	1.16163	2.96681
ENSMAUG00000000105	12.4193	14.9261	13.112	16.2368	14.3808	17.1586	12.0731	9.14534	10.879	6.23824	10.6012	9.12063	10.2698	8.97297	8.08978	12.1024	15.0978	9.07831	10.2797	9.00339	14.6535	15.1012	5.93362
ENSMAUG00000000108	13.1093	15.3295	5.85855	3.51066	10.6167	10.4177	17.3551	2.52956	2.37979	3.11912	2.77262	5.95633	1.79314	6.1529	6.47182	2.09177	7.21341	0.763596	11.6907	12.9321	1.33213	6.58256	4.7469
ENSMAUG00000000109	1.57706	1.21022	3.06876	1.53591	2.12334	3.67684	1.76066	0.778326	1.81317	1.55956	1.30476	1.11681	1.14109	3.58919	1.9775	1.64353	4.02609	0.339376	1.81407	1.71883	1.33213	2.71047	2.37345
ENSMAUG00000000110	3.74551	3.32812	3.62672	3.94949	4.34319	0.612807	2.51523	1.55665	2.71976	3.11912	2.44643	3.53657	2.11917	1.79459	2.51682	2.76412	2.51631	1.3575	3.22502	4.09245	2.66427	3.48489	2.37345
ENSMAUG00000000111	75.6987	62.024	62.7702	57.0482	67.3677	22.0611	38.483	35.6084	25.3844	26.5125	22.6702	31.4569	29.8313	26.9189	32.1793	31.7501	28.3504	20.5323	40.7158	44.7714	29.307	33.3	33.8217
ENSMAUG00000000112	376.621	408.148	590.598	728.242	390.983	1451.74	714.324	1124.88	1027.28	1249.21	1214.24	830.908	1088.11	924.729	857.157	781.724	820.148	1318.82	652.26	453.198	1242.88	778.678	1025.92
ENSMAUG00000000115	17.3476	16.338	9.48527	11.1902	13.5121	8.5793	6.53959	7.19952	6.68608	5.71839	3.58809	4.83952	6.84653	5.38378	7.91	10.2347	8.72319	5.17549	14.311	13.0958	3.9964	9.68024	6.52699
ENSMAUG00000000117	53.7185	50.1235	20.0865	20.4057	41.1155	26.3507	27.6675	18.4853	11.219	12.9963	7.50237	15.8215	11.7369	21.5351	27.685	15.763	19.6272	5.85424	39.1033	40.3516	5.32854	22.4582	17.2075
ENSMAUG00000000118	37.0608	41.8536	30.6876	18.8698	36.3863	14.7074	29.1766	24.3227	18.585	18.7147	20.0607	20.661	21.6807	25.3807	29.6625	25.0265	31.3699	25.4532	28.4205	32.5759	18.6499	21.6837	21.361
ENSMAUG00000000121	10.8423	9.17754	6.69549	9.21547	9.94107	4.90246	6.79111	7.58868	4.87291	5.19853	5.54523	6.70087	6.52051	6.66564	5.57296	5.82707	3.85834	5.51486	10.0782	8.02121	6.66067	7.74419	7.12035
ENSMAUG00000000122	46.9174	45.3834	45.4735	50.0268	44.5901	47.1861	47.0347	46.3104	40.9098	37.9493	41.263	33.1321	49.3929	27.688	29.303	36.3071	44.6225	56.6758	35.4752	33.4763	59.946	41.4314	36.7885
ENSMAUG00000000123	57.0697	61.0155	65.56	74.382	61.5767	63.1191	57.8502	71.8006	55.8685	60.8228	58.0618	51.0011	59.0106	67.4255	54.8307	57.9719	69.9533	72.881	53.4143	55.821	78.5959	58.0814	52.2159
ENSMAUG00000000125	46.0303	55.7712	57.7486	77.8927	56.0754	88.2442	79.4811	88.9238	78.4198	84.7361	75.3499	62.3553	82.6474	59.478	65.7969	66.7872	76.4957	99.0978	58.4534	40.106	103.906	63.8896	75.9504
ENSMAUG00000000127	19.1218	20.2713	24.8291	19.9669	21.2334	14.0946	17.8581	25.101	20.1716	18.7147	16.7988	16.566	16.4643	19.2278	17.7975	16.3606	19.6272	15.6113	19.1485	25.7006	18.6499	21.6837	13.054
ENSMAUG00000000128	3.35124	5.24431	9.76425	11.629	6.75607	16.5458	14.0853	10.8966	17.5651	10.3971	12.2321	7.44541	9.29172	6.66564	9.70773	9.33825	9.0587	10.0116	4.03127	4.09245	17.3177	9.29303	9.4938
ENSMAUG00000000129	8.87094	8.67328	6.13753	9.43489	10.9062	11.6433	6.79111	21.0148	9.74582	9.87721	9.13332	12.0988	10.1068	10.7676	6.47182	7.69472	8.05218	14.2538	8.06254	6.46607	10.6571	10.0674	12.4606
ENSMAUG00000000130	56.8726	59.2002	41.2888	32.4736	54.6276	45.9605	61.3715	23.9335	34.677	24.4331	29.6833	40.5775	26.7341	53.3251	39.1905	30.2559	48.6486	16.9688	65.5082	58.1128	29.307	49.95	39.7553
ENSMAUG00000000132	13.7992	11.4971	8.36936	7.46014	12.1609	3.67684	4.77893	3.69705	2.94641	1.55956	4.89285	4.28111	4.72737	4.3583	3.77523	3.51118	5.53587	2.63017	5.84534	6.87532	9.32494	8.1314	4.15354
ENSMAUG00000000133	72.0517	51.7371	35.1513	46.5162	50.6705	23.8995	24.9007	35.9976	23.0047	24.4331	15.0047	32.3875	34.7217	15.895	26.9659	21.8142	13.5881	27.5743	34.6689	47.6361	29.307	28.6535	29.0748
ENSMAUG00000000134	6.01253	5.24431	10.8802	8.33781	6.46652	6.74088	8.30025	9.33992	6.00614	7.27794	9.7857	9.30676	7.82461	7.43475	8.44932	4.78119	10.5685	6.95721	3.02345	3.60136	10.6571	6.58256	7.12035
ENSMAUG00000000136	29.4712	30.1548	16.7387	11.629	23.7428	12.2561	14.0853	7.58868	7.02605	9.87721	6.19761	8.74836	8.31365	8.97297	14.3818	6.72354	14.5946	3.30892	18.3423	18.0886	2.66427	12.7779	4.7469
ENSMAUG00000000137	16.1648	13.8167	12.554	16.6756	11.1958	7.96649	6.03654	5.64287	5.7795	6.23824	10.9274	8.18995	6.68352	6.66564	6.65159	11.5047	12.0783	6.87237	8.26411	7.69381	2.66427	8.1314	10.6805
ENSMAUG00000000138	68.6019	58.1916	27.3399	21.2834	68.3328	32.4788	54.5804	40.473	16.3186	22.3537	18.919	40.5775	19.3985	64.0927	49.4375	17.1077	39.9254	3.90283	60.2675	70.1446	10.6571	39.8826	34.415
ENSMAUG00000000139	42.8762	36.811	21.2024	20.8445	38.22	14.7074	21.1279	9.33992	8.95255	6.75809	8.80713	14.1463	12.226	14.1004	16.1796	14.9412	15.0978	4.2422	27.8158	30.1204	10.6571	20.1349	11.2739
ENSMAUG00000000140	55.6898	50.1235	23.4342	30.4988	55.1102	11.0305	13.3307	20.0419	7.81932	8.8375	10.9274	11.7265	14.9972	6.40927	18.1571	15.9871	15.2656	11.7085	21.1642	23.327	11.9892	13.5523	14.8341
ENSMAUG00000000142	2.16845	1.21022	1.39489	1.53591	1.73727	1.22561	2.01218	0.972908	1.4732	1.03971	1.63095	1.11681	1.63013	1.28185	1.43818	0.971178	1.34203	1.18782	3.02345	1.63698	3.9964	1.54884	0.593362
ENSMAUG00000000143	94.2291	90.3634	41.2888	40.3725	85.5125	28.1891	43.5134	34.6355	26.8577	24.4331	22.6702	38.9023	26.4081	60.2471	45.3028	37.5024	44.958	11.6236	73.9738	81.3579	15.9856	60.4047	31.4482
ENSMAUG00000000145	89.3994	81.6902	49.1002	60.12	87.0568	38.6068	46.5317	58.5691	30.3707	34.3103	41.1	47.8368	45.4805	36.4046	47.8196	44.0766	43.9515	37.7556	59.2597	51.4012	31.9712	45.6907	40.3486
ENSMAUG00000000146	235.967	238.818	402.566	389.902	243.991	345.01	358.168	199.252	295.774	232.894	297.159	245.885	235.064	227.657	269.659	345.366	349.431	312.226	219.704	222.793	319.712	298.539	309.142
ENSMAUG00000000147	67.8134	80.4799	74.4873	83.8169	75.4749	82.1161	85.0146	86.7834	73.2069	69.6603	78.7749	69.2423	67.9763	71.271	74.4259	80.0101	82.0316	96.8919	69.741	84.6319	78.5959	71.2466	65.2699
ENSMAUG00000000155	190.627	160.859	132.236	147.228	156.065	115.208	128.025	151.774	114.117	123.725	113.84	137.368	161.709	92.2934	110.021	107.278	86.0577	164.597	127.791	148.31	91.9173	105.708	90.1911
ENSMAUG00000000156	88.3151	74.328	88.4362	79.4286	81.7484	62.5063	64.3898	74.3302	51.3355	38.4691	56.1047	72.0343	62.2709	54.3506	72.2687	64.4713	53.1779	55.5728	72.5629	93.4716	65.2746	69.6977	56.9628
ENSMAUG00000000158	122.32	97.8265	73.3714	83.8169	103.947	60.0551	70.9294	76.276	51.5622	58.7434	53.9845	68.3116	64.716	61.0162	67.0553	67.086	65.2562	55.1486	85.463	90.8524	54.6175	69.6977	59.9296
ENSMAUG00000000161	90.9764	91.9771	73.9293	82.281	98.5421	50.2502	57.0956	77.4435	70.2605	82.6567	71.2725	70.3591	66.5092	86.3969	68.3137	68.4307	74.8182	70.4206	85.6645	93.4716	42.6283	71.2466	77.7305
ENSMAUG00000000163	4.9283	3.42897	2.23183	3.07182	3.86061	1.22561	1.76066	3.30789	1.35988	0.519853	1.79405	2.79203	2.44519	0.512741	1.79773	1.56883	2.34855	1.78172	2.01564	3.27396	1.33213	0.38721	2.96681
ENSMAUG00000000165	53.5213	44.274	21.4814	13.3844	42.5632	8.5793	28.4221	9.5345	6.45944	7.7978	9.62261	16.7522	8.31365	25.8934	19.0559	9.11413	22.3112	4.15736	33.0564	37.8961	3.9964	20.1349	10.0872
ENSMAUG00000000166	22.6702	23.4985	23.4342	26.1105	27.5069	19.6098	20.1218	27.6306	19.0383	19.2346	24.1381	19.9165	22.8218	21.5351	21.5727	26.2218	26.1696	39.707	26.808	21.1171	21.3142	19.3605	26.7013
ENSMAUG00000000168	56.084	49.9218	44.0786	32.4736	54.1451	17.7714	26.1583	28.2143	20.8515	23.3934	23.4857	22.8946	23.6368	22.3042	23.0109	24.13	17.6141	17.6476	37.6924	45.017	17.3177	28.2663	18.3942
ENSMAUG00000000170	0.887094	0.705964	0.836936	0.658248	0.579092	0.612807	0.503045	1.36207	1.69985	4.67868	0.97857	1.67522	0.815064	1.53822	0.719091	1.12059	1.00652	1.01813	1.61251	0.654792	2.66427	1.54884	4.15354
ENSMAUG00000000172	272.929	310.523	254.429	258.253	279.701	269.022	311.636	220.266	224.947	214.18	211.534	257.611	183.878	357.381	295.726	297.778	338.695	222.122	345.682	351.051	302.395	308.606	270.573
ENSMAUG00000000173	26.7114	26.4232	21.4814	19.3086	25.6731	12.8689	15.5944	13.2315	16.4319	9.35736	13.8631	12.8433	18.0944	13.0749	12.5841	15.0906	21.137	12.4721	18.3423	23.6544	11.9892	12.3907	12.4606
ENSMAUG00000000177	122.419	105.491	82.8567	87.3276	99.2177	43.5093	81.4933	50.7858	42.043	36.3897	41.4261	51.0011	51.349	44.8649	57.7071	60.9601	62.5721	36.4829	92.9208	93.2261	41.2962	82.8628	40.942
ENSMAUG00000000179	8.18098	6.35368	4.18468	5.26598	6.37001	5.51526	4.27588	5.05912	4.30629	3.63897	3.75119	3.1643	4.07532	1.79459	5.21341	4.85589	4.3616	3.81798	6.45003	6.62977	1.33213	4.64651	2.37345
ENSMAUG00000000180	80.2327	80.7825	70.8606	66.0442	71.3248	58.8295	80.4872	21.404	28.3309	21.314	32.4559	33.1321	30.6464	44.3521	40.2691	49.1566	59.0493	19.6838	62.0816	64.8244	29.307	60.7919	36.7885
ENSMAUG00000000181	23.3601	20.8764	17.8546	16.2368	22.8741	7.96649	15.8459	7.19952	4.64626	5.19853	6.5238	9.4929	9.61775	9.48572	11.3257	6.35001	16.2721	1.69688	15.5204	15.8787	2.66427	12.3907	5.34026
ENSMAUG00000000182	16.7562	20.0696	14.7859	7.46014	12.4505	8.5793	12.0731	2.52956	3.17306	2.59927	2.93571	3.7227	2.6082	6.92201	8.6291	5.08001	10.904	2.71501	16.3266	12.2774	5.32854	12.0035	7.71371
ENSMAUG00000000186	8.27954	10.2869	7.25344	5.70482	8.30031	7.35368	8.30025	1.36207	5.43952	2.07941	3.75119	6.3286	5.37942	6.40927	5.9325	5.52825	8.55544	2.1211	4.83753	5.89313	6.66067	5.42093	2.96681
ENSMAUG00000000190	10.1523	8.37072	11.4381	12.2873	9.26547	8.5793	8.30025	3.50247	6.11947	7.27794	4.89285	8.18995	6.84653	4.61467	7.19091	8.06825	8.38769	2.37563	7.65942	9.24894	7.99281	8.90582	4.15354
ENSMAUG00000000192	90.7793	100.852	80.9038	64.2889	90.6278	57.6039	86.7753	51.175	55.7551	48.3463	56.1047	64.2167	52.6531	69.9892	76.0439	52.8172	86.8964	14.678	78.4082	94.5356	47.9568	86.7349	53.996
ENSMAUG00000000193	116.308	141.899	145.348	201.204	143.036	325.401	226.622	256.069	354.816	366.497	392.244	261.148	352.596	272.778	225.435	242.57	289.375	362.454	173.748	146.346	403.637	168.049	309.735
ENSMAUG00000000195	0.295698	0.705964	1.11591	1.97474	0.0965153	0.612807	2.01218	0.972908	4.30629	3.63897	5.38214	1.48908	1.79314	2.05097	3.23591	1.27	1.84529	0.84844	0.403127	0.409245	2.66427	1.16163	2.96681
ENSMAUG00000000197	63.6736	67.9743	57.4696	59.9006	67.0781	69.86	67.4081	70.6331	51.3355	53.025	56.1047	59.3771	59.4996	56.4016	58.9655	61.1095	69.9533	62.1058	70.3457	62.369	67.9389	67.3745	50.4358
ENSMAUG00000000198	23.7544	27.7343	13.67	19.3086	23.4532	12.2561	19.6188	15.7611	9.40585	13.5162	12.2321	19.1719	10.5958	17.1768	15.1009	11.953	17.6141	7.04206	17.536	22.3448	11.9892	22.4582	13.054
ENSMAUG00000000200	66.7292	68.0751	79.5089	82.5004	75.0889	71.6984	69.9233	79.0001	67.4274	72.2596	66.0535	67.7532	59.4996	77.9367	82.5157	70.149	79.683	71.4387	68.5316	77.7566	90.5851	72.4082	93.1579
ENSMAUG00000000201	57.3654	61.5197	104.338	107.075	62.5419	25.7379	43.7649	31.7168	39.5499	39.5088	48.9285	37.0409	37.982	28.2008	41.168	41.3124	47.9776	37.5859	31.847	33.5581	63.9425	40.657	53.4026
ENSMAUG00000000206	27.7956	17.5483	12.833	11.4096	20.2682	11.0305	10.3124	8.17243	7.93264	5.71839	8.48094	10.982	6.68352	12.5622	10.9661	8.14296	11.4073	1.86657	16.3266	14.5691	9.32494	10.0674	3.56017
ENSMAUG00000000207	17.3476	20.1704	25.945	14.9203	16.5041	12.8689	18.1096	5.44828	9.40585	9.35736	9.13332	14.3324	8.15064	7.43475	11.5055	14.493	16.1044	2.8847	16.5282	16.1243	5.32854	10.0674	8.90043
ENSMAUG00000000209	28.2884	24.8096	23.7132	18.4309	19.3996	14.7074	20.3733	14.399	12.9189	18.7147	13.5369	14.3324	13.367	14.8695	13.1234	14.1941	14.2591	6.19361	19.9548	19.0708	17.3177	13.1651	13.6473
ENSMAUG00000000212	13.405	14.5227	15.6228	13.8232	11.9679	12.8689	9.80938	12.8424	12.9189	16.1154	13.7	12.6572	13.6931	17.4332	9.52796	12.6253	13.2525	7.97534	10.4813	15.3058	10.6571	15.1012	14.8341
ENSMAUG00000000214	26.0214	24.6079	13.112	7.67956	18.917	7.35368	12.0731	4.47538	5.55285	3.11912	5.70833	9.12063	6.3575	11.0239	10.0673	6.57413	13.4203	3.05439	18.1407	20.626	1.33213	8.1314	6.52699
ENSMAUG00000000215	17.939	19.767	16.4597	10.9708	17.9518	12.2561	13.5822	4.2808	9.40585	3.63897	7.82856	7.63154	7.98762	12.5622	11.1459	7.54531	12.7493	5.85424	12.2954	15.715	6.66067	9.29303	8.30707
ENSMAUG00000000216	15.5734	18.8593	17.5757	21.0639	19.3996	14.0946	20.3733	26.6577	26.971	23.3934	21.6916	20.4749	17.7684	20.766	16.5391	16.6594	25.4986	22.6534	15.1173	13.9143	30.6391	25.5558	26.7013
ENSMAUG00000000217	55.2955	50.426	28.1768	23.6969	50.1879	22.0611	26.1583	20.8202	15.5253	16.1154	15.0047	25.5005	16.6273	28.2008	25.1682	26.5206	25.8341	10.2661	34.6689	40.4334	6.66067	30.9768	18.3942
ENSMAUG00000000218	5.5197	5.64771	4.18468	4.82715	5.11531	7.35368	4.52741	5.44828	6.11947	5.19853	4.40357	5.02565	3.09724	3.07645	7.73023	4.25824	5.20037	4.49673	6.24847	5.97498	5.32854	5.03372	4.15354
ENSMAUG00000000220	15.2777	16.1363	27.0609	21.5028	18.8205	32.4788	27.416	16.5394	26.7443	27.5522	22.0178	23.453	23.3108	19.7405	30.0221	27.7159	36.5703	22.9927	12.2954	17.352	30.6391	16.2628	29.6681
ENSMAUG00000000222	37.9479	38.9289	35.4303	44.5414	52.6008	43.5093	44.771	56.0395	33.7704	42.628	31.4773	40.9498	36.8409	54.0942	47.8196	41.0883	50.3261	40.9797	33.8627	44.2803	71.9353	36.7849	42.1287
ENSMAUG00000000226	2.36558	3.12641	5.57957	6.8019	2.79894	10.4177	6.53959	2.1404	6.34611	4.67868	4.72976	2.97816	6.68352	5.12741	6.29205	8.14296	6.71015	6.61783	3.82971	2.94657	1.33213	4.64651	1.78009
ENSMAUG00000000227	6.20966	2.5213	3.62672	4.82715	5.6944	2.45123	2.76675	4.47538	1.81317	2.07941	1.79405	2.04749	3.09724	2.05097	2.51682	1.71824	1.17428	1.52719	4.4344	7.44826	3.9964	2.32326	0.593362
ENSMAUG00000000228	25.1343	25.6164	21.4814	21.2834	23.0672	7.35368	15.0914	14.399	9.51917	9.35736	13.2107	12.2849	15.3232	9.74209	14.0223	11.6541	17.2786	13.4054	18.3423	17.9249	9.32494	22.0709	10.6805
ENSMAUG00000000231	4.23834	3.93323	2.51081	1.97474	2.21985	1.83842	3.26979	2.91872	2.15315	0.519853	2.28333	1.67522	2.6082	1.28185	2.69659	1.56883	2.68406	2.46048	2.62033	3.19211	3.9964	4.64651	2.37345
ENSMAUG00000000232	165.591	143.916	98.2005	102.467	125.856	80.2777	84.5116	62.0715	51.7888	41.0684	49.744	70.3591	59.6627	52.0432	72.2687	69.1031	84.2124	49.6338	114.488	116.226	39.964	86.3477	59.9296
ENSMAUG00000000233	6.11109	3.32812	3.06876	3.07182	3.95713	3.06404	2.51523	3.11331	1.9265	2.07941	1.63095	1.30295	2.93423	1.02548	3.05614	2.24118	2.85181	0.593908	3.42658	4.1743	1.33213	2.71047	0.593362
ENSMAUG00000000234	17.249	13.1108	8.09038	6.58248	13.6087	9.19211	10.8155	8.36701	9.97246	8.31765	10.1119	12.8433	8.80269	10.7676	9.34819	7.84413	12.4138	3.39376	10.6829	15.715	3.9964	10.0674	7.12035
ENSMAUG00000000235	9.2652	7.3622	6.13753	8.55722	7.33516	5.51526	4.77893	10.3128	7.47935	6.23824	6.5238	5.77019	6.3575	5.89653	7.37069	7.84413	8.21993	10.6903	7.86098	7.44826	1.33213	11.6163	7.12035
ENSMAUG00000000239	50.3672	47.6022	35.9882	29.4017	45.1691	16.5458	25.9068	19.6527	13.3722	8.8375	19.0821	16.566	20.8656	13.3313	18.1571	21.0671	24.1565	8.31472	27.8158	27.9105	15.9856	25.5558	14.2407
ENSMAUG00000000240	26.12	25.919	9.20629	7.24073	19.7856	6.74088	12.8277	9.14534	4.87291	9.87721	5.21904	8.37609	3.91231	8.7166	12.2246	5.15472	8.72319	7.55112	16.5282	19.8893	6.66067	7.74419	9.4938
ENSMAUG00000000241	2.56272	2.01704	6.41651	8.11839	2.99197	3.67684	7.29416	4.47538	9.29252	7.27794	7.66547	5.58406	6.52051	3.84556	10.4268	3.13765	5.70363	5.93908	3.62814	3.51951	3.9964	5.42093	6.52699
ENSMAUG00000000242	14.982	16.0355	15.3438	16.4562	16.1181	9.80491	11.3185	10.8966	9.51917	5.71839	13.7	8.93449	9.94378	8.20386	9.34819	11.43	18.4529	7.29659	8.46567	10.8041	13.3213	12.7779	8.30707
ENSMAUG00000000245	102.607	99.1376	73.9293	89.0829	96.1292	65.5704	72.187	81.5297	58.4749	51.4655	59.5297	68.4978	70.9105	44.8649	59.6846	66.1148	59.5526	88.662	79.416	92.6531	55.9496	79.7652	65.8632
ENSMAUG00000000249	14.3906	14.5227	10.0432	10.0931	17.6623	11.6433	15.5944	12.6478	7.47935	7.27794	7.82856	9.4929	7.98762	8.7166	9.52796	10.6083	10.4007	8.4844	9.67505	9.90373	7.99281	8.90582	7.71371
ENSMAUG00000000251	85.0625	80.8833	54.9588	54.4152	83.4857	34.93	48.5439	42.4188	39.7765	35.8699	44.1988	39.6468	40.4272	55.8888	39.9096	49.8289	41.4352	29.1015	61.0738	72.2727	37.2998	54.5965	43.3154
ENSMAUG00000000254	138.387	141.798	95.4107	82.0616	130.489	126.238	146.889	144.963	140.408	130.483	127.051	178.318	124.216	182.792	185.885	146.2	141.584	83.5714	149.359	183.669	75.9317	140.557	108.585
ENSMAUG00000000256	98.9603	95.9103	126.098	106.417	100.279	81.5033	120.731	69.6602	95.1917	77.4581	88.3975	92.3231	71.3996	105.625	98.3357	75.5278	106.188	26.132	91.1067	109.678	81.2602	101.836	89.0043
ENSMAUG00000000258	7.49102	7.05964	10.8802	10.0931	7.81774	5.51526	6.79111	5.44828	6.68608	4.67868	8.64404	8.93449	6.68352	7.43475	9.70773	5.52825	6.8779	2.20594	5.64378	6.13868	1.33213	6.58256	9.4938
ENSMAUG00000000259	9.36377	14.5227	21.7603	23.0387	15.539	16.5458	14.5883	14.7882	13.1455	18.1949	13.8631	10.7958	13.041	16.6641	18.6964	11.0565	17.7819	15.2719	9.07036	14.8965	19.982	12.3907	14.8341
ENSMAUG00000000260	29.5698	25.5156	25.945	30.06	31.0779	35.5428	23.3916	39.1109	24.2512	24.4331	27.2369	27.9203	22.8218	25.1243	25.1682	22.7853	23.15	29.1015	24.5908	24.964	21.3142	23.6198	29.6681
ENSMAUG00000000262	104.184	99.3393	87.8783	84.6946	91.3035	41.0581	63.6352	27.436	47.9358	54.5846	54.3107	42.625	42.3833	49.7359	46.0218	64.3219	67.1015	38.1798	74.1754	74.4008	33.3034	68.1489	36.7885
ENSMAUG00000000263	191.415	159.447	136.142	136.257	155.776	147.687	102.118	100.599	69.2406	83.1765	80.732	102.188	104.002	72.0402	85.3921	96.0719	71.6308	77.8868	131.621	109.35	86.5887	101.836	92.5645
ENSMAUG00000000265	54.8027	52.8465	32.0825	30.9377	45.6517	25.7379	29.1766	18.2907	22.3247	16.1154	18.2666	26.6173	17.9314	21.7915	26.6064	22.3371	25.1631	14.169	43.5377	35.6043	10.6571	29.0407	20.1743
ENSMAUG00000000268	13.1093	14.5227	13.391	19.528	13.8982	18.997	11.57	22.3769	15.1853	14.036	16.6357	13.2156	14.3451	15.895	16.5391	14.1941	17.7819	23.417	13.1016	12.0318	11.9892	16.2628	10.6805
ENSMAUG00000000270	36.4694	35.0965	22.5973	17.1144	36.4828	11.6433	20.6249	11.8695	7.2527	2.59927	9.62261	13.9601	8.80269	13.3313	12.9436	10.4588	16.9431	4.07251	25.8001	25.0458	3.9964	22.8454	13.054
ENSMAUG00000000271	16.2634	10.7912	12.2751	10.9708	13.1261	3.06404	5.03045	5.05912	3.17306	2.59927	4.89285	4.28111	6.3575	2.56371	5.21341	6.12589	6.54239	3.30892	5.84534	5.72943	1.33213	6.96977	4.7469
ENSMAUG00000000273	330.886	343.603	309.108	320.567	333.75	292.922	356.156	316.584	304.953	331.146	328.8	296.7	263.755	373.788	310.647	307.415	331.649	259.029	323.913	369.385	274.42	367.849	348.304
ENSMAUG00000000274	15.9677	19.3636	24.8291	24.3552	16.8902	27.5763	32.6979	31.5222	31.2773	44.1875	34.5762	33.3182	32.1135	25.8934	27.3255	23.383	30.6989	17.8172	13.7063	16.5335	34.6355	30.5896	22.5478
ENSMAUG00000000276	10.5466	10.0852	7.8114	5.26598	11.4853	7.35368	7.7972	12.6478	4.98623	4.67868	7.66547	6.70087	8.31365	6.1529	10.7864	5.45354	6.54239	2.96954	11.4891	11.2952	7.99281	7.74419	5.34026
ENSMAUG00000000280	70.7704	71.605	61.0963	68.019	72.7725	44.1221	60.1139	73.941	65.161	70.1802	66.0535	66.2641	68.9544	66.4	64.1789	60.8107	64.5852	72.7962	67.1207	63.7604	51.9532	63.5024	58.7429
ENSMAUG00000000281	33.1182	36.2059	41.8468	41.4696	32.4291	28.1891	39.489	29.5764	35.1303	28.0721	32.7821	27.548	28.6902	28.2008	31.8198	34.6636	40.5964	48.0217	29.2267	32.3304	37.2998	40.657	43.3154
ENSMAUG00000000282	26.0214	22.3892	22.0393	19.7474	24.2253	21.4482	14.8398	44.7538	19.9449	32.7508	24.7904	18.9858	26.082	22.3042	20.6739	21.1418	24.492	49.3792	32.2502	24.1455	10.6571	23.6198	23.7345
ENSMAUG00000000283	303.288	278.553	160.971	149.203	268.216	111.531	175.06	135.818	86.9191	86.2956	99.8142	144.255	105.143	199.969	159.099	142.987	157.688	92.0558	210.835	255.042	113.231	169.985	137.66
ENSMAUG00000000284	11.7294	12.4048	13.67	14.262	12.547	1.83842	15.3429	22.766	10.4258	10.9169	10.7643	12.6572	13.6931	21.0224	11.865	8.29237	14.5946	14.3386	10.0782	12.4411	7.99281	14.714	10.6805
ENSMAUG00000000285	35.4838	27.6335	28.7348	19.0892	27.2173	20.2226	25.6553	11.8695	13.4855	11.4368	12.069	17.3106	11.4109	16.6641	17.0784	12.9988	21.6402	2.46048	22.9782	22.1811	10.6571	15.8756	18.3942
ENSMAUG00000000286	4.23834	4.33664	1.11591	2.85241	4.24667	3.06404	3.26979	5.05912	1.58653	2.07941	3.09881	2.60589	2.77122	2.82008	2.69659	3.36177	3.01957	3.81798	2.62033	1.88253	7.99281	4.2593	2.96681
ENSMAUG00000000287	27.697	32.9786	18.4126	23.6969	30.3058	22.6739	19.1157	30.3547	16.3186	20.2743	17.4512	15.077	21.0286	18.4587	22.4716	22.86	28.0149	24.4351	26.2033	24.8003	18.6499	21.6837	25.5146
ENSMAUG00000000288	98.2703	98.9359	127.493	124.409	102.403	93.7595	106.897	97.2908	78.1932	81.0971	76.1654	96.4181	86.2337	88.1915	106.605	99.5831	112.395	77.8868	92.1146	84.9593	98.5779	101.449	111.552
ENSMAUG00000000289	18.3333	12.8082	7.53242	9.6543	8.58986	8.5793	6.79111	2.72414	1.81317	3.63897	2.28333	3.53657	4.72737	4.61467	4.49432	4.18354	3.18732	2.96954	7.45785	13.5869	2.66427	8.90582	4.15354
ENSMAUG00000000290	39.4264	41.7527	43.2417	39.7143	45.8448	36.1556	35.2132	31.1331	27.0843	20.2743	30.9881	35.1796	32.2765	29.739	33.4377	32.1236	30.3634	28.0834	44.1424	43.8711	33.3034	23.2326	22.5478
ENSMAUG00000000291	34.5967	36.2059	34.5933	34.8871	38.4131	30.6404	32.1949	35.2193	18.6984	20.7941	26.4214	23.0808	23.7999	26.6626	27.8648	25.0265	33.5507	27.744	34.0642	29.5475	26.6427	33.3	29.0748
ENSMAUG00000000294	96.3975	98.5325	55.2378	36.2036	77.9843	43.5093	80.4872	29.1872	47.0292	37.9493	45.0142	56.399	43.6874	62.2981	61.3025	56.926	70.1211	11.1146	78.4082	88.2333	21.3142	66.2128	39.7553
ENSMAUG00000000295	87.7237	94.3975	125.54	168.073	90.6278	157.491	139.344	167.146	145.394	129.443	158.039	130.109	119.977	129.98	129.796	111.387	150.811	146.695	112.271	96.9911	138.542	116.55	172.075
ENSMAUG00000000296	28.387	26.1207	10.6012	10.0931	22.6811	17.1586	13.3307	12.8424	8.83923	8.8375	6.6869	11.5404	10.1068	11.2803	10.9661	11.8783	13.5881	2.54532	21.5673	18.989	6.66067	16.65	7.12035
ENSMAUG00000000297	479.721	431.546	381.364	438.832	459.316	378.102	387.093	541.326	299.967	329.587	328.8	375.062	379.657	324.053	369.253	338.344	348.928	375.35	436.99	421.604	346.355	407.732	361.951
ENSMAUG00000000300	237.84	214.512	176.314	188.259	219.669	110.305	143.116	146.715	91.792	101.891	101.608	116.521	105.143	119.469	143.638	127.224	157.017	110.806	168.709	173.684	90.5851	137.847	123.419
ENSMAUG00000000301	71.9532	67.5709	94.5738	96.3236	81.6519	69.86	71.9355	95.5396	66.2942	87.8552	81.3844	73.7096	80.5283	57.9398	73.7069	64.6207	60.5591	71.4387	63.6941	67.4436	109.235	70.4721	86.0375
ENSMAUG00000000303	17.5447	14.5227	18.1336	15.3591	16.4076	18.3842	12.8277	15.7611	8.61258	9.87721	9.7857	10.7958	10.2698	12.5622	10.9661	15.3894	15.6011	16.6294	14.5126	12.4411	9.32494	14.714	13.054
ENSMAUG00000000304	2.46415	4.13493	11.7171	9.87372	6.46652	7.96649	7.29416	7.58868	7.02605	11.9566	6.5238	5.77019	4.07532	10.5112	8.98864	5.97648	8.05218	9.33284	3.42658	6.62977	18.6499	6.19535	6.52699
ENSMAUG00000000307	10.9408	13.0099	13.9489	11.4096	12.933	10.4177	11.57	8.36701	10.1991	8.31765	10.9274	5.77019	11.2479	9.22934	8.26955	10.16	14.5946	6.70268	9.47349	8.59415	3.9964	13.5523	10.6805
ENSMAUG00000000309	7.78671	6.85794	1.67387	1.53591	6.46652	3.06404	4.52741	5.44828	8.61258	10.3971	13.2107	5.58406	7.6616	5.64016	5.9325	4.33295	4.3616	2.71501	5.84534	7.28456	5.32854	4.2593	5.93362
ENSMAUG00000000310	19.6146	25.919	52.169	35.9842	21.909	37.3812	32.4464	22.9606	26.291	23.3934	31.6404	18.0551	24.6149	23.3297	30.9209	28.7618	33.8862	36.4829	21.7689	17.2701	51.9532	25.1686	47.469
ENSMAUG00000000311	221.971	189.501	134.468	139.329	175.175	142.784	140.098	134.65	86.9191	91.4942	82.6892	135.32	118.347	111.778	133.931	127.299	104.511	94.2617	183.423	190.299	125.221	137.459	103.838
ENSMAUG00000000312	34.6952	27.6335	18.1336	23.0387	33.2978	12.8689	19.6188	17.3178	9.85914	9.35736	10.7643	17.869	18.0944	15.6386	14.7414	12.8494	11.4073	11.1994	21.9704	26.2735	7.99281	17.0372	13.054
ENSMAUG00000000314	11.5322	11.9005	15.0648	15.1397	8.78289	6.74088	14.0853	6.61577	8.95255	7.27794	8.15475	6.3286	6.3575	9.22934	10.6066	7.76943	10.7362	3.13923	8.26411	7.36641	9.32494	9.29303	7.12035
ENSMAUG00000000317	155.734	159.145	215.929	241.358	158.768	370.135	282.711	263.658	367.508	425.76	334.019	316.616	335.317	274.829	281.704	299.123	326.952	416.075	209.425	197.747	412.962	242.006	323.976
ENSMAUG00000000318	8.87094	8.37072	8.36936	7.67956	9.65153	4.28965	9.05481	4.2808	4.75958	3.63897	2.60952	5.21179	5.54243	7.17838	7.37069	3.51118	8.38769	1.01813	3.62814	10.7222	1.33213	5.42093	7.12035
ENSMAUG00000000319	32.1325	32.071	21.4814	25.8911	32.9117	31.2532	18.1096	19.2636	18.2451	15.0757	21.6916	18.4274	19.2355	16.1514	17.7975	20.4694	21.6402	12.8114	20.3579	26.4372	18.6499	25.943	22.5478
ENSMAUG00000000321	4.04121	4.94175	3.34774	6.14365	4.72925	3.06404	2.01218	3.50247	4.75958	4.15883	4.89285	3.1643	3.26025	1.28185	3.77523	5.0053	5.70363	3.30892	3.82971	4.41985	7.99281	2.32326	5.34026
ENSMAUG00000000322	60.0267	51.4345	28.7348	36.4231	45.3622	18.3842	29.9312	22.9606	22.8913	22.3537	23.3226	24.5699	26.4081	24.868	22.6514	21.2912	23.4855	12.1327	34.4674	44.1166	23.9784	34.0744	24.3279
ENSMAUG00000000324	7.19532	7.05964	6.97447	8.55722	8.68637	6.12807	5.5335	10.5074	9.06587	11.4368	6.5238	8.93449	7.33557	9.74209	8.08978	7.99354	10.4007	9.248	7.25629	10.2311	6.66067	6.19535	10.0872
ENSMAUG00000000325	85.0625	69.3862	49.6582	55.7317	71.9039	19.6098	42.2558	37.3597	21.5315	20.7941	23.3226	29.4094	27.5491	19.2278	32.5389	28.5377	29.3569	22.9079	47.569	46.8995	27.9748	36.0105	22.5478
ENSMAUG00000000327	4.53404	5.34516	9.76425	9.21547	5.50137	9.19211	8.55177	6.22661	7.81932	8.31765	8.97023	6.14246	5.54243	3.58919	6.83137	8.14296	8.05218	9.92675	4.63596	4.58355	15.9856	6.58256	8.90043
ENSMAUG00000000330	57.8582	61.7215	99.3164	82.281	61.0942	61.8935	68.6657	41.6405	81.2529	59.7831	73.5559	52.4901	52.9791	57.9398	65.4373	65.7413	74.1471	62.6997	57.0425	56.7214	59.946	57.307	56.3694
ENSMAUG00000000331	105.761	104.079	65.281	77.2344	113.598	33.0916	45.7771	54.6774	25.3844	14.036	25.1166	38.53	19.8876	31.5336	45.8421	29.733	46.3	26.132	62.2831	91.5072	31.9712	37.9465	49.2491
ENSMAUG00000000332	2.36558	5.24431	6.13753	6.58248	1.83379	0.612807	5.03045	4.86454	2.15315	6.23824	8.97023	6.70087	2.6082	5.12741	7.19091	5.52825	5.53587	6.95721	4.83753	4.338	10.6571	5.03372	8.90043
ENSMAUG00000000333	2.75985	2.3196	3.9057	2.41358	2.12334	4.90246	2.76675	4.08621	2.15315	3.11912	2.12024	2.04749	1.14109	2.30734	2.33705	1.94236	2.68406	1.95141	2.2172	2.53732	5.32854	1.16163	2.96681
ENSMAUG00000000335	15.2777	13.5142	16.7387	26.9882	16.4076	28.8019	16.6005	22.9606	21.0782	23.3934	26.7476	19.1719	22.1697	26.6626	19.775	20.6189	19.1239	31.8165	17.536	18.416	11.9892	27.8791	26.7013
ENSMAUG00000000336	16.8548	13.0099	5.30059	3.94949	13.9947	3.06404	5.28197	3.11331	2.26647	0.519853	3.09881	4.46725	4.56436	4.3583	4.31455	3.51118	4.52935	1.69688	7.86098	9.08524	1.33213	4.64651	1.18672
ENSMAUG00000000338	20.206	21.6832	17.8546	20.8445	22.6811	17.1586	15.5944	24.7119	15.9786	16.1154	11.5797	12.6572	14.9972	13.3313	12.9436	15.6883	17.6141	18.6657	18.1407	17.8431	5.32854	12.7779	14.2407
ENSMAUG00000000340	58.8439	55.0652	106.57	167.853	54.1451	186.906	98.3453	123.17	153.553	148.678	181.036	92.3231	104.654	87.4224	107.504	78.6654	106.859	175.288	67.7254	63.6785	135.878	83.6373	144.78
ENSMAUG00000000342	6.89962	3.83238	2.23183	1.53591	5.01879	1.22561	3.52132	2.33498	2.49312	2.07941	1.30476	3.1643	2.6082	5.64016	3.41568	2.16647	2.51631	0.254532	4.03127	5.48389	2.66427	2.32326	4.15354
ENSMAUG00000000343	188.852	163.582	105.454	104.881	154.714	85.1802	110.67	86.978	67.2008	74.339	61.6499	85.0638	90.4721	98.4463	90.4257	89.0496	83.8769	65.9238	136.66	165.581	62.6103	112.678	71.7968
ENSMAUG00000000344	10.0537	6.75709	6.69549	14.4815	10.1341	9.80491	6.53959	17.7069	10.879	14.5559	10.275	8.37609	15.1602	9.48572	8.80887	8.29237	9.89747	19.2596	8.06254	6.30238	13.3213	6.19535	11.2739
ENSMAUG00000000345	34.6952	27.8352	26.224	21.2834	28.3755	23.2867	20.1218	15.3719	14.2788	14.036	15.0047	15.8215	15.3232	16.6641	17.9773	19.3489	20.2982	11.1994	23.9861	27.4194	17.3177	20.9093	17.2075
ENSMAUG00000000346	29.7669	28.1377	28.7348	28.9629	30.7884	21.4482	28.4221	32.3005	22.438	24.953	27.2369	23.0808	23.7999	28.4571	26.2468	29.733	32.8797	25.7926	26.2033	30.6115	25.3106	28.6535	32.6349
ENSMAUG00000000347	16.2634	14.9261	17.0177	15.3591	14.6703	15.933	20.3733	11.2857	13.8255	15.0757	16.9619	15.8215	15.4862	9.74209	15.1009	16.9583	18.1174	15.781	12.4969	10.9678	19.982	12.7779	14.2407
ENSMAUG00000000348	12.9121	11.1946	9.48527	7.46014	14.3808	4.28965	8.04872	5.2537	2.15315	4.67868	4.24047	5.02565	5.70544	6.1529	5.39318	5.15472	6.71015	2.54532	6.6516	8.3486	3.9964	10.0674	4.7469
ENSMAUG00000000350	3.54838	5.84942	9.48527	11.1902	5.01879	19.6098	11.3185	7.58868	8.7259	10.3971	13.8631	6.3286	6.03147	7.17838	8.80887	10.0853	8.55544	13.4902	5.24065	4.74724	21.3142	9.29303	9.4938
ENSMAUG00000000353	128.136	135.949	163.202	166.317	131.164	125.013	195.182	128.229	159.899	146.079	164.563	173.664	136.442	178.69	172.222	161.888	195.936	146.441	169.515	153.058	151.863	197.864	150.714
ENSMAUG00000000354	44.059	46.5936	38.778	35.7648	39.5713	42.8965	44.5195	21.7931	37.5101	21.314	33.9238	37.0409	21.3547	31.5336	37.3927	44.0766	38.4156	33.7679	47.1659	51.8923	37.2998	46.0779	26.1079
ENSMAUG00000000356	13.1093	13.3125	12.833	8.55722	13.2226	11.0305	9.05481	15.1774	9.85914	8.31765	10.9274	8.18995	10.2698	13.0749	9.34819	9.9359	12.4138	6.53299	10.6829	10.4767	10.6571	10.4547	15.4274
ENSMAUG00000000357	7.58958	7.76561	6.41651	4.1689	7.14213	1.22561	3.77284	2.72414	0.679941	1.03971	1.14167	2.79203	1.63013	2.82008	2.69659	1.94236	1.34203	0.933284	5.84534	5.23834	1.33213	2.32326	4.7469
ENSMAUG00000000358	25.8243	26.2215	22.5973	25.2328	28.5685	34.93	27.6675	32.8843	26.971	13.5162	27.7262	19.7303	23.6368	30.7645	26.4266	28.7618	27.3439	34.5315	25.8001	26.1098	94.5815	118.486	111.552
ENSMAUG00000000359	71.9532	72.6135	67.5128	70.4325	74.3168	22.0611	36.2193	32.106	40.1165	29.1118	37.675	43.7418	39.9381	52.2996	43.8646	50.1277	44.6225	34.277	60.0659	67.3618	38.6319	51.8861	50.4358
ENSMAUG00000000361	124.193	118.299	108.802	110.147	117.942	104.177	97.5908	99.4312	82.9528	86.2956	92.1487	85.4361	80.2023	97.6772	97.2571	104.439	101.827	67.3662	135.048	153.876	119.892	98.7384	97.3114
ENSMAUG00000000363	184.417	180.223	186.916	205.154	180.194	151.363	171.287	202.559	172.592	185.068	176.469	183.902	183.226	164.59	169.346	161.888	167.921	221.188	178.384	190.545	141.206	176.18	148.934
ENSMAUG00000000365	20.0089	18.0525	19.5285	21.0639	17.9518	11.6433	20.8764	21.0148	17.5651	22.8735	20.8762	20.4749	17.9314	19.2278	19.2357	21.59	17.2786	16.9688	18.5438	22.0992	21.3142	20.5221	17.8009
ENSMAUG00000000366	74.5159	76.9501	66.9549	84.6946	70.0701	74.7625	56.3411	72.3844	57.3417	50.4258	57.2464	55.8406	59.4996	51.7869	56.2689	73.2119	69.9533	71.8629	71.7566	66.2977	82.5923	67.7617	80.6973
ENSMAUG00000000368	70.9675	78.6646	96.8056	114.535	72.9655	109.692	112.934	100.793	91.452	106.05	106.338	77.8045	105.469	65.1182	71.5496	83.4466	101.827	98.5888	63.4925	60.5683	122.556	86.7349	94.3446
ENSMAUG00000000369	82.6969	92.3805	77.835	64.7277	74.7993	57.6039	89.2905	47.0887	55.3018	44.1875	63.6071	59.7494	52.1641	72.2965	65.7969	66.6378	105.014	29.5257	78.6098	71.5361	26.6427	81.7012	48.6557
ENSMAUG00000000370	3.54838	3.12641	10.0432	8.33781	5.30834	6.74088	11.8216	1.94582	8.27261	8.8375	8.80713	6.51473	4.23833	5.12741	10.4268	5.60295	7.21341	2.20594	1.81407	4.09245	6.66067	9.68024	7.12035
ENSMAUG00000000371	22.7687	23.4985	31.8036	31.1571	19.5926	18.997	32.6979	23.1552	25.1578	20.7941	21.6916	22.8946	21.1917	20.2533	23.73	24.5036	23.3178	20.8716	21.5673	21.7718	26.6427	29.0407	28.4814
ENSMAUG00000000373	13.3064	17.3466	17.8546	18.8698	12.354	21.4482	21.6309	15.9557	15.6386	15.5956	22.5071	22.7085	18.7465	15.1259	21.9323	22.9347	13.4203	23.3321	21.3657	16.7791	22.6463	18.9733	16.6141
ENSMAUG00000000374	4.9283	6.05112	3.06876	4.60774	3.57107	5.51526	7.29416	6.42119	7.36602	6.23824	6.36071	6.70087	6.52051	4.87104	6.83137	5.45354	5.53587	4.07251	5.44222	7.44826	3.9964	5.42093	7.12035
ENSMAUG00000000375	57.6611	55.0652	61.9333	62.3141	58.2952	58.2167	58.8563	48.84	55.3018	59.2633	54.1476	47.2783	42.5463	56.9143	63.6396	64.3966	60.0558	52.0094	56.4378	66.2977	79.9281	72.7954	75.357
ENSMAUG00000000377	42.3834	45.8877	39.615	32.0347	41.9841	33.7044	46.0286	24.9064	30.9373	22.8735	27.2369	29.9678	28.5272	31.5336	32.5389	29.4342	39.4221	18.8354	39.5065	45.9173	26.6427	36.7849	30.8548
ENSMAUG00000000378	34.7938	33.382	71.6975	83.8169	33.0082	30.0275	34.9616	19.8473	29.2374	26.5125	41.9154	21.7778	26.4081	19.4842	30.0221	36.9048	47.6421	32.665	22.3736	23.1633	39.964	32.9128	49.2491
ENSMAUG00000000379	12.0251	9.27839	12.833	11.1902	9.74804	12.8689	11.8216	13.2315	16.8852	18.7147	15.8202	14.5185	13.367	13.5876	15.6402	13.5218	13.2525	16.7991	11.8923	12.3592	25.3106	12.0035	18.3942
ENSMAUG00000000381	19.6146	17.5483	9.76425	5.04657	11.8714	7.35368	19.1157	1.36207	2.49312	4.67868	4.07738	5.39792	4.07532	6.1529	6.29205	1.94236	8.38769	2.96954	5.44222	9.65819	2.66427	7.74419	5.34026
ENSMAUG00000000383	32.921	32.071	44.9156	27.2076	32.3326	18.997	44.268	32.4951	41.8163	49.3861	39.9583	40.0191	31.9505	36.661	40.6287	33.9165	38.5834	24.0957	28.4205	26.3554	22.6463	36.3977	35.0084
ENSMAUG00000000385	31.6397	22.3892	30.4087	27.8658	26.8312	25.1251	23.1401	40.8621	25.0445	20.7941	23.4857	28.4787	31.9505	24.0988	21.9323	24.4289	16.9431	46.5794	24.9939	22.9996	27.9748	25.5558	24.9212
ENSMAUG00000000386	6.40679	4.8409	5.02162	10.532	7.23865	4.90246	5.5335	5.64287	7.13938	7.7978	7.17618	6.3286	6.52051	4.87104	6.65159	7.02237	6.54239	9.41769	4.4344	4.41985	9.32494	6.58256	7.71371
ENSMAUG00000000387	27.2042	28.8437	23.1552	19.9669	23.1637	12.2561	22.8886	8.95075	16.2053	12.4765	15.1678	14.3324	12.389	16.9205	19.2357	16.3606	23.9888	10.351	19.3501	25.5369	13.3213	16.65	17.2075
ENSMAUG00000000388	8.57524	10.3878	10.3222	5.92423	10.2306	5.51526	6.53959	7.00494	7.70599	6.23824	6.84999	4.46725	5.05339	5.64016	6.65159	8.59119	7.38116	6.44815	9.87661	8.8397	6.66067	6.19535	9.4938
ENSMAUG00000000391	94.6234	96.4146	132.794	149.422	103.078	196.711	155.944	150.412	184.944	190.786	194.409	157.47	171.326	131.005	148.492	144.108	135.209	207.104	116.705	96.5	179.838	128.554	159.614
ENSMAUG00000000392	9.65947	7.3622	7.53242	8.77664	8.01077	6.74088	6.79111	9.92366	6.23279	1.55956	2.77262	5.02565	4.23833	5.12741	7.55046	6.42472	5.70363	7.29659	6.6516	6.13868	7.99281	5.80814	3.56017
ENSMAUG00000000393	9.95517	9.98435	6.97447	10.0931	13.0296	6.74088	8.30025	7.3941	6.11947	6.75809	7.33928	8.18995	7.82461	7.94749	8.44932	7.3959	5.70363	6.19361	8.8688	8.92154	5.32854	6.96977	11.2739
ENSMAUG00000000394	125.08	124.25	110.755	131.869	118.328	109.692	139.847	147.493	120.349	127.884	125.42	143.324	141.006	116.649	133.751	122.07	137.223	138.89	110.658	107.959	138.542	126.618	103.838
ENSMAUG00000000395	18.9247	19.767	23.4342	27.8658	19.7856	11.0305	13.5822	11.4803	10.9924	11.4368	12.5583	10.4236	15.3232	8.97297	13.1234	18.8259	22.1435	13.9144	12.2954	13.9143	14.6535	19.3605	18.3942
ENSMAUG00000000399	32.1325	34.2897	32.6405	27.2076	33.5873	22.6739	26.6614	25.4902	18.8117	17.675	20.2238	21.2194	24.6149	23.3297	24.2693	24.0553	22.8145	27.744	27.8158	29.1383	22.6463	25.1686	23.1411
ENSMAUG00000000400	29.8655	41.1476	38.2201	37.0813	42.1772	25.1251	27.6675	15.3719	13.4855	14.036	15.9833	13.4017	12.715	14.8695	14.7414	19.2742	30.1957	14.7629	17.1329	18.9071	26.6427	23.2326	19.581
ENSMAUG00000000401	38.835	34.9957	33.1985	31.3765	34.5525	17.7714	25.1523	22.766	14.732	13.5162	19.7345	18.2413	17.6054	16.1514	20.3143	22.3371	28.3504	18.1566	23.9861	30.5297	21.3142	22.8454	24.9212
ENSMAUG00000000402	12.9121	9.6818	9.48527	14.0426	12.0644	9.80491	13.0792	12.0641	7.93264	9.87721	10.6012	11.1681	11.5739	8.46023	7.55046	7.32119	8.38769	12.8963	8.66723	11.2952	17.3177	7.74419	5.34026
ENSMAUG00000000403	93.5391	109.424	144.511	156.005	99.5073	263.507	199.96	224.936	243.419	228.216	214.959	207.913	178.662	188.945	215.907	192.742	206.169	283.125	131.218	137.588	305.059	201.736	249.212
ENSMAUG00000000406	138.682	145.227	159.855	142.182	141.588	125.625	156.95	162.281	146.867	129.963	124.115	140.16	138.072	128.954	141.122	130.063	126.654	103.595	129.001	149.702	141.206	166.5	153.681
ENSMAUG00000000408	25.8243	25.1122	29.8507	28.3047	21.6194	31.2532	30.4342	39.1109	37.1701	32.7508	33.7607	31.2707	33.4176	32.0463	26.9659	29.3595	29.8602	38.0101	32.4517	26.9283	29.307	38.721	29.0748
ENSMAUG00000000409	12.5179	15.8338	7.8114	8.55722	12.2574	8.5793	7.04263	6.42119	6.00614	3.63897	8.48094	7.25927	7.33557	8.46023	8.08978	10.0853	10.7362	12.8114	11.6907	11.8681	5.32854	6.96977	5.34026
ENSMAUG00000000410	4.3369	2.62215	4.46366	4.60774	4.4397	4.90246	6.03654	6.03203	6.45944	3.11912	3.75119	5.58406	3.74929	4.61467	5.75273	4.78119	5.03261	2.79985	5.44222	6.79347	2.66427	4.64651	5.34026
ENSMAUG00000000411	14.2921	20.2713	21.7603	21.9416	17.3727	17.1586	17.3551	19.2636	16.9985	19.2346	18.919	19.5442	16.6273	8.97297	16.3593	21.3659	19.4594	21.6352	14.5126	14.4054	17.3177	20.1349	14.8341
ENSMAUG00000000412	34.8924	33.9871	15.3438	16.6756	35.2281	20.2226	19.6188	17.7069	10.879	16.6353	12.069	16.3799	19.0725	19.4842	17.438	15.3147	25.4986	11.2843	19.7532	22.2629	2.66427	19.3605	17.8009
ENSMAUG00000000413	9.06807	5.74857	3.62672	4.1689	5.21182	1.22561	1.25761	1.55665	2.83309	1.03971	2.77262	3.53657	2.44519	3.84556	4.67409	2.61471	4.52935	1.3575	6.04691	7.53011	2.66427	4.2593	1.18672
ENSMAUG00000000415	37.1594	33.4829	20.9234	25.8911	33.4908	14.7074	20.3733	20.2365	14.0521	22.3537	12.8845	15.6354	18.2574	13.3313	16.3593	16.2859	16.2721	14.5083	21.3657	27.2557	13.3213	17.8116	14.2407
ENSMAUG00000000416	77.2757	67.8734	55.2378	40.3725	63.0245	30.0275	53.0713	25.2956	32.0705	30.1515	27.7262	41.8804	29.1793	49.2232	50.1566	34.0659	50.3261	12.9811	65.7097	60.0772	25.3106	42.2058	26.7013
ENSMAUG00000000417	29.9641	28.642	12.554	10.7514	22.9706	15.933	22.637	10.702	8.7259	10.3971	9.13332	14.5185	6.03147	18.9714	13.1234	10.5335	13.7558	4.92095	25.1954	23.7362	6.66067	14.714	14.2407
ENSMAUG00000000419	2.56272	2.5213	4.18468	6.14365	3.08849	7.96649	1.25761	1.55665	4.41961	2.07941	1.95714	2.41976	1.79314	2.05097	2.87637	3.21236	2.85181	0.763596	1.61251	1.39143	1.33213	2.32326	4.15354
ENSMAUG00000000420	91.5678	88.7498	41.2888	50.0268	82.7136	40.4453	39.2375	45.1429	22.778	21.8338	25.6059	35.738	31.2984	41.2757	40.4489	36.2324	39.9254	32.071	61.0738	75.9559	14.6535	42.593	40.3486
ENSMAUG00000000422	580.357	638.091	632.724	594.617	616.733	544.785	575.484	451.04	646.397	521.413	636.234	525.087	468.336	579.398	572.936	611.768	613.979	492.095	605.295	647.426	616.778	616.438	670.499
ENSMAUG00000000423	21.4874	20.2713	16.4597	20.4057	23.4532	12.2561	9.80938	24.7119	8.7259	9.35736	5.54523	14.3324	12.389	13.3313	21.2132	11.953	16.1044	15.6113	17.536	22.8359	21.3142	13.1651	13.054
ENSMAUG00000000424	22.7687	24.507	20.9234	14.9203	21.2334	13.4818	15.3429	13.037	14.6187	6.75809	14.6786	11.7265	11.4109	14.3568	16.1796	13.8953	14.7623	9.75706	20.1564	22.5085	17.3177	14.714	13.054
ENSMAUG00000000425	2.85841	1.91619	4.74264	4.1689	2.31637	4.28965	1.25761	3.30789	1.4732	2.59927	3.2619	3.1643	2.11917	1.53822	3.05614	3.43648	3.52283	2.20594	2.41876	2.78287	5.32854	4.64651	4.15354
ENSMAUG00000000426	14.5878	11.6988	14.2279	10.0931	9.74804	5.51526	11.57	4.2808	6.68608	5.19853	6.36071	5.58406	7.17256	7.17838	7.73023	4.48236	7.04566	1.52719	8.06254	9.57634	3.9964	5.03372	2.96681
ENSMAUG00000000429	83.9782	86.8336	47.4264	35.326	69.491	39.8325	54.3289	16.3449	21.8714	9.35736	20.3869	22.1501	23.9629	27.9444	32.5389	28.0895	47.9776	10.0116	55.8331	52.2197	11.9892	36.7849	21.361
ENSMAUG00000000430	115.027	110.231	97.6425	101.37	99.9898	112.756	96.5847	106.825	80.7996	64.4618	87.582	98.0933	81.9954	90.7552	99.9537	108.249	110.717	95.1102	100.58	100.347	65.2746	99.1256	97.9048
ENSMAUG00000000433	103.1	91.6745	69.4657	69.116	85.3195	68.6344	64.8928	69.8548	50.089	48.3463	40.2845	56.7712	66.6722	40.5066	53.5723	57.673	27.3439	71.3538	87.0755	101.984	45.2926	66.2128	46.8756
ENSMAUG00000000434	72.7417	63.4359	38.4991	51.1239	57.6196	31.866	31.4403	34.2464	16.8852	20.7941	22.9964	23.6392	25.919	22.817	28.2243	25.3253	28.8536	26.8107	39.1033	41.5793	23.9784	37.9465	27.888
ENSMAUG00000000435	32.921	31.5667	26.7819	24.1358	31.9466	17.7714	33.4525	24.5173	18.4717	17.1552	20.7131	21.2194	22.0067	24.0988	23.3705	17.5559	26.6728	10.6055	23.5829	27.0102	17.3177	29.8151	29.6681
ENSMAUG00000000436	105.663	105.491	95.4107	64.9471	95.6466	58.8295	106.143	53.5099	56.0951	51.9853	60.9975	81.155	52.1641	84.6023	93.6616	64.9942	83.2058	25.5381	106.426	125.065	33.3034	83.6373	63.4898
ENSMAUG00000000438	5.42113	6.35368	24.8291	18.4309	7.23865	15.3202	17.1035	9.14534	18.3584	22.3537	20.3869	10.6097	13.367	12.3058	14.0223	10.9071	18.9562	16.2901	4.4344	6.30238	30.6391	12.7779	24.3279
ENSMAUG00000000439	118.772	131.814	108.244	103.345	120.644	91.9211	118.97	89.7021	116.043	108.129	117.755	124.897	99.4378	144.849	142.2	107.278	141.92	82.2139	133.637	149.129	71.9353	120.035	106.212
ENSMAUG00000000440	21.2903	20.9772	32.0825	31.1571	20.5578	22.0611	33.704	19.8473	20.0582	19.2346	26.7476	20.1026	16.9533	21.2788	16.7189	21.0671	25.1631	13.9144	20.3579	23.4907	23.9784	20.5221	23.7345
ENSMAUG00000000441	83.7811	99.9444	124.145	108.611	94.3919	122.561	116.203	81.7243	120.689	95.653	104.544	104.98	81.0173	125.109	125.302	115.794	140.41	152.719	105.619	120.4	161.188	125.069	152.494
ENSMAUG00000000443	23.4587	20.1704	26.224	24.3552	21.7159	12.2561	22.3855	13.8153	17.1118	16.6353	17.4512	17.6828	15.8122	18.9714	20.4941	24.2048	23.9888	12.8114	18.3423	20.7897	14.6535	21.6837	20.1743
ENSMAUG00000000444	108.62	113.761	113.823	102.028	124.312	81.5033	149.153	203.143	117.63	128.924	145.318	143.883	108.403	183.049	155.683	119.231	156.85	169.773	117.31	120.318	138.542	157.594	208.27
ENSMAUG00000000445	521.71	567.394	610.684	516.505	532.185	395.261	587.054	353.166	403.431	309.313	380.011	355.518	289.185	423.268	419.05	516.742	561.975	427.19	521.445	512.702	578.146	512.665	559.541
ENSMAUG00000000446	72.2489	75.9416	69.1867	69.7743	72.3865	69.2472	53.3228	71.9952	55.8685	57.7037	64.2594	63.0998	66.1832	59.7344	68.3137	53.863	66.5982	38.0101	63.291	66.7888	46.6247	66.9873	58.7429
ENSMAUG00000000447	49.6773	41.6519	41.2888	39.9337	39.0887	28.8019	27.919	28.0198	28.7842	22.8735	21.6916	24.1976	26.4081	33.3282	31.8198	31.3018	33.0475	24.0957	37.2893	37.8143	31.9712	34.8489	33.2283
ENSMAUG00000000449	94.2291	72.916	42.1258	29.1823	78.66	18.997	57.8502	26.2685	13.1455	17.675	21.5285	26.9896	18.4204	20.5097	34.8759	12.6253	32.2087	7.04206	35.8783	53.693	7.99281	32.9128	25.5146
ENSMAUG00000000450	63.1808	74.0254	71.9765	67.7995	69.491	50.2502	68.1626	52.7316	59.0415	46.2669	57.5726	53.9792	45.9696	55.3761	52.6734	52.7425	60.0558	61.8513	61.4769	76.8562	62.6103	73.5698	54.5893
ENSMAUG00000000451	25.2329	24.0028	29.8507	29.4017	25.094	12.8689	26.9129	18.4853	13.0322	12.9963	16.3095	18.4274	14.5081	14.8695	26.0671	18.1536	25.6663	12.3872	19.3501	15.715	11.9892	25.943	20.1743
ENSMAUG00000000453	21.2903	18.5568	25.945	27.427	18.1449	21.4482	19.1157	27.0468	20.3982	15.0757	24.9535	16.3799	19.0725	20.2533	20.6739	20.0212	19.1239	17.0537	20.5595	17.5975	18.6499	18.5861	17.2075
ENSMAUG00000000454	22.9659	22.7926	23.7132	19.0892	20.7508	26.3507	24.1462	19.6527	18.585	20.2743	19.5714	19.7303	20.2136	21.0224	24.4491	24.13	25.4986	26.7259	25.1954	22.1811	19.982	22.8454	18.3942
ENSMAUG00000000455	5.61826	5.74857	10.0432	8.33781	4.24667	11.6433	13.0792	3.11331	3.05973	5.19853	6.6869	2.79203	1.95615	6.40927	8.08978	3.28706	5.36812	2.20594	5.03909	5.56573	14.6535	3.8721	4.7469
ENSMAUG00000000457	37.4551	33.2812	21.4814	17.3339	29.1476	24.5123	22.134	12.6478	11.219	9.35736	16.6357	14.1463	14.9972	15.1259	13.3032	17.5559	17.2786	6.87237	21.9704	19.8075	15.9856	23.2326	15.4274
ENSMAUG00000000462	36.3709	43.5681	110.755	92.813	53.759	168.522	111.928	82.8918	111.284	112.808	117.755	69.6146	97.8076	76.3985	98.6953	81.3549	106.02	142.114	47.9721	41.6612	186.499	68.5361	139.44
ENSMAUG00000000463	5.42113	2.62215	3.06876	1.97474	3.37803	1.22561	2.51523	0.972908	1.01991	1.55956	0.815475	1.67522	1.46711	0.769112	1.9775	1.49412	3.18732	1.69688	4.23283	2.94657	2.66427	2.32326	2.37345
ENSMAUG00000000464	59.2382	67.6717	88.7152	95.0071	71.9039	134.205	105.891	85.2267	96.7782	100.332	117.755	93.4399	93.2433	90.2425	86.1112	101.6	105.853	111.655	63.291	62.4508	113.231	100.287	109.772
ENSMAUG00000000465	321.424	318.793	317.478	299.722	345.139	254.928	299.815	272.22	183.244	178.31	189.516	245.326	187.954	252.781	263.187	207.608	253.308	158.489	292.066	304.806	195.824	255.171	196.996
ENSMAUG00000000466	72.1503	70.2939	82.8567	84.2557	66.8851	90.6954	100.609	74.9139	85.1059	67.5809	82.5261	72.965	75.4749	78.9622	81.2573	94.4284	93.4388	66.0087	71.9582	83.2405	71.9353	94.4791	76.5437
ENSMAUG00000000467	12.9121	13.4133	24.5501	23.4775	15.1529	10.4177	16.6005	10.702	15.5253	14.5559	17.2881	10.2374	10.2698	12.0494	11.5055	11.953	18.2852	10.0116	8.66723	11.1315	17.3177	18.1988	16.6141
ENSMAUG00000000468	42.7776	43.3664	48.8213	45.4191	42.1772	55.7654	50.053	49.8129	37.5101	26.5125	30.9881	49.8842	33.9066	47.1722	48.7184	42.5824	61.7334	35.6345	38.0955	44.2803	61.2782	50.3372	45.6889
ENSMAUG00000000469	67.912	66.3606	67.5128	67.5801	61.5767	45.9605	74.4507	45.1429	42.7229	48.8662	38.4904	42.625	35.2107	32.3027	45.4825	44.0018	49.8229	35.0406	42.3283	55.4936	62.6103	70.4721	47.469
ENSMAUG00000000470	14.2921	15.7329	14.2279	9.21547	14.2843	14.0946	14.5883	5.2537	6.23279	4.67868	4.40357	8.18995	6.19448	10.5112	10.0673	8.06825	9.72972	1.61204	12.2954	13.8325	7.99281	9.68024	6.52699
ENSMAUG00000000471	8.57524	9.58094	2.23183	5.92423	6.75607	4.28965	4.02436	4.47538	2.37979	4.15883	2.12024	2.60589	3.42327	2.56371	3.41568	2.98824	4.52935	2.37563	7.05472	5.97498	1.33213	2.71047	4.7469
ENSMAUG00000000472	108.62	84.7157	81.4618	85.5722	96.2257	49.0246	58.3532	57.0124	45.896	45.2272	48.2761	52.304	51.838	54.8633	62.3812	58.0466	58.0428	57.1849	84.2536	87.0055	46.6247	65.0512	49.2491
ENSMAUG00000000473	34.1038	43.5681	65.56	52.4404	33.2013	60.6679	55.838	27.6306	50.089	35.35	46.1559	30.7123	36.6779	40.2502	36.8534	52.8172	48.4808	43.1008	35.8783	43.2163	57.2818	35.6233	40.942
ENSMAUG00000000474	44.1576	40.4417	20.6444	21.0639	42.3702	22.6739	32.4464	25.2956	15.072	16.6353	18.7559	21.0333	17.9314	27.4317	25.7075	23.383	21.3047	17.6476	43.1346	45.1807	15.9856	36.3977	23.1411
ENSMAUG00000000475	98.1717	74.4288	58.5855	59.4617	86.1881	31.2532	45.7771	33.6626	26.631	32.2309	29.5202	36.4825	36.0258	33.3282	37.213	37.6518	31.3699	24.4351	69.5394	68.1802	11.9892	53.0477	32.6349
ENSMAUG00000000476	1.28136	0.50426	0.557957	0.877664	1.35121	1.83842	1.76066	0.778326	1.69985	1.55956	1.95714	1.48908	1.79314	1.02548	0.539318	2.76412	0.838769	1.18782	1.20938	0.736641	5.32854	1.54884	5.93362
ENSMAUG00000000477	10.8423	9.37924	14.2279	10.9708	11.0027	6.74088	6.28806	6.81036	3.62635	2.59927	5.70833	3.53657	4.72737	5.89653	6.83137	6.72354	9.0587	5.0058	5.24065	5.32019	3.9964	3.8721	3.56017
ENSMAUG00000000479	22.7687	22.7926	24.8291	31.3765	23.9358	36.1556	31.6918	37.9434	35.4702	46.2669	38.6535	30.34	30.1574	22.817	34.8759	34.2901	38.9189	34.3618	25.8001	21.8537	57.2818	34.0744	36.7885
ENSMAUG00000000483	2.46415	4.23579	10.8802	10.7514	3.66758	11.6433	6.03654	6.03203	10.0858	12.9963	12.7214	6.887	7.17256	8.20386	7.01114	5.82707	8.21993	10.6903	3.82971	4.6654	14.6535	5.42093	10.6805
ENSMAUG00000000484	178.799	166.103	123.588	121.118	178.553	73.5368	96.0816	138.737	87.3724	101.891	87.0928	114.101	108.24	127.416	105.167	95.6237	101.659	86.3712	134.241	157.314	70.6031	112.291	75.357
ENSMAUG00000000485	8.67381	6.25283	6.97447	6.58248	7.33516	4.28965	4.02436	5.83745	7.02605	4.67868	5.87142	4.09498	3.91231	4.61467	5.75273	5.60295	7.38116	5.0058	6.85316	7.93936	5.32854	8.90582	6.52699
ENSMAUG00000000489	7.78671	9.8835	7.8114	10.532	10.1341	7.35368	13.8337	7.3941	10.6524	5.71839	11.4167	8.00382	8.47666	7.69112	9.52796	8.89002	11.9105	9.248	12.4969	8.676	9.32494	10.0674	10.0872
ENSMAUG00000000490	82.894	85.9259	96.5266	96.7625	79.239	106.016	105.891	75.4977	107.884	85.2559	99.6511	94.3706	79.5502	101.01	93.4819	100.255	104.343	63.5482	84.2536	82.7494	110.567	97.1896	84.8508
ENSMAUG00000000493	23.6558	20.8764	24.8291	21.5028	21.8125	20.2226	20.6249	18.8744	15.1853	11.4368	15.1678	16.7522	15.8122	15.6386	20.6739	17.7053	21.808	12.7266	16.3266	18.989	18.6499	18.9733	18.3942
ENSMAUG00000000494	13.6021	17.5483	19.5285	25.8911	17.6623	36.7684	26.4099	35.0247	30.5973	26.5125	30.9881	21.7778	32.1135	29.4826	30.3816	26.8195	31.2022	44.5431	20.761	19.4801	47.9568	26.3302	43.9088
ENSMAUG00000000495	20.7974	13.0099	11.1591	7.24073	13.3191	7.35368	11.067	3.89163	3.96632	5.19853	5.21904	5.77019	5.86846	6.92201	8.26955	4.40766	6.37464	1.86657	9.67505	11.7044	2.66427	8.51861	5.93362
ENSMAUG00000000498	99.7488	93.7924	142.279	161.929	102.499	135.43	142.11	130.564	141.994	141.4	156.571	114.845	131.062	126.647	130.156	132.902	136.048	155.265	104.813	105.176	161.188	125.843	157.834
ENSMAUG00000000500	969.002	974.836	1161.11	1138.77	1059.64	2095.19	1719.66	1943.68	1620.53	1679.65	1720.49	1727.89	1578.45	1806.13	1783.71	1513.39	1739.27	1823.3	1350.88	1168.56	2353.88	1531.8	1796.7
ENSMAUG00000000503	28.7813	18.9602	23.9922	22.161	27.3138	16.5458	19.1157	22.5715	14.732	12.9963	17.125	16.1938	20.2136	17.6896	19.775	16.4353	12.4138	15.781	17.3345	19.7256	15.9856	26.3302	20.1743
ENSMAUG00000000504	68.8976	66.9658	61.9333	71.749	72.1934	37.3812	52.0652	41.835	31.1639	21.8338	37.8381	32.7598	36.8409	37.9429	41.8871	51.6966	63.7464	38.5192	45.1502	41.1701	53.2854	64.2768	68.83
ENSMAUG00000000505	1.28136	1.21022	6.13753	1.3165	1.44773	4.90246	3.01827	3.89163	6.79941	3.63897	3.91428	3.53657	5.86846	5.12741	5.21341	3.88471	3.52283	5.17549	2.2172	1.63698	2.66427	2.32326	4.15354
ENSMAUG00000000506	5.02687	6.05112	6.97447	4.1689	7.72122	3.06404	12.3246	21.5986	10.0858	12.9963	15.3309	19.1719	13.8561	18.7151	18.1571	9.18884	16.4399	8.4844	4.4344	7.36641	14.6535	9.68024	11.8672
ENSMAUG00000000507	56.9711	70.3947	61.0963	57.0482	70.0701	43.5093	43.2619	37.1651	37.85	33.7905	30.1726	35.738	33.7436	37.9429	40.4489	39.2954	41.0997	24.8593	44.344	50.9919	31.9712	37.5593	31.4482
ENSMAUG00000000509	6.11109	6.55538	7.8114	7.24073	6.37001	3.06404	2.2637	2.91872	3.73967	5.19853	3.91428	2.60589	3.91231	2.56371	5.21341	4.55707	4.52935	3.30892	3.42658	5.64758	2.66427	4.2593	4.7469
ENSMAUG00000000510	2.85841	3.22727	4.18468	8.77664	3.47455	0.612807	2.2637	3.30789	4.07964	3.11912	1.95714	2.04749	3.09724	2.56371	1.9775	3.28706	3.35507	3.47861	5.03909	4.0106	1.33213	3.8721	2.96681
ENSMAUG00000000511	29.6684	33.7854	25.3871	14.4815	26.2522	15.933	21.6309	9.5345	10.1991	7.27794	9.62261	12.0988	9.94378	15.895	12.9436	10.8324	17.7819	6.78752	20.1564	23.2451	6.66067	12.3907	8.30707
ENSMAUG00000000512	49.8744	48.3081	31.5246	35.7648	48.7402	12.2561	25.1523	30.3547	19.9449	15.5956	17.125	22.5224	24.2889	18.4587	26.0671	27.7159	32.5442	17.6476	33.0564	29.4657	35.9676	24.007	29.6681
ENSMAUG00000000513	9.2652	12.1022	15.6228	12.5067	9.55501	14.7074	8.55177	6.61577	9.74582	6.75809	8.97023	4.28111	5.05339	6.66564	6.65159	5.97648	8.05218	3.56345	6.85316	9.16709	5.32854	3.8721	8.30707
ENSMAUG00000000515	24.0501	28.7428	47.7053	45.1997	31.1744	44.7349	33.4525	28.4089	50.5423	51.4655	40.2845	35.5518	32.4395	45.634	47.6398	41.9848	48.9841	40.3858	23.9861	32.003	57.2818	34.0744	40.942
ENSMAUG00000000516	130.501	133.629	140.047	118.704	147.186	44.7349	144.877	203.143	161.826	208.461	185.276	212.566	182.737	216.89	183.908	112.657	149.804	59.0515	91.1067	123.51	79.9281	140.17	134.693
ENSMAUG00000000517	53.817	45.4843	45.7525	39.056	47.582	33.0916	49.2984	33.468	26.971	20.7941	27.7262	38.9023	35.5368	22.5606	35.2355	32.7212	39.7576	25.6229	35.6768	35.6862	27.9748	39.4954	32.6349
ENSMAUG00000000518	181.263	159.447	137.536	178.605	170.542	158.104	143.368	176.68	134.628	126.324	131.781	154.12	140.68	140.748	157.841	149.113	161.211	193.529	150.568	151.175	134.546	138.621	131.133
ENSMAUG00000000519	0.98566	1.31108	1.11591	1.97474	2.12334	1.22561	1.25761	0.389163	2.71976	3.63897	2.44643	2.23362	1.3041	3.84556	3.23591	2.09177	2.1808	2.20594	1.41094	2.20992	1.33213	1.54884	1.78009
ENSMAUG00000000520	3.15411	2.11789	2.23183	1.75533	3.185	1.22561	1.76066	0.972908	0.793264	0.519853	1.14167	0.930676	1.63013	0.769112	0.179773	1.71824	3.18732	2.1211	1.20938	1.06404	3.9964	1.93605	2.96681
ENSMAUG00000000522	15.9677	17.9517	19.5285	17.7727	12.6435	23.2867	14.5883	21.5986	12.9189	11.4368	17.125	11.1681	14.9972	14.3568	14.9211	16.3606	15.9366	15.3568	12.6985	11.8681	19.982	13.5523	14.2407
ENSMAUG00000000523	13.3064	13.2116	24.5501	24.3552	17.3727	22.0611	27.416	22.9606	14.3921	18.7147	26.7476	16.566	24.6149	19.7405	20.3143	22.2624	31.5377	29.6954	15.722	11.0496	37.2998	22.8454	40.942
ENSMAUG00000000524	28.6827	25.7173	24.8291	22.5998	23.7428	19.6098	25.6553	14.7882	17.3385	17.675	21.5285	20.2887	20.2136	25.1243	24.2693	22.3371	29.0214	18.4112	23.9861	24.8003	17.3177	27.8791	27.2947
ENSMAUG00000000525	28.1899	31.2641	18.6916	20.4057	30.3058	17.1586	20.3733	23.5444	25.8377	17.1552	28.7047	23.453	26.4081	32.0463	24.0896	23.8312	24.6598	17.5627	29.2267	35.6862	19.982	25.5558	20.7677
ENSMAUG00000000526	91.5678	86.0268	50.4951	50.0268	82.231	26.9635	45.5256	49.6183	18.8117	20.2743	25.6059	34.6212	31.1354	28.2008	44.2241	27.1183	29.8602	22.2291	55.8331	64.3333	15.9856	34.4616	45.0955
ENSMAUG00000000529	1.77419	3.93323	8.09038	4.82715	3.37803	4.90246	7.7972	6.42119	8.38593	8.31765	10.1119	7.81768	7.49858	7.69112	9.52796	5.90178	8.89095	7.29659	1.81407	3.02841	9.32494	8.1314	18.9876
ENSMAUG00000000530	71.9532	77.5552	76.1612	93.91	79.5286	87.0186	76.9659	90.8696	76.8333	76.9383	85.4618	75.0125	80.8543	59.478	73.3473	75.6025	79.012	110.128	67.9269	70.7176	86.5887	65.8256	79.5105
ENSMAUG00000000531	661.674	651.303	448.598	474.377	617.698	353.59	396.148	478.476	303.14	294.757	356.526	373.946	403.13	396.605	357.209	375.398	400.093	233.067	447.673	441.739	267.759	423.607	312.109
ENSMAUG00000000532	4.13977	2.72301	7.25344	5.4854	2.79894	5.51526	5.78502	4.08621	4.07964	4.67868	4.24047	3.7227	3.58628	4.3583	4.85387	5.08001	6.03913	4.58158	5.03909	3.27396	5.32854	4.64651	6.52699
ENSMAUG00000000534	8.37811	6.85794	6.69549	3.94949	6.65955	1.22561	5.28197	6.42119	3.17306	3.63897	4.40357	3.7227	5.05339	4.10193	5.57296	4.18354	3.85834	3.56345	6.24847	4.338	6.66067	1.93605	4.15354
ENSMAUG00000000535	1.97132	1.10937	1.39489	0.438832	3.86061	3.67684	0.251523	0.778326	1.24656	4.15883	1.46786	0.37227	0.489038	0.512741	1.43818	2.54	3.01957	3.22407	1.61251	2.94657	2.66427	1.16163	1.18672
ENSMAUG00000000539	0.591396	0.403408	1.95285	0.877664	0.772122	2.45123	1.76066	0.972908	2.49312	1.55956	0.815475	1.86135	1.79314	1.28185	2.69659	1.71824	1.34203	2.03626	1.41094	1.14589	2.66427	1.16163	2.96681
ENSMAUG00000000540	122.912	122.334	94.8527	106.417	119.293	104.177	92.5603	127.646	87.0324	72.7794	80.8951	72.5927	82.6474	73.0656	80.5382	96.3708	101.155	124.636	133.032	119.991	90.5851	97.1896	83.6641
ENSMAUG00000000541	21.7831	24.2045	16.1808	14.9203	20.8473	9.19211	25.1523	13.2315	13.3722	11.9566	13.8631	20.661	13.5301	16.1514	17.6177	13.4471	20.6337	6.61783	24.1876	21.9355	6.66067	17.8116	17.8009
ENSMAUG00000000542	24.6415	23.8011	22.0393	25.0134	24.8044	35.5428	19.6188	28.6035	20.1716	23.9132	23.4857	24.5699	32.2765	25.8934	24.4491	28.3883	28.5181	29.6954	34.6689	27.665	26.6427	24.3942	13.054
ENSMAUG00000000543	139.372	127.174	96.2476	91.9353	130.971	79.0521	86.0207	99.6258	64.9343	66.5412	65.7273	85.6222	77.9201	87.4224	90.7853	77.1713	82.7026	63.0391	92.7192	109.268	67.9389	90.2198	74.1703
ENSMAUG00000000544	122.813	128.284	135.305	155.347	124.601	196.098	185.121	124.532	181.771	177.79	180.872	177.759	157.307	208.686	183.009	198.27	207.344	148.392	157.421	147.001	207.813	178.504	167.922
ENSMAUG00000000545	21.1917	22.8934	20.0865	17.3339	18.917	14.7074	21.1279	9.33992	9.63249	7.7978	11.2536	9.86517	9.78076	8.97297	9.52796	11.2059	12.246	6.95721	16.9313	13.1777	7.99281	11.6163	7.12035
ENSMAUG00000000546	7.39245	7.66476	17.8546	11.8485	7.62471	9.80491	9.30634	6.81036	13.2588	9.35736	10.4381	8.93449	9.12871	13.844	14.2021	8.81531	11.2395	5.09064	9.07036	12.6866	11.9892	10.8419	9.4938
ENSMAUG00000000547	33.3153	39.7357	56.0747	59.9006	43.4319	97.4363	58.6048	66.7415	61.0813	72.2596	75.6761	57.3297	60.8037	58.7089	61.4823	59.7648	71.7986	98.3342	49.7862	42.807	98.5779	53.4349	74.1703
ENSMAUG00000000548	55.9855	68.9828	91.505	75.4791	62.8314	70.4728	82.7509	48.2562	60.2881	45.2272	60.3452	42.4388	59.3366	51.7869	58.0666	59.9889	80.8573	40.8948	51.1971	56.6395	53.2854	73.1826	58.7429
ENSMAUG00000000549	5.02687	3.63067	6.97447	7.89898	4.53622	6.12807	9.05481	7.19952	6.34611	8.31765	7.66547	3.7227	5.86846	6.66564	5.9325	6.27531	11.575	7.80565	4.63596	5.81128	14.6535	8.51861	11.8672
ENSMAUG00000000550	17.249	13.3125	14.2279	11.1902	11.5818	18.997	15.0914	3.89163	9.97246	4.67868	6.84999	8.56222	7.17256	5.12741	7.01114	9.71178	8.38769	8.22987	11.6907	16.0424	15.9856	10.8419	7.71371
ENSMAUG00000000551	23.6558	27.4318	25.945	17.7727	23.2602	17.7714	21.6309	10.702	14.2788	16.6353	11.5797	16.1938	12.878	16.9205	17.0784	11.5794	18.6207	8.4844	19.7532	20.2986	9.32494	24.007	16.0208
ENSMAUG00000000552	34.9909	35.2982	26.503	35.5454	39.3782	30.0275	33.201	29.3818	25.0445	29.6316	24.9535	28.1064	27.5491	26.1498	27.3255	35.4854	37.7446	35.2951	31.847	29.9567	34.6355	30.5896	32.6349
ENSMAUG00000000553	35.1881	41.4502	27.8979	34.0095	44.6866	29.4147	40.9982	25.8794	28.5575	16.1154	23.1595	26.2451	22.9848	27.9444	24.9884	31.5259	36.9058	25.4532	29.0252	36.341	14.6535	30.9768	27.888
ENSMAUG00000000555	5.12543	5.14345	6.13753	2.41358	4.4397	4.90246	5.03045	7.19952	3.17306	2.59927	3.75119	2.97816	3.42327	3.58919	5.03364	4.40766	7.88442	4.41189	3.62814	4.25615	6.66067	5.03372	3.56017
ENSMAUG00000000556	241.092	202.41	98.7584	98.5178	192.838	58.8295	96.8362	72.5789	58.7015	56.1441	73.3928	78.5491	81.0173	109.214	85.5719	89.2737	88.9095	73.8143	143.513	187.189	49.289	100.674	89.0043
ENSMAUG00000000557	72.9388	58.7967	38.4991	37.5201	58.1022	12.2561	14.5883	13.037	7.93264	8.31765	14.8416	15.2631	14.6711	9.48572	16.3593	18.4524	16.7754	7.97534	35.6768	27.4194	10.6571	12.3907	14.8341
ENSMAUG00000000558	34.301	32.071	34.3144	26.9882	36.0967	11.6433	20.8764	24.5173	15.1853	21.314	18.2666	19.3581	16.6273	19.2278	25.5277	20.2453	27.6794	5.76939	21.3657	24.964	19.982	20.9093	17.8009
ENSMAUG00000000559	65.8421	65.5538	56.6327	69.7743	59.0673	83.9546	69.6718	77.4435	67.9941	71.2199	63.2809	66.8225	56.8914	73.5784	64.3587	66.8619	81.3605	71.9477	72.966	68.2621	55.9496	54.2093	70.0168
ENSMAUG00000000560	48.9873	53.855	35.1513	40.1531	49.1263	39.8325	33.704	44.3646	26.1777	34.3103	28.2154	32.0153	32.2765	24.6116	35.9546	36.083	43.7837	40.3009	48.1737	40.8427	25.3106	35.2361	33.2283
ENSMAUG00000000562	12.8136	11.2954	7.8114	10.3126	10.9062	4.90246	6.79111	4.08621	4.53294	4.67868	5.38214	5.39792	5.54243	5.12741	6.83137	5.97648	7.71667	2.71501	7.45785	11.0496	2.66427	5.80814	4.7469
ENSMAUG00000000563	8.87094	7.66476	35.9882	25.4523	10.9062	35.5428	27.1644	15.3719	22.3247	21.314	26.2583	15.8215	18.4204	18.7151	22.6514	19.4983	21.808	28.5924	6.85316	11.7044	37.2998	18.5861	28.4814
ENSMAUG00000000564	53.0285	50.3252	32.0825	40.3725	48.7402	21.4482	29.1766	32.3005	22.438	29.6316	21.5285	26.0589	28.8532	23.5861	27.685	26.8195	38.7511	17.2233	30.2345	37.6506	27.9748	29.0407	32.6349
ENSMAUG00000000566	17.939	19.4644	23.7132	15.3591	22.6811	26.3507	30.6858	19.069	25.2711	17.675	23.4857	25.5005	21.3547	21.5351	25.1682	23.1589	27.0083	20.3626	18.3423	20.5441	34.6355	22.0709	29.0748
ENSMAUG00000000567	19.3189	18.0525	9.20629	10.9708	16.9867	4.90246	9.80938	7.97785	7.70599	4.67868	6.19761	8.74836	9.12871	7.94749	8.98864	6.94766	7.38116	7.46628	9.67505	12.2774	1.33213	8.1314	8.90043
ENSMAUG00000000568	61.6037	56.4771	50.4951	50.0268	59.936	49.0246	52.5682	45.1429	60.0614	47.3066	49.2547	43.9279	41.7313	56.1452	52.6734	57.4489	57.204	54.8941	61.88	67.771	61.2782	51.1117	45.6889
ENSMAUG00000000570	91.4692	84.4132	145.906	128.358	90.3383	64.9575	109.412	44.7538	93.7185	71.2199	89.5392	66.078	64.39	71.5274	80.718	87.1819	92.4323	53.876	78.6098	68.4258	90.5851	100.287	94.3446
ENSMAUG00000000571	33.7096	34.794	18.4126	23.0387	39.4747	16.5458	21.8825	30.9385	12.4656	15.5956	16.3095	15.2631	18.2574	20.2533	18.8761	21.5153	21.808	19.599	27.8158	28.5653	21.3142	24.007	18.3942
ENSMAUG00000000572	58.7453	63.6376	54.6798	64.0695	69.3945	53.927	53.8258	73.941	43.1762	43.1478	44.688	46.1615	52.3271	50.7614	53.3925	53.6389	63.2431	60.4938	56.0347	56.7214	66.6067	50.3372	61.7097
ENSMAUG00000000573	32.8225	19.8679	17.5757	11.8485	38.4131	6.74088	22.8886	17.9015	11.7856	16.1154	11.4167	22.5224	17.6054	25.8934	21.0334	8.89002	14.9301	2.79985	12.2954	19.0708	7.99281	15.8756	16.6141
ENSMAUG00000000574	68.5034	59.6036	56.3537	49.588	60.5151	28.8019	45.2741	42.808	31.5039	23.3934	33.4345	42.4388	38.634	46.9158	55.9093	40.1918	60.0558	29.356	49.1815	53.3656	42.6283	50.3372	52.2159
ENSMAUG00000000575	140.062	149.866	131.678	137.793	146.51	181.391	146.889	147.882	116.61	104.49	111.72	113.915	113.457	115.367	132.672	128.943	162.05	117.085	115.496	106.813	130.549	132.038	116.299
ENSMAUG00000000576	30.3583	29.4488	24.8291	35.326	33.5873	40.4453	29.1766	31.7168	28.1042	32.7508	36.6964	32.7598	36.8409	31.79	30.2018	31.8248	37.4091	36.1436	25.1954	22.9996	34.6355	26.3302	20.7677
ENSMAUG00000000577	20.206	16.5397	11.7171	9.87372	15.1529	6.12807	11.3185	6.03203	4.75958	3.63897	5.21904	5.95633	7.33557	9.48572	10.7864	4.78119	11.575	1.86657	12.6985	12.4411	1.33213	6.58256	4.15354
ENSMAUG00000000578	4.04121	5.84942	1.95285	4.1689	3.86061	8.5793	3.01827	5.44828	3.853	5.71839	6.36071	2.60589	3.91231	4.61467	6.11228	6.42472	6.54239	7.29659	6.04691	5.56573	6.66067	5.80814	7.12035
ENSMAUG00000000579	6.11109	6.55538	5.30059	2.63299	5.30834	3.06404	4.77893	0.389163	1.81317	1.03971	0.97857	3.35043	1.46711	2.56371	5.03364	1.49412	2.01304	0.169688	2.82189	3.8469	2.66427	5.80814	3.56017
ENSMAUG00000000581	8.37811	10.0852	10.0432	6.58248	9.94107	2.45123	12.0731	6.61577	4.75958	6.23824	4.40357	6.3286	6.68352	12.5622	10.9661	7.4706	9.22645	2.03626	14.7141	11.7863	1.33213	5.03372	7.12035
ENSMAUG00000000582	100.734	87.237	58.5855	58.3647	89.9522	44.7349	63.8867	62.0715	48.7291	35.35	48.7654	56.2128	54.9353	64.349	55.7296	58.4201	54.6877	44.5431	79.0129	90.1976	49.289	49.1756	65.8632
ENSMAUG00000000583	1307.68	1127.73	835.541	852.431	1192.06	603.615	888.881	1086.35	616.706	650.336	504.29	845.426	829.572	640.927	785.967	623.272	459.981	566.504	927.394	1182.39	627.435	865.413	680.587
ENSMAUG00000000584	19.2204	23.5994	22.5973	20.1863	17.9518	10.4177	20.3733	18.8744	14.9587	16.1154	17.4512	13.774	16.4643	16.6641	16.7189	18.2283	23.821	18.0718	16.3266	20.1349	25.3106	21.2965	20.7677
ENSMAUG00000000585	19.7132	24.7088	48.5423	41.4696	23.2602	104.177	50.3045	44.7538	69.8072	55.1044	70.9463	55.096	47.9257	54.607	54.4712	54.6101	60.5591	102.831	32.0486	33.8037	79.9281	45.6907	82.4774
ENSMAUG00000000586	40.7078	36.2059	37.6621	39.2755	40.1504	35.5428	31.9434	51.3695	35.4702	38.989	39.7952	34.6212	39.7751	31.2772	29.303	37.353	36.7381	43.6947	28.4205	33.9673	33.3034	34.4616	25.5146
ENSMAUG00000000587	37.1594	39.4332	20.3654	17.3339	35.4211	6.74088	23.1401	12.6478	8.83923	8.8375	9.13332	16.0076	14.0191	19.9969	19.775	12.4012	23.9888	13.2357	23.7845	23.6544	19.982	15.8756	10.0872
ENSMAUG00000000588	63.2794	60.007	65.281	59.4617	56.1719	41.6709	61.623	37.3597	44.8761	37.9493	43.7095	42.0666	36.3518	57.1707	53.5723	41.5365	62.9076	34.1073	49.1815	53.2837	39.964	55.371	42.7221
ENSMAUG00000000589	13.7992	14.6235	19.2495	26.7688	13.9947	25.7379	17.6066	30.3547	22.8913	22.8735	29.0309	22.7085	21.8437	24.3552	26.2468	20.32	21.808	27.3198	13.7063	12.7684	25.3106	18.5861	31.4482
ENSMAUG00000000590	4.53404	2.5213	2.23183	1.3165	5.50137	3.67684	1.50914	2.33498	3.3997	4.15883	2.44643	3.90884	2.77122	2.82008	2.33705	2.98824	1.34203	1.27266	4.23283	4.41985	2.66427	2.71047	1.18672
ENSMAUG00000000591	2.85841	2.01704	3.62672	5.04657	2.31637	3.67684	1.76066	1.75123	2.37979	2.07941	2.28333	1.30295	2.11917	1.28185	3.59546	2.68942	3.52283	4.2422	2.41876	2.37362	5.32854	2.32326	3.56017
ENSMAUG00000000592	9.2652	6.55538	6.97447	8.11839	6.56304	2.45123	10.3124	6.42119	5.7795	7.7978	5.05595	5.58406	4.40134	2.82008	4.85387	4.40766	6.8779	4.83611	4.4344	5.56573	7.99281	5.03372	5.93362
ENSMAUG00000000593	88.808	78.0595	65.839	63.4112	71.5178	43.5093	54.3289	46.6996	32.2972	35.35	39.6321	46.5338	39.6121	43.8394	40.8084	51.9207	57.875	38.604	70.5472	58.2765	37.2998	53.4349	45.6889
ENSMAUG00000000595	11.7294	12.5057	9.76425	8.77664	11.4853	7.35368	7.7972	7.58868	6.91273	7.7978	3.91428	8.56222	5.21641	7.94749	6.83137	9.11413	7.88442	7.1269	10.4813	12.1955	5.32854	8.1314	7.12035
ENSMAUG00000000596	4.23834	2.5213	3.06876	5.04657	4.24667	1.22561	4.52741	2.91872	1.81317	1.55956	6.6869	2.97816	2.11917	2.56371	4.31455	3.13765	2.68406	3.56345	3.42658	4.6654	5.32854	3.09768	2.96681
ENSMAUG00000000598	151.397	157.43	139.489	155.785	156.065	94.3723	181.599	204.894	113.55	107.09	123.137	140.16	130.084	148.182	141.301	137.384	185.703	130.575	146.134	130.386	137.21	156.045	181.569
ENSMAUG00000000599	8.47668	7.05964	3.06876	2.85241	6.9491	0.612807	4.52741	2.33498	1.4732	2.07941	1.63095	1.30295	0.978076	0.512741	2.69659	0.971178	3.35507	0.763596	4.63596	4.6654	3.9964	1.16163	2.37345
ENSMAUG00000000600	15.1792	12.6065	19.2495	16.895	15.2494	27.5763	11.067	19.2636	9.97246	3.63897	6.6869	5.39792	9.45474	7.17838	7.91	18.8259	8.55544	10.2661	11.4891	7.69381	1.33213	27.8791	8.30707
ENSMAUG00000000601	7.88528	9.17754	2.51081	2.85241	9.65153	36.1556	3.52132	15.9557	2.15315	0.519853	0.97857	0.558406	1.46711	1.02548	1.43818	18.303	2.1808	4.2422	11.8923	2.12807	2.66427	20.1349	4.15354
ENSMAUG00000000602	15.3763	12.3039	8.36936	6.36306	11.6783	9.19211	8.55177	3.69705	4.53294	3.11912	3.425	5.39792	4.89038	10.5112	7.55046	3.43648	5.53587	5.09064	10.2797	20.4623	1.33213	7.35698	5.93362
ENSMAUG00000000603	8.27954	7.5639	4.74264	7.89898	7.33516	1.22561	4.27588	4.47538	7.02605	5.71839	7.50237	5.77019	5.86846	8.20386	6.83137	7.17178	9.72972	3.64829	6.04691	7.61196	5.32854	6.96977	6.52699
ENSMAUG00000000604	214.381	249.105	377.179	381.784	245.921	473.087	478.647	359.392	443.888	428.359	490.101	364.267	316.734	395.58	421.208	397.287	482.963	461.891	283.398	280.006	646.085	465.426	582.088
ENSMAUG00000000605	239.023	235.288	160.971	143.498	216.194	122.561	174.557	166.756	136.101	131.003	130.802	152.445	146.548	170.999	146.695	154.567	154.501	143.556	218.495	189.726	123.889	181.988	161.988
ENSMAUG00000000606	89.7936	96.9188	125.261	141.084	94.778	140.946	141.607	104.879	92.5852	81.0971	103.239	84.6915	85.2556	88.7043	108.942	103.543	133.364	109.534	86.0676	86.1052	141.206	105.321	108.585
ENSMAUG00000000610	6.99819	6.45453	5.02162	5.26598	6.08046	3.06404	6.79111	7.58868	4.30629	3.11912	6.19761	4.65338	3.74929	6.1529	6.11228	5.90178	8.55544	5.09064	5.03909	6.46607	1.33213	6.19535	5.93362
ENSMAUG00000000611	85.0625	81.2868	65.281	66.0442	75.4749	52.7014	60.3654	80.9459	41.8163	43.1478	40.4476	60.1217	51.512	44.6085	59.325	55.9548	72.8051	48.8702	60.6706	60.3227	53.2854	61.5663	58.7429
ENSMAUG00000000612	63.8708	70.9998	65.002	67.1413	67.0781	52.0886	61.12	56.0395	50.5423	36.9096	59.5297	42.0666	41.7313	53.0687	52.4937	59.0925	69.1145	42.3372	57.4456	56.8032	67.9389	65.8256	56.3694
ENSMAUG00000000614	522.794	570.621	846.979	902.458	563.649	986.619	796.824	659.437	1302.99	1262.72	1244.74	958.41	969.111	972.927	971.133	1064.41	936.569	1180.77	680.68	767.253	1306.82	855.346	886.483
ENSMAUG00000000616	106.451	123.947	80.6248	74.8209	111.089	101.113	81.4933	44.9484	62.1012	45.7471	51.8642	68.6839	54.9353	64.8618	67.9541	113.927	99.8135	62.5301	134.241	89.6247	45.2926	75.5059	40.942
ENSMAUG00000000617	198.512	219.252	236.853	283.485	204.516	299.663	260.829	269.885	260.077	236.533	261.278	230.622	224.142	245.347	255.817	287.17	277.465	238.412	229.782	200.448	283.745	266.787	283.627
ENSMAUG00000000620	25.7257	19.3636	10.8802	13.8232	17.2762	9.19211	16.852	9.14534	8.95255	5.19853	9.45951	10.6097	11.0849	12.0494	11.1459	11.2059	13.0848	6.61783	18.947	19.3982	14.6535	15.8756	5.93362
ENSMAUG00000000622	9.75803	10.7912	5.57957	10.532	9.94107	5.51526	5.28197	16.5394	6.23279	1.55956	2.77262	2.04749	9.12871	4.87104	5.39318	8.14296	7.38116	14.5083	8.8688	9.08524	5.32854	3.48489	5.93362
ENSMAUG00000000623	9.75803	10.0852	11.7171	9.87372	7.52819	6.12807	12.5761	2.72414	7.47935	3.11912	10.6012	7.81768	4.89038	7.17838	5.39318	10.0106	6.8779	4.07251	5.03909	9.00339	6.66067	7.74419	5.93362
ENSMAUG00000000624	255.68	225.808	235.179	258.033	232.988	212.644	190.906	224.936	154.8	159.595	193.757	157.843	178.825	148.182	193.256	209.177	204.66	163.41	214.665	196.192	137.21	210.255	144.78
ENSMAUG00000000626	42.9748	45.2826	42.4048	41.4696	44.397	36.7684	44.268	47.0887	29.0108	32.7508	37.3488	35.1796	33.5806	32.5591	39.9096	34.2901	49.6551	39.1979	47.1659	40.5971	30.6391	41.4314	29.0748
ENSMAUG00000000627	185.008	198.779	157.902	137.793	194.864	139.107	134.816	175.902	107.091	109.169	119.712	120.802	127.313	113.059	128.178	135.367	110.214	129.896	181.609	194.555	111.899	164.564	135.88
ENSMAUG00000000628	151.397	145.227	167.108	175.094	147.089	151.363	150.914	183.88	183.017	171.032	174.838	142.393	170.185	139.466	142.56	154.417	145.778	134.647	152.987	171.801	189.163	163.402	143.594
ENSMAUG00000000632	106.944	124.956	85.9254	102.467	109.641	83.3418	89.2905	109.355	81.5929	75.8986	87.582	70.3591	92.5912	81.5259	77.6619	94.5778	103.336	83.1472	98.1615	92.2439	102.574	96.8024	84.8508
ENSMAUG00000000633	37.8493	29.4488	22.8762	25.6717	34.649	13.4818	22.8886	23.9335	18.4717	24.4331	16.1464	20.8471	25.756	18.2023	20.8536	19.1247	18.2852	26.9804	24.7923	28.8927	17.3177	22.8454	21.9544
ENSMAUG00000000635	38.5393	34.2897	34.5933	35.1066	31.9466	20.8354	26.9129	20.8202	24.0246	22.8735	26.7476	30.5262	23.9629	20.2533	24.6289	28.3883	28.1826	12.1327	29.6298	31.1845	14.6535	30.5896	26.7013
ENSMAUG00000000637	49.6773	45.2826	19.5285	11.4096	36.9654	16.5458	35.9677	3.11331	8.49926	8.31765	7.50237	12.6572	10.2698	24.3552	20.4941	7.84413	21.808	4.32705	35.4752	41.0882	2.66427	15.4884	11.8672
ENSMAUG00000000639	1.67562	1.00852	19.2495	30.2794	2.79894	20.8354	6.53959	1.55665	21.0782	7.7978	12.2321	1.11681	6.84653	3.84556	7.91	5.90178	8.72319	5.76939	1.61251	2.04623	10.6571	6.96977	9.4938
ENSMAUG00000000640	3.44981	2.62215	2.23183	2.19416	2.5094	3.06404	2.2637	1.55665	1.81317	6.23824	2.44643	2.41976	1.79314	1.53822	2.51682	1.27	3.18732	3.05439	2.62033	3.02841	2.66427	1.93605	2.96681
ENSMAUG00000000641	13.0107	11.4971	18.6916	22.5998	10.6167	25.1251	20.8764	21.9877	18.0184	23.9132	20.55	12.8433	17.6054	17.4332	19.5952	20.7683	22.3112	30.9681	15.722	12.6866	39.964	17.8116	20.1743
ENSMAUG00000000645	34.4981	36.811	43.7996	47.6133	37.2549	39.2197	35.4647	19.6527	35.3569	30.6713	44.0357	28.1064	27.8752	28.7135	30.7412	23.9806	31.0344	21.211	21.9704	28.6472	35.9676	31.7512	35.0084
ENSMAUG00000000647	133.064	127.376	75.6032	86.4499	132.033	45.3477	78.475	76.4706	47.0292	50.4258	39.469	59.7494	59.8257	58.9653	65.6171	64.4713	81.1928	57.6939	83.2458	92.5713	63.9425	72.7954	66.4566
ENSMAUG00000000648	50.3672	50.2243	64.4441	59.6811	48.3542	55.7654	52.3167	47.0887	42.8363	41.5883	47.7868	38.9023	43.8504	32.8154	48.5387	47.5877	54.8555	44.1189	36.0799	33.7218	53.2854	39.4954	46.2823
ENSMAUG00000000649	9.36377	9.6818	5.02162	4.60774	6.46652	4.28965	2.2637	4.86454	3.73967	4.67868	4.07738	3.35043	3.58628	5.12741	3.05614	4.18354	3.85834	3.90283	4.03127	5.72943	2.66427	5.03372	4.15354
ENSMAUG00000000650	170.125	168.423	154.833	181.018	182.51	184.455	185.121	309.774	248.745	253.688	247.741	230.249	302.226	238.425	225.974	237.117	240.559	507.961	212.045	164.353	194.492	183.537	240.312
ENSMAUG00000000651	4.53404	5.84942	3.34774	6.14365	6.17698	6.74088	6.53959	5.64287	5.89282	6.75809	3.91428	4.46725	7.49858	5.89653	9.16841	4.78119	8.05218	4.2422	9.07036	6.79347	5.32854	7.35698	1.78009
ENSMAUG00000000652	21.8817	24.6079	17.5757	15.3591	16.6006	10.4177	14.3368	11.6749	8.83923	7.27794	12.5583	8.74836	11.2479	9.22934	12.5841	12.6253	10.7362	10.4358	19.1485	22.0174	7.99281	17.0372	11.8672
ENSMAUG00000000654	28.1899	34.5923	27.8979	34.4483	32.9117	47.1861	39.9921	42.4188	27.0843	35.8699	29.6833	33.1321	29.1793	38.1992	33.4377	40.6401	40.9319	48.8702	33.4596	31.5119	53.2854	35.2361	42.1287
ENSMAUG00000000655	75.9944	86.8336	88.7152	102.248	86.9603	124.4	107.4	112.663	111.737	117.487	105.196	102.374	104.817	110.496	110.92	112.208	134.371	129.217	87.0755	84.8774	105.239	87.8966	111.552
ENSMAUG00000000656	45.9318	41.8536	48.8213	35.326	41.019	29.4147	48.2923	18.2907	32.9771	24.4331	24.6274	36.1102	26.8971	42.8139	39.1905	28.2389	31.0344	21.4655	43.3362	51.8923	25.3106	48.7884	26.1079
ENSMAUG00000000657	187.965	187.887	185.242	208.006	191.583	177.101	222.597	229.606	231.973	245.371	229.149	211.077	221.371	204.84	203.143	199.017	240.894	230.436	166.088	151.994	195.824	201.736	206.49
ENSMAUG00000000659	27.3028	25.4147	16.4597	28.5241	25.9626	14.7074	18.3611	21.7931	11.4457	11.4368	15.6571	12.4711	13.5301	8.46023	13.8425	14.5677	16.4399	17.9869	15.3188	19.5619	13.3213	9.68024	9.4938
ENSMAUG00000000661	56.6754	54.561	43.2417	53.9763	53.4695	52.0886	50.3045	58.9582	36.9434	45.7471	48.7654	47.6506	38.797	46.9158	43.1455	47.2142	56.533	34.0225	45.1502	41.743	61.2782	58.4686	41.5354
ENSMAUG00000000662	20.1075	15.1278	18.1336	21.2834	19.2065	8.5793	15.5944	19.8473	14.6187	15.5956	15.6571	13.5879	16.6273	12.3058	15.9998	20.3947	22.479	14.5932	18.1407	12.2774	27.9748	17.0372	20.1743
ENSMAUG00000000663	18.5304	18.1534	12.2751	16.4562	17.6623	33.0916	20.1218	27.436	15.5253	13.5162	15.8202	13.2156	18.2574	10.5112	11.5055	20.843	18.9562	24.6896	19.9548	15.1421	15.9856	19.3605	16.6141
ENSMAUG00000000665	6.01253	5.44601	6.97447	8.33781	5.11531	7.35368	13.8337	9.72908	3.96632	10.3971	10.4381	9.67903	2.77122	8.20386	6.83137	10.9071	7.54892	8.31472	9.47349	8.59415	11.9892	6.19535	12.4606
ENSMAUG00000000666	15.1792	16.6406	16.4597	16.0174	13.9947	10.4177	11.8216	12.2586	12.1256	12.4765	17.6143	15.6354	12.715	13.3313	14.5616	11.6541	15.0978	8.14503	16.1251	14.651	17.3177	10.0674	8.90043
ENSMAUG00000000668	38.4407	34.794	30.4087	29.8406	36.0967	32.4788	30.6858	25.8794	20.7382	21.8338	21.0393	19.1719	23.4738	27.4317	26.2468	31.2271	28.5181	26.132	33.6611	29.9567	15.9856	31.364	26.7013
ENSMAUG00000000670	22.6702	25.4147	34.0354	36.4231	25.1905	58.2167	46.0286	30.5493	50.9955	43.1478	50.2333	39.6468	28.8532	33.8409	36.8534	43.5536	41.4352	42.9311	30.2345	28.4835	73.2674	32.5256	49.2491
ENSMAUG00000000671	3.94264	3.73153	2.51081	2.41358	4.34319	3.06404	3.26979	2.33498	2.37979	1.03971	1.95714	2.97816	3.42327	4.87104	3.955	2.4653	1.67754	1.10297	3.42658	5.40204	1.33213	3.8721	1.18672
ENSMAUG00000000673	5.224	5.24431	4.46366	3.51066	5.88743	3.06404	6.03654	2.52956	2.94641	2.59927	2.12024	2.41976	2.6082	5.12741	3.77523	2.16647	3.18732	1.69688	5.64378	6.79347	1.33213	4.64651	1.78009
ENSMAUG00000000674	27.8942	24.6079	39.615	47.1744	29.3406	42.8965	34.9616	33.468	39.7765	40.5485	42.2416	33.3182	29.5053	38.1992	39.1905	40.416	48.4808	49.2944	28.0173	32.7396	30.6391	36.0105	40.942
ENSMAUG00000000675	17.3476	19.5653	8.64834	6.14365	19.2065	13.4818	11.3185	29.771	6.91273	7.27794	4.89285	5.39792	6.84653	5.38378	6.65159	6.57413	8.05218	31.1378	23.7845	14.5691	23.9784	8.51861	14.8341
ENSMAUG00000000677	15.0806	14.5227	10.0432	11.629	13.9947	7.35368	12.0731	12.8424	10.4258	10.3971	7.33928	9.67903	9.78076	5.38378	11.1459	9.86119	7.21341	5.68455	16.7298	15.8787	2.66427	10.4547	8.90043
ENSMAUG00000000680	5.71683	5.84942	2.51081	2.63299	5.01879	3.06404	8.80329	3.69705	3.62635	3.11912	2.44643	5.02565	0.978076	5.89653	5.03364	1.86765	4.3616	1.27266	4.4344	7.85751	1.33213	5.42093	3.56017
ENSMAUG00000000681	2.75985	3.63067	2.51081	3.07182	3.37803	3.67684	2.2637	2.52956	2.49312	0.519853	1.30476	1.67522	1.79314	1.79459	2.69659	0.896472	3.01957	0.593908	2.41876	2.78287	2.66427	2.32326	2.96681
ENSMAUG00000000682	65.1521	55.7712	41.0099	36.8619	61.4802	17.7714	30.6858	36.1922	16.4319	20.2743	21.2024	31.643	24.1259	24.0988	34.5164	28.3136	21.4725	23.0776	41.7237	47.5543	21.3142	36.7849	29.6681
ENSMAUG00000000684	45.9318	51.9388	93.7368	89.0829	50.1879	115.208	80.4872	54.0937	105.051	108.129	94.432	76.6877	71.0735	72.2965	75.145	87.929	74.4826	68.4691	49.3831	53.5293	113.231	70.8593	72.9836
ENSMAUG00000000686	19.6146	20.8764	28.1768	26.1105	16.9867	17.7714	19.8703	9.92366	14.9587	14.036	14.8416	15.077	17.9314	14.1004	12.2246	15.6136	18.4529	9.84191	12.0938	15.2239	13.3213	12.0035	16.6141
ENSMAUG00000000689	66.9263	69.0837	58.8645	65.8248	70.2631	122.561	74.4507	136.402	102.331	102.931	85.2987	113.729	94.0583	115.88	104.448	105.037	110.717	177.579	108.643	89.2973	130.549	82.8628	116.892
ENSMAUG00000000690	21.0931	17.3466	10.8802	8.77664	16.0215	9.19211	15.5944	6.81036	6.79941	8.8375	7.01309	8.93449	7.17256	7.69112	14.5616	8.6659	10.7362	3.56345	17.1329	14.2417	3.9964	11.6163	6.52699
ENSMAUG00000000691	15.8691	15.027	17.2967	18.4309	16.6971	18.3842	12.5761	17.7069	10.879	10.9169	11.7428	13.0295	12.0629	8.46023	10.2471	11.8783	12.917	13.4054	11.8923	13.5869	7.99281	14.3268	13.6473
ENSMAUG00000000692	24.1487	30.5582	43.7996	53.0987	33.1047	69.2472	51.8137	60.904	72.527	74.339	72.5773	54.5376	59.9887	59.478	68.6732	54.6101	61.7334	91.2922	43.3362	39.8605	94.5815	45.3035	67.6433
ENSMAUG00000000694	63.6736	61.7215	37.3831	39.056	61.1907	43.5093	53.8258	57.7907	38.53	31.711	42.0785	51.5595	32.9286	58.1961	51.2353	44.4501	58.8816	34.1073	63.0894	59.5861	38.6319	56.5326	41.5354
ENSMAUG00000000695	84.9639	90.5651	61.6543	65.386	89.5662	53.927	59.3593	70.8277	46.3493	48.3463	43.5464	54.1654	55.7503	58.9653	51.5948	62.6784	72.4696	56.0819	66.1129	67.1162	51.9532	60.0175	57.5561
ENSMAUG00000000698	55.4927	58.3933	49.9372	65.386	57.9092	54.5398	44.268	64.9903	49.6357	57.1839	60.019	75.1986	63.575	45.634	52.4937	52.6677	59.8881	79.414	53.0112	52.3015	63.9425	48.014	59.9296
ENSMAUG00000000699	42.6791	37.4161	24.2711	18.6504	43.2388	29.4147	32.9495	34.6355	20.1716	18.7147	22.5071	30.1539	22.8218	27.9444	31.4602	25.7736	41.7707	15.1871	44.5455	36.5865	14.6535	25.943	30.8548
ENSMAUG00000000700	168.548	172.255	131.399	114.316	173.341	150.751	146.638	156.833	119.443	112.288	125.746	155.609	120.466	144.593	166.829	188.259	176.645	150.428	186.648	177.694	175.842	167.275	161.395
ENSMAUG00000000701	28.1899	28.1377	43.7996	49.1492	27.6034	54.5398	36.2193	45.9213	50.4289	44.7074	48.6023	31.643	36.0258	31.79	36.6737	40.3413	32.712	55.4032	31.0408	31.0208	50.6211	34.4616	45.0955
ENSMAUG00000000702	96.9889	86.1276	36.2672	31.8153	78.66	20.2226	49.2984	26.0739	18.6984	14.036	16.3095	32.5737	22.4958	38.1992	39.1905	23.6071	40.7642	10.351	69.1363	71.9453	11.9892	35.2361	26.7013
ENSMAUG00000000705	96.4961	78.362	61.9333	52.4404	78.7565	19.6098	49.55	47.2833	29.9174	27.5522	28.5416	48.5813	43.0354	41.7884	41.7073	32.3477	27.6794	24.3502	60.8722	70.9631	22.6463	47.6268	39.1619
ENSMAUG00000000706	66.0392	55.3678	47.7053	42.1279	59.743	35.5428	35.7162	33.0789	26.8577	34.8302	29.0309	32.7598	31.6245	35.6355	37.7523	32.7212	27.5116	23.0776	45.1502	59.3406	38.6319	34.4616	39.7553
ENSMAUG00000000707	10.1523	10.1861	8.92732	13.165	8.87941	12.8689	14.3368	17.9015	9.29252	19.2346	14.8416	10.2374	11.2479	10.2548	10.7864	11.1312	12.917	22.0594	10.4813	9.65819	9.32494	13.1651	12.4606
ENSMAUG00000000708	37.9479	40.24	35.9882	37.959	39.9573	26.9635	27.919	35.0247	32.0705	30.1515	30.0095	33.3182	30.8094	33.8409	30.5614	35.1118	30.5312	22.823	35.4752	34.7858	31.9712	38.3337	25.5146
ENSMAUG00000000709	99.6502	90.9685	196.122	160.174	100.472	88.857	129.786	74.5248	101.764	102.931	105.196	119.499	88.8419	122.032	123.684	96.1466	117.763	45.9006	100.782	113.688	85.2566	115.776	80.6973
ENSMAUG00000000710	11.9265	13.1108	15.9018	10.9708	10.7132	9.80491	17.6066	10.1182	9.63249	8.31765	11.0905	11.7265	13.6931	14.6131	15.4605	9.41296	14.0913	3.47861	10.0782	11.7863	10.6571	14.3268	14.2407
ENSMAUG00000000711	42.4819	40.8451	45.4735	35.326	40.7294	37.3812	44.771	67.3252	59.2682	49.9059	53.8214	50.4426	52.8161	50.7614	50.6959	48.4095	49.9906	45.5612	40.5143	36.9139	61.2782	42.2058	39.7553
ENSMAUG00000000712	28.9784	36.2059	74.4873	66.483	34.1664	99.8875	79.9842	50.7858	76.38	75.3787	81.5475	53.0485	52.8161	66.1436	69.7519	66.3389	78.8442	78.9898	39.3049	46.7358	117.228	68.9233	89.0043
ENSMAUG00000000713	3.35124	2.72301	3.62672	4.82715	3.185	2.45123	3.77284	4.08621	2.71976	2.59927	3.91428	2.97816	3.91231	3.07645	3.59546	3.6606	3.35507	3.64829	2.41876	4.09245	5.32854	3.09768	3.56017
ENSMAUG00000000714	36.9622	41.1476	40.4519	51.1239	42.6598	42.8965	42.5073	57.9853	40.6831	36.9096	48.113	44.3002	47.7627	35.3792	39.7298	38.5483	43.2805	53.5366	33.4596	30.6115	35.9676	44.9163	36.7885
ENSMAUG00000000715	77.2757	70.4956	90.3891	72.4073	69.7805	42.8965	69.4202	35.4139	41.703	41.5883	50.5595	42.0666	38.308	50.7614	60.943	53.1907	83.5413	34.1073	55.6315	57.3762	38.6319	62.7279	62.303
ENSMAUG00000000717	666.602	786.747	1436.18	1290.17	722.513	1257.48	1403.5	710.612	1735.44	1498.22	1601.1	1225.33	1157.39	1231.35	1289.33	1468.27	1554.74	1547.3	973.35	964.591	1514.64	1325.81	1466.2
ENSMAUG00000000719	40.8063	34.1888	23.4342	22.8193	37.3514	23.2867	22.8886	30.7439	10.1991	20.7941	21.0393	30.1539	23.9629	26.9189	23.9098	20.9924	24.9953	11.1994	30.033	26.9283	15.9856	25.5558	21.361
ENSMAUG00000000720	22.1773	20.0696	9.76425	8.77664	18.1449	5.51526	10.5639	5.2537	3.62635	2.59927	6.6869	7.25927	5.37942	5.38378	7.01114	4.48236	6.54239	2.03626	8.26411	13.8325	1.33213	5.80814	7.71371
ENSMAUG00000000721	3.84407	4.8409	15.3438	12.5067	6.85258	11.0305	11.067	6.03203	7.59267	6.75809	6.84999	3.35043	4.72737	4.3583	8.44932	6.2006	5.53587	5.43002	4.63596	3.60136	14.6535	8.51861	5.93362
ENSMAUG00000000723	2.66128	2.3196	2.78979	3.07182	5.50137	1.83842	1.50914	4.2808	2.94641	2.07941	2.12024	2.97816	2.93423	3.84556	3.77523	3.21236	2.51631	4.2422	1.41094	3.60136	7.99281	5.42093	2.37345
ENSMAUG00000000724	33.0196	34.9957	56.3537	50.0268	29.8232	39.2197	46.7832	19.6527	36.2635	30.6713	38.8166	28.6648	25.43	27.9444	33.0782	36.3071	48.1453	38.5192	28.2189	28.4835	38.6319	39.8826	56.3694
ENSMAUG00000000725	5.42113	20.0696	5.30059	12.9455	9.26547	7.96649	5.03045	6.03203	11.1057	7.7978	4.72976	10.4236	7.98762	35.1228	17.2582	6.49942	56.7008	24.6896	4.03127	4.5017	13.3213	7.35698	5.34026
ENSMAUG00000000726	13.2078	16.338	20.0865	15.3591	15.925	19.6098	18.6127	19.6527	23.118	18.1949	21.2024	21.964	18.0944	21.2788	19.5952	22.7106	23.9888	24.1806	22.3736	19.6438	11.9892	24.007	22.5478
ENSMAUG00000000727	163.225	157.228	114.102	123.312	143.808	101.726	121.988	107.214	75.0201	71.2199	89.7023	106.283	94.7104	113.829	118.47	111.835	114.24	70.2509	134.846	134.887	57.2818	109.58	106.805
ENSMAUG00000000728	99.8474	112.551	88.4362	77.4538	84.2578	82.1161	77.2174	53.3154	60.8547	53.5449	56.594	57.8881	48.0887	57.1707	56.8082	73.959	90.4193	58.4575	76.191	93.2261	57.2818	95.2535	89.5977
ENSMAUG00000000730	71.5589	91.7754	109.36	107.733	89.0836	213.87	137.834	182.518	149.7	157.516	125.909	141.091	131.388	140.491	164.672	152.923	186.71	211.177	141.699	120.564	222.466	115.388	170.888
ENSMAUG00000000732	3.44981	2.5213	1.95285	3.07182	3.185	2.45123	2.01218	1.36207	2.15315	1.55956	1.95714	1.67522	1.46711	2.56371	2.33705	1.41941	4.02609	0.763596	3.62814	2.61917	2.66427	1.93605	2.37345
ENSMAUG00000000733	529.595	500.125	764.401	661.32	527.359	351.138	639.873	395.001	428.249	414.323	454.709	469.619	393.513	501.717	579.767	457.948	648.704	417.857	375.714	477.098	655.41	581.976	773.744
ENSMAUG00000000734	38.6379	38.828	47.7053	51.7822	36.8688	39.8325	44.5195	36.3868	36.3768	34.8302	33.2714	35.738	33.2546	35.3792	33.0782	36.3071	37.5768	28.847	32.8549	31.2663	42.6283	44.1419	42.7221
ENSMAUG00000000735	5.12543	4.03408	3.9057	2.63299	3.7641	1.83842	1.50914	2.52956	1.24656	0.519853	1.46786	1.48908	1.3041	1.02548	1.25841	1.79294	0.838769	1.10297	3.02345	2.20992	2.66427	2.71047	1.18672
ENSMAUG00000000736	71.756	63.1334	45.4735	52.6598	58.2952	36.1556	34.9616	75.1085	44.9894	56.664	41.1	55.4683	54.7723	43.3266	55.9093	43.0307	38.0801	60.5786	56.0347	65.7248	38.6319	45.6907	39.7553
ENSMAUG00000000738	135.43	137.26	269.493	249.257	143.229	261.669	266.111	152.357	248.518	266.165	269.27	206.238	175.891	244.834	247.008	256.466	306.822	240.787	159.84	189.89	322.377	183.15	282.44
ENSMAUG00000000739	323.395	341.283	341.191	358.745	335.873	265.345	254.038	376.905	292.034	293.717	287.863	277.714	296.031	279.7	267.142	285.676	304.976	299.839	271.909	294.657	278.416	282.663	243.872
ENSMAUG00000000741	5.32256	5.44601	5.85855	6.58248	5.98395	6.74088	5.5335	7.19952	5.89282	16.6353	4.89285	8.37609	7.33557	5.89653	7.19091	5.45354	8.89095	8.06018	4.03127	5.48389	9.32494	8.1314	6.52699
ENSMAUG00000000742	3.44981	2.92471	12.833	7.46014	4.05364	12.8689	9.80938	5.64287	11.6723	8.31765	11.2536	12.2849	10.7588	13.5876	12.4043	8.51649	7.88442	12.8963	7.05472	5.23834	14.6535	9.68024	11.2739
ENSMAUG00000000743	37.6522	24.4062	21.4814	22.3804	26.5417	17.1586	11.067	12.2586	6.34611	11.4368	10.1119	8.18995	9.78076	12.0494	14.2021	9.18884	9.39421	10.1813	14.9157	22.9177	10.6571	9.29303	4.15354
ENSMAUG00000000745	32.4282	32.3735	17.2967	23.9163	33.8769	17.1586	19.1157	20.8202	13.5988	18.7147	15.1678	19.7303	20.7026	17.9459	20.8536	22.4865	27.3439	18.8354	30.4361	26.6009	13.3213	20.5221	13.054
ENSMAUG00000000747	92.5535	92.3805	136.142	106.197	96.9013	64.9575	73.1931	21.5986	47.2559	36.3897	40.2845	34.0627	48.7408	25.1243	33.258	61.8566	60.8946	32.8346	45.9565	85.3685	45.2926	78.6035	42.7221
ENSMAUG00000000748	18.1361	16.1363	14.5069	12.9455	12.933	14.7074	14.8398	12.8424	10.3124	10.3971	7.66547	11.1681	9.12871	8.20386	9.16841	10.16	10.5685	8.31472	10.8844	13.5051	15.9856	14.714	11.8672
ENSMAUG00000000749	3.35124	3.63067	7.8114	7.24073	3.185	5.51526	7.04263	5.64287	9.97246	5.19853	7.99166	6.51473	4.23833	5.89653	7.01114	3.88471	6.37464	6.95721	2.41876	3.02841	5.32854	8.1314	13.054
ENSMAUG00000000751	16.5591	17.3466	25.1081	32.0347	17.4693	26.3507	38.2314	27.436	27.6509	34.8302	28.7047	31.8291	25.43	23.8425	25.5277	28.5377	30.8667	36.0587	23.1798	22.9177	39.964	27.1047	40.3486
ENSMAUG00000000753	17.939	20.2713	19.2495	19.528	21.0403	18.3842	23.6431	25.8794	15.412	26.5125	25.4428	20.4749	18.9095	27.1753	23.0109	22.86	23.15	27.2349	20.9626	21.5263	27.9748	25.5558	28.4814
ENSMAUG00000000754	20.3046	20.7755	13.67	13.165	18.3379	11.0305	16.852	21.0148	17.9051	21.8338	17.9405	19.5442	17.9314	19.7405	21.393	16.2112	18.1174	6.02393	13.1016	15.4695	9.32494	18.9733	16.0208
ENSMAUG00000000755	7.39245	4.23579	5.30059	7.46014	5.79092	4.28965	3.52132	2.91872	2.03982	2.07941	3.2619	6.3286	3.74929	3.58919	5.21341	3.36177	3.69058	3.30892	5.24065	4.25615	5.32854	4.64651	1.78009
ENSMAUG00000000756	9.06807	9.37924	6.97447	7.24073	9.16895	1.22561	7.04263	8.36701	2.83309	2.07941	6.6869	7.25927	6.19448	3.33282	5.9325	5.22942	5.03261	5.17549	4.4344	3.27396	2.66427	6.96977	5.93362
ENSMAUG00000000757	103.79	123.846	220.393	202.521	110.317	213.87	219.831	174.734	303.82	236.533	301.4	64.7751	74.8228	80.5004	98.5155	91.4402	90.2515	177.579	105.216	162.88	315.716	198.638	273.54
ENSMAUG00000000758	52.6342	50.0226	49.9372	53.7569	53.6625	28.1891	41.2497	33.468	34.7903	47.3066	31.4773	34.0627	37.8189	54.607	46.5612	42.2089	36.9058	26.641	57.2441	58.7676	35.9676	39.4954	46.2823
ENSMAUG00000000760	54.507	66.5624	32.9195	18.2115	39.2817	22.6739	28.1705	7.19952	8.15929	11.9566	12.8845	13.5879	11.0849	19.4842	14.7414	9.71178	24.492	6.19361	20.9626	54.2659	1.33213	25.943	20.1743
ENSMAUG00000000761	138.387	133.73	167.666	147.009	155.583	61.8935	220.837	161.308	152.873	143.479	154.614	183.715	134.485	234.323	227.592	121.248	184.026	122.939	104.007	157.641	157.192	211.804	232.598
ENSMAUG00000000762	48.1002	44.3749	37.1042	44.1026	46.0378	30.0275	31.1888	43.9754	32.9771	29.1118	29.5202	35.738	26.5711	28.4571	31.4602	33.2442	28.8536	30.9681	35.2736	44.3622	35.9676	35.2361	39.1619
ENSMAUG00000000763	39.6235	35.9033	33.1985	31.5959	33.1047	18.3842	26.6614	28.9927	18.3584	18.1949	22.344	25.8728	26.5711	23.5861	22.8311	26.8942	31.3699	23.417	29.6298	30.7752	14.6535	30.2023	26.7013
ENSMAUG00000000764	29.8655	24.9105	33.4774	31.5959	32.3326	24.5123	24.3977	30.5493	21.8714	14.5559	17.7774	25.3144	17.7684	28.7135	26.7862	18.7512	26.6728	26.5562	22.7767	32.4941	35.9676	29.0407	21.9544
ENSMAUG00000000765	50.2687	40.3408	22.3183	16.4562	37.2549	15.3202	26.6614	12.4532	8.15929	5.19853	9.45951	16.0076	8.9657	23.8425	21.9323	14.3436	20.9692	4.49673	31.0408	33.1489	3.9964	16.2628	16.6141
ENSMAUG00000000766	20.3046	21.0781	25.1081	11.8485	19.5926	17.1586	28.1705	9.92366	13.4855	14.036	13.2107	13.774	12.389	19.2278	21.9323	11.3553	17.2786	5.09064	14.311	18.2523	6.66067	13.1651	18.9876
ENSMAUG00000000767	32.1325	36.811	40.4519	35.1066	34.0699	31.2532	33.4525	11.2857	22.778	17.1552	25.769	23.0808	16.1383	20.5097	24.4491	35.0371	36.9058	24.8593	31.6455	29.302	25.3106	32.9128	20.7677
ENSMAUG00000000769	9.65947	10.892	9.48527	6.14365	10.7132	11.6433	10.8155	8.56159	11.1057	9.35736	9.7857	6.51473	7.49858	11.5367	10.7864	8.36707	10.233	5.93908	8.66723	8.02121	9.32494	14.3268	11.8672
ENSMAUG00000000770	48.1002	49.2158	49.9372	51.7822	52.2148	70.4728	72.69	61.6824	49.6357	41.0684	54.1476	50.4426	45.8066	59.2216	62.5609	62.0807	79.3475	68.2995	54.019	57.8673	79.9281	53.4349	74.1703
ENSMAUG00000000772	73.136	62.8308	47.1474	54.6346	68.3328	39.8325	46.7832	51.175	28.8975	32.7508	33.1083	41.5082	40.9162	33.8409	46.2016	35.8589	33.7185	30.2893	41.7237	61.9597	38.6319	46.0779	45.0955
ENSMAUG00000000773	411.513	457.969	935.136	858.355	417.139	1184.56	832.037	516.614	1211.09	982.003	1079.69	607.732	719.864	654.258	717.294	961.691	829.542	774.881	587.759	540.122	1120.33	716.725	805.786
ENSMAUG00000000774	36.1737	36.4076	54.6798	59.9006	41.7911	76.6009	63.6352	84.8376	89.7522	107.09	83.3416	72.0343	76.1269	95.6263	86.1112	64.9942	78.341	77.3778	49.7862	49.9279	95.9137	67.7617	80.6973
ENSMAUG00000000777	3.35124	4.33664	4.18468	3.29124	7.04562	3.06404	2.01218	2.1404	3.3997	1.55956	2.12024	2.04749	1.79314	4.61467	2.69659	4.18354	2.1808	3.73314	3.42658	4.74724	2.66427	2.71047	5.93362
ENSMAUG00000000779	35.0895	36.7101	43.5207	41.9085	34.842	25.7379	40.4951	38.7217	36.1502	38.989	37.3488	32.2014	35.6998	37.6865	35.0557	26.5206	43.9515	18.3263	35.8783	26.7646	29.307	33.3	27.888
ENSMAUG00000000780	58.8439	61.0155	62.2122	72.8461	68.7189	98.0491	76.9659	103.712	92.0186	84.7361	82.363	84.8777	96.8295	79.7313	81.7966	101.227	110.717	120.733	83.6489	69.6535	109.235	88.671	80.1039
ENSMAUG00000000782	3.74551	2.5213	2.51081	0.877664	2.5094	4.28965	1.25761	2.72414	1.4732	0.519853	0.97857	0.930676	1.14109	1.02548	1.25841	1.04588	1.50978	2.8847	3.22502	2.86472	1.33213	1.54884	1.78009
ENSMAUG00000000783	9.65947	8.37072	16.4597	21.9416	9.94107	46.5733	26.4099	25.101	35.1303	41.0684	37.1857	16.1938	27.7122	27.4317	26.7862	25.1759	22.1435	47.9369	16.3266	14.4054	51.9532	20.1349	49.2491
ENSMAUG00000000785	26.81	22.9943	16.4597	13.8232	23.7428	11.6433	21.1279	8.56159	10.0858	8.8375	11.2536	17.3106	14.1821	17.1768	18.3368	10.3094	14.9301	5.09064	22.9782	22.1811	9.32494	12.7779	10.6805
ENSMAUG00000000788	0.591396	1.31108	3.06876	1.09708	1.44773	1.22561	3.01827	1.94582	2.15315	1.03971	2.77262	2.23362	2.11917	3.58919	2.51682	1.94236	3.01957	0.678752	1.61251	2.61917	7.99281	3.48489	1.18672
ENSMAUG00000000790	31.5411	36.7101	33.4774	31.3765	34.0699	22.0611	33.704	21.0148	24.4779	21.8338	27.7262	26.6173	22.1697	28.4571	30.7412	29.5089	39.0866	15.4416	27.4126	27.4194	25.3106	30.9768	27.2947
ENSMAUG00000000793	265.635	288.739	213.419	253.206	283.562	291.696	257.559	251.399	228.347	185.068	210.393	224.293	175.565	240.988	261.929	313.466	295.247	273.113	287.833	301.041	335.698	296.603	223.698
ENSMAUG00000000794	151.693	178.206	186.637	211.078	173.438	281.278	225.113	253.345	232.086	211.58	208.109	228.388	203.766	222.786	238.559	219.337	272.6	328.94	203.378	193.819	277.084	202.123	227.258
ENSMAUG00000000798	27.8942	30.2556	32.3615	33.5706	27.7964	13.4818	24.6492	21.7931	25.9511	25.4728	23.3226	22.8946	22.8218	21.0224	25.5277	27.6412	32.712	20.3626	24.5908	21.8537	27.9748	29.0407	29.6681
ENSMAUG00000000799	15.7706	16.9431	11.4381	10.3126	16.4076	9.80491	10.3124	14.399	9.63249	6.75809	10.7643	11.5404	11.0849	14.1004	11.865	10.2347	10.904	10.6055	18.7454	15.2239	9.32494	9.29303	14.2407
ENSMAUG00000000800	10.1523	7.5639	32.0825	29.1823	11.0027	42.2837	18.3611	17.9015	35.8102	34.3103	31.8035	20.1026	17.2793	18.4587	26.2468	18.0042	27.6794	28.1682	11.086	12.3592	31.9712	17.4244	37.9752
ENSMAUG00000000802	8.27954	7.26135	3.9057	3.51066	6.85258	1.22561	4.52741	1.75123	2.03982	1.03971	0.65238	2.23362	2.11917	3.84556	2.69659	2.61471	3.69058	1.3575	5.24065	6.13868	1.33213	2.32326	2.37345
ENSMAUG00000000803	7.49102	8.26987	6.97447	8.55722	6.65955	6.74088	10.8155	3.11331	6.68608	5.19853	6.19761	8.18995	5.86846	9.22934	7.37069	5.97648	6.71015	3.30892	5.24065	9.90373	5.32854	8.51861	5.93362
ENSMAUG00000000804	25.5286	16.338	13.112	14.262	21.3299	7.96649	11.57	10.8966	9.51917	9.35736	7.33928	9.86517	13.041	11.7931	11.1459	9.26355	8.38769	4.92095	12.6985	20.3804	7.99281	10.8419	10.0872
ENSMAUG00000000806	5.02687	4.03408	2.51081	1.53591	3.86061	3.06404	3.01827	1.75123	0.453294	0.519853	1.30476	2.04749	1.14109	1.02548	2.69659	0.74706	1.67754	0.339376	3.42658	4.41985	1.33213	1.93605	0.593362
ENSMAUG00000000807	58.4496	62.4274	74.7663	75.4791	73.2551	94.9851	90.7997	117.527	97.2315	99.292	105.522	96.7903	86.3967	96.6517	100.313	94.1296	95.6196	91.7164	78.8114	74.2371	103.906	83.6373	89.0043
ENSMAUG00000000809	12.715	8.87498	25.945	19.9669	12.547	2.45123	6.28806	2.1404	13.3722	8.8375	11.4167	8.37609	9.61775	12.8185	13.1234	11.6541	12.917	8.06018	9.87661	11.1315	19.982	6.96977	13.6473
ENSMAUG00000000810	13.1093	9.8835	6.69549	5.92423	13.0296	4.90246	14.0853	4.47538	3.96632	4.15883	5.38214	10.6097	5.05339	8.20386	10.7864	3.7353	5.53587	2.1211	7.86098	12.8503	1.33213	6.58256	5.93362
ENSMAUG00000000811	14.6863	15.7329	15.6228	14.4815	13.6087	25.7379	13.8337	13.2315	12.6922	21.8338	17.6143	18.0551	19.0725	16.6641	16.7189	19.8718	18.1174	21.7201	22.5751	16.8609	14.6535	15.8756	11.8672
ENSMAUG00000000813	3.35124	2.62215	1.11591	3.07182	2.99197	4.90246	4.02436	2.52956	2.60644	3.11912	3.75119	1.67522	1.46711	4.3583	3.05614	2.24118	3.69058	2.63017	1.61251	2.70102	2.66427	1.93605	2.96681
ENSMAUG00000000814	101.523	102.365	89.2732	94.1295	106.842	90.6954	83.254	114.025	55.3018	64.4618	60.1821	68.3116	51.675	63.0672	78.2012	62.0807	79.1798	79.9231	105.821	95.7634	70.6031	77.0547	84.2574
ENSMAUG00000000816	27.1056	25.8181	10.8802	7.02131	19.8821	7.35368	13.3307	2.1404	1.9265	2.59927	4.89285	6.70087	3.91231	7.94749	7.73023	3.36177	13.0848	1.18782	12.6985	17.2701	2.66427	10.0674	4.7469
ENSMAUG00000000818	10.6451	8.26987	5.57957	8.99606	9.36198	4.28965	5.5335	6.03203	2.71976	3.11912	3.75119	3.90884	4.72737	3.84556	4.13477	2.68942	4.86486	3.39376	5.44222	6.05683	1.33213	6.58256	4.15354
ENSMAUG00000000820	49.3816	47.5013	53.5639	66.483	48.4507	49.6374	56.8441	64.0173	69.8072	73.2993	69.4785	65.5196	53.1421	63.8363	64.898	65.3678	55.862	72.4568	59.6628	51.0738	47.9568	53.8221	52.8092
ENSMAUG00000000822	52.4371	54.4601	55.5167	50.4657	52.4078	49.0246	76.7144	46.1158	43.6295	45.2272	54.7999	52.8624	45.1545	58.9653	58.2464	60.5866	67.7725	54.9789	57.2441	59.095	59.946	63.8896	56.9628
ENSMAUG00000000823	96.3975	93.7924	84.5305	72.4073	103.271	52.0886	65.3959	45.9213	59.3815	59.2633	57.4095	69.0562	52.0011	100.497	77.4821	82.4754	75.3214	65.0754	90.0989	112.788	65.2746	72.4082	74.7636
ENSMAUG00000000825	6.30822	5.84942	5.02162	8.99606	5.21182	9.19211	4.77893	7.3941	7.47935	9.35736	8.97023	8.93449	10.4328	7.17838	7.19091	6.42472	8.72319	8.90862	6.85316	4.91094	7.99281	5.80814	3.56017
ENSMAUG00000000827	1.47849	1.41193	1.11591	2.63299	1.54424	0.612807	4.02436	3.89163	0.226647	3.63897	4.24047	2.41976	0.489038	0.769112	3.955	1.86765	2.51631	1.69688	4.23283	1.22774	2.66427	1.93605	1.18672
ENSMAUG00000000828	14.1935	16.1363	16.7387	16.4562	17.5658	14.0946	16.349	14.7882	9.97246	11.4368	13.2107	13.9601	12.226	14.6131	12.7639	11.7288	14.0913	10.86	13.5048	15.4695	11.9892	17.0372	14.2407
ENSMAUG00000000829	39.8207	35.4999	44.3576	37.5201	38.6061	33.0916	36.9738	29.9656	31.7306	36.3897	36.5333	32.7598	33.5806	34.3537	34.6962	32.1983	30.6989	34.8709	28.2189	28.1561	27.9748	33.6872	24.9212
ENSMAUG00000000831	0.49283	0.302556	6.41651	3.94949	0.289546	7.35368	3.01827	0.194582	2.71976	1.03971	1.14167	1.11681	1.79314	1.53822	1.61796	0.37353	2.68406	0.509064	0.201564	0.81849	1.33213	1.54884	2.37345
ENSMAUG00000000832	49.3816	48.5098	34.3144	43.2249	45.5552	59.4423	30.4342	33.8572	20.5115	36.9096	32.1297	30.7123	40.1011	28.2008	31.64	26.5206	27.5116	43.4401	23.9861	43.2163	45.2926	31.364	39.7553
ENSMAUG00000000834	25.7257	26.9275	28.7348	29.4017	24.3218	12.8689	21.1279	18.2907	23.458	18.1949	23.4857	18.4274	20.2136	17.1768	23.1907	22.6359	28.0149	21.211	16.5282	20.1349	15.9856	24.007	23.7345
ENSMAUG00000000835	3.05555	3.52982	3.06876	2.41358	3.28152	4.90246	3.52132	5.05912	2.03982	5.71839	3.09881	4.46725	5.05339	4.61467	5.57296	3.51118	4.02609	6.10877	4.23283	3.43766	2.66427	2.71047	6.52699
ENSMAUG00000000836	29.077	32.9786	33.1985	30.4988	33.2013	16.5458	19.1157	19.069	15.8653	16.6353	17.7774	17.6828	19.2355	22.3042	19.4155	17.033	23.3178	11.1146	24.9939	24.8821	18.6499	28.2663	18.3942
ENSMAUG00000000839	42.2848	42.8621	41.5678	42.7861	41.8876	38.6068	39.9921	47.4779	33.4304	34.8302	34.9023	36.2964	38.145	36.9174	38.8309	35.5601	35.8993	45.4764	39.5065	39.3694	45.2926	37.5593	43.9088
ENSMAUG00000000840	150.905	158.943	116.334	127.92	148.73	106.016	108.658	97.68	100.745	94.6133	95.8999	103.119	96.3405	109.47	95.2796	130.287	121.286	105.376	134.04	120.236	98.5779	126.618	83.0707
ENSMAUG00000000842	6.20966	6.05112	3.34774	5.92423	6.08046	5.51526	3.52132	3.50247	1.4732	2.07941	2.77262	4.28111	5.37942	3.84556	3.05614	4.10883	3.69058	2.54532	7.86098	7.85751	6.66067	8.51861	7.71371
ENSMAUG00000000845	85.3581	79.5723	69.1867	69.7743	81.0728	53.3142	63.1322	63.0444	42.383	44.1875	46.6452	45.9754	46.6216	53.5815	61.1228	52.4436	61.3979	46.24	67.3222	68.5076	37.2998	67.7617	51.0292
ENSMAUG00000000847	23.853	26.9275	14.5069	18.6504	26.3487	17.1586	18.3611	23.5444	14.0521	14.5559	14.5155	13.9601	17.2793	13.844	13.1234	15.3894	18.9562	28.1682	21.5673	16.7791	26.6427	14.714	17.2075
ENSMAUG00000000848	54.6056	55.7712	47.7053	39.2755	49.8019	27.5763	51.5621	31.7168	40.9098	36.9096	43.0571	44.8586	37.982	44.3521	41.8871	40.7148	50.8294	18.0718	44.7471	42.807	27.9748	50.7244	39.7553
ENSMAUG00000000849	189.148	138.066	114.66	127.481	152.977	93.1467	102.118	131.732	90.2055	98.2523	73.5559	99.0239	115.087	91.7807	93.8414	77.4701	48.4808	108.431	132.629	203.722	93.2494	112.291	93.1579
ENSMAUG00000000851	151.594	147.446	87.8783	89.9606	147.765	61.8935	71.9355	76.4706	49.6357	54.0647	49.2547	68.1255	64.553	63.3236	69.9316	68.879	65.4239	52.9427	112.472	124.165	65.2746	78.6035	69.4234
ENSMAUG00000000852	12.6164	10.7912	5.02162	3.73007	12.0644	4.28965	3.52132	3.69705	2.26647	3.63897	3.58809	4.28111	4.23833	4.10193	5.03364	3.36177	4.52935	1.18782	5.64378	7.36641	1.33213	3.48489	1.78009
ENSMAUG00000000853	166.379	151.883	112.986	117.168	145.738	80.8905	108.909	105.463	85.2192	75.3787	81.3844	110.006	94.5474	105.625	113.437	106.381	100.149	74.4931	140.893	152.648	71.9353	120.035	90.1911
ENSMAUG00000000855	4.23834	4.74005	11.4381	7.67956	5.11531	6.12807	8.04872	5.64287	3.73967	5.19853	3.58809	1.48908	7.17256	4.3583	5.21341	9.03943	5.70363	4.83611	2.82189	4.338	11.9892	7.74419	7.71371
ENSMAUG00000000856	186.191	197.569	164.318	149.422	186.564	164.845	187.384	143.99	106.864	87.3353	118.244	126.014	99.6008	135.107	128.358	155.911	175.638	122.769	163.266	166.317	130.549	158.369	148.934
ENSMAUG00000000857	14.7849	13.8167	14.2279	14.0426	12.8365	4.90246	10.0609	7.97785	11.3323	9.35736	15.494	10.6097	6.68352	9.74209	10.2471	8.44178	12.917	4.41189	9.07036	8.59415	11.9892	8.1314	8.30707
ENSMAUG00000000859	59.8296	72.0084	74.4873	73.9432	74.7993	44.7349	61.623	34.4409	29.4641	28.5919	34.7392	29.4094	30.3204	19.9969	28.4041	37.6518	40.4286	31.1378	44.7471	53.0382	34.6355	51.8861	42.1287
ENSMAUG00000000861	3.84407	5.95027	10.8802	8.55722	4.92228	15.933	10.3124	5.44828	15.752	8.31765	12.7214	9.86517	7.98762	7.94749	9.52796	12.9241	10.904	15.1871	7.45785	8.10305	3.9964	12.0035	4.7469
ENSMAUG00000000862	19.3189	19.9687	15.0648	10.9708	16.4076	9.80491	10.3124	7.78326	9.1792	7.27794	7.17618	7.81768	11.2479	10.2548	9.70773	9.41296	12.917	7.46628	15.9235	10.8859	5.32854	8.90582	7.71371
ENSMAUG00000000863	1.97132	2.01704	2.23183	1.09708	3.57107	1.22561	1.76066	1.16749	1.24656	0.519853	1.46786	2.04749	0.489038	1.02548	1.9775	1.49412	1.50978	1.52719	2.01564	2.70102	3.9964	0.774419	2.96681
ENSMAUG00000000864	184.713	188.795	177.43	175.972	197.953	145.235	168.772	215.402	134.628	149.718	168.803	151.142	157.796	155.361	165.211	153.446	194.091	178.342	174.151	154.367	195.824	179.665	154.274
ENSMAUG00000000865	22.6702	22.5909	20.6444	20.8445	21.4264	9.80491	14.5883	15.1774	10.1991	14.5559	14.6786	12.6572	15.6492	13.0749	14.2021	13.8953	17.7819	12.7266	12.9001	12.6866	9.32494	13.9395	11.2739
ENSMAUG00000000869	119.265	108.517	100.432	99.176	108.773	58.8295	81.9964	81.5297	56.3217	67.5809	61.4868	64.0305	66.5092	58.9653	64.1789	68.1319	71.1276	48.4459	73.1676	82.1764	59.946	75.1187	76.5437
ENSMAUG00000000871	48.1988	48.409	67.2338	52.0016	40.9225	85.1802	93.3149	54.4828	78.8731	73.8192	62.1392	80.0382	61.7818	74.8602	81.9764	72.9131	85.0511	91.7164	70.5472	74.0734	86.5887	75.8931	81.2906
ENSMAUG00000000872	9.46234	7.46305	16.1808	19.528	7.52819	18.997	14.8398	5.44828	8.61258	9.87721	10.6012	5.02565	10.7588	10.5112	11.6852	10.16	12.7493	11.7085	8.8688	7.69381	10.6571	8.90582	16.6141
ENSMAUG00000000875	10.9408	10.3878	10.6012	7.89898	11.5818	10.4177	9.30634	13.4261	8.49926	15.0757	11.2536	9.30676	9.29172	8.46023	8.80887	10.5335	9.22645	9.84191	12.6985	10.9678	6.66067	12.0035	6.52699
ENSMAUG00000000876	19.3189	17.4474	20.3654	14.0426	19.8821	1.83842	4.77893	4.86454	13.5988	8.8375	10.4381	9.12063	7.17256	13.844	11.3257	10.4588	15.0978	4.83611	14.7141	18.5797	7.99281	8.51861	5.93362
ENSMAUG00000000877	17.6433	15.2287	25.1081	18.2115	17.5658	23.2867	22.8886	24.1281	16.2053	18.7147	21.6916	18.7997	15.4862	14.3568	20.3143	19.2742	20.1304	20.9565	19.7532	13.9143	33.3034	23.6198	18.3942
ENSMAUG00000000879	86.8366	87.943	68.3498	71.3102	84.7404	52.7014	60.3654	48.0617	38.3033	30.6713	42.4047	40.3913	44.9915	51.0178	46.9207	50.1277	54.8555	55.9971	73.7723	72.8456	41.2962	54.9838	48.0623
ENSMAUG00000000880	0.98566	1.31108	1.11591	4.1689	1.06167	1.22561	3.52132	0.778326	2.26647	0.519853	1.95714	1.86135	2.44519	2.30734	1.61796	1.79294	0.671015	1.44235	0.403127	0.654792	1.33213	0.38721	2.96681
ENSMAUG00000000881	27.3028	24.9105	12.2751	15.3591	22.1985	19.6098	24.9007	9.33992	9.51917	4.67868	10.275	11.1681	6.3575	15.6386	17.2582	9.63708	13.7558	4.32705	23.3814	18.2523	5.32854	12.7779	12.4606
ENSMAUG00000000883	8.87094	7.05964	18.4126	12.0679	10.1341	4.90246	7.54568	4.47538	10.879	6.23824	12.8845	7.63154	10.7588	6.66564	5.75273	8.51649	11.4073	8.39956	6.85316	8.92154	7.99281	9.68024	5.93362
ENSMAUG00000000884	72.2489	70.0922	173.525	159.954	78.7565	182.004	195.433	84.643	214.068	200.663	161.79	164.544	146.222	139.466	174.02	158.75	177.819	139.653	82.0364	109.268	219.802	135.136	146.56
ENSMAUG00000000885	111.084	109.122	86.2044	89.0829	103.464	92.5339	110.67	84.643	80.7996	67.5809	73.0666	98.2794	89.168	97.9336	90.246	98.9855	112.227	93.6678	108.844	123.265	90.5851	116.163	83.0707
ENSMAUG00000000886	331.182	257.677	179.941	189.795	246.114	174.65	195.433	231.747	135.195	114.888	142.056	180.923	161.872	153.053	175.099	147.694	112.563	131.932	225.953	261.344	99.9101	177.729	163.768
ENSMAUG00000000887	38.5393	39.6349	34.8723	32.693	38.4131	15.3202	25.6553	19.6527	16.2053	16.1154	17.2881	18.0551	19.7245	21.2788	23.5502	23.9059	31.5377	14.2538	28.8236	26.6828	17.3177	29.8151	27.2947
ENSMAUG00000000888	12.1236	12.3039	33.7564	25.0134	13.0296	3.06404	31.4403	9.92366	15.6386	12.9963	22.9964	14.3324	13.6931	15.1259	18.8761	14.9412	18.4529	4.92095	10.0782	9.24894	18.6499	18.5861	24.9212
ENSMAUG00000000889	2.06989	2.3196	1.39489	1.97474	3.28152	2.45123	1.50914	2.1404	1.01991	2.59927	2.12024	2.79203	1.46711	2.82008	1.79773	2.31589	1.34203	0.84844	2.41876	1.80068	2.66427	1.93605	1.18672
ENSMAUG00000000892	29.8655	19.2627	13.112	16.0174	21.1368	21.4482	18.3611	25.2956	20.1716	20.2743	11.9059	14.3324	14.8342	16.9205	23.9098	17.2571	27.3439	25.4532	23.9861	42.0704	23.9784	24.7814	21.361
ENSMAUG00000000893	18.3333	18.7585	76.4401	62.9724	20.3647	109.692	59.6109	27.0468	66.8608	82.1368	90.6808	54.9099	58.8476	56.6579	67.235	50.053	60.0558	66.348	19.3501	25.5369	74.5995	46.4651	87.2243
ENSMAUG00000000895	173.969	126.267	121.635	139.11	141.781	105.403	91.3027	104.685	74.5668	87.3353	84.3201	96.2319	91.4501	121.263	113.257	91.6643	91.258	76.4445	136.862	141.435	67.9389	101.062	86.0375
ENSMAUG00000000896	78.0643	74.2271	96.5266	88.4246	80.0112	30.0275	63.3837	47.6725	45.3294	41.0684	60.8345	48.3952	57.8695	38.9683	57.5273	58.196	86.7287	47.0884	69.1363	48.5365	34.6355	51.8861	69.4234
ENSMAUG00000000897	86.4424	81.9927	60.8173	65.386	77.5983	56.3782	60.8685	68.4927	43.9695	41.0684	42.7309	48.3952	49.0668	56.4016	51.9543	55.3572	57.0363	38.0101	65.105	79.6391	55.9496	56.5326	64.6765
ENSMAUG00000000898	8.08241	8.37072	11.9961	10.9708	9.65153	14.0946	11.067	15.3719	11.3323	11.4368	11.2536	10.2374	9.61775	7.69112	10.6066	10.4588	13.7558	14.8477	9.47349	9.08524	17.3177	9.68024	18.3942
ENSMAUG00000000899	51.0572	32.7769	68.3498	49.588	38.4131	156.879	73.1931	121.808	99.498	139.321	124.442	162.31	111.501	141.517	116.493	65.2931	86.8964	206.51	66.7175	62.8601	87.9209	72.7954	112.145
ENSMAUG00000000900	59.731	54.2584	49.6582	48.4909	53.4695	34.93	32.6979	45.9213	29.2374	28.5919	29.0309	37.5993	36.5148	28.7135	33.4377	33.6924	31.8732	34.277	46.1581	49.6005	15.9856	30.9768	38.5685
ENSMAUG00000000901	6547.54	7396.79	8741.24	11243.3	8981.42	12719.4	8769.34	12109.2	9985.49	10662.2	8751.68	8465.99	8375.1	10211.5	8944.6	6123.28	9515.33	7397.3	6407.1	7073.97	12945.7	7704.7	10261
ENSMAUG00000000902	13.6021	14.2201	8.92732	9.6543	14.0912	8.5793	15.8459	12.2586	10.4258	9.35736	11.5797	13.5879	9.78076	13.0749	12.5841	9.56237	12.4138	9.16316	13.7063	16.8609	6.66067	12.7779	10.6805
ENSMAUG00000000903	207.777	190.005	168.503	196.816	192.838	136.656	151.92	181.739	129.302	138.801	131.128	151.886	139.05	131.775	135.908	145.004	123.802	128.199	144.521	142.581	103.906	144.042	119.859
ENSMAUG00000000904	49.0859	45.9885	28.1768	16.895	42.6598	18.3842	33.4525	13.6207	10.879	8.8375	15.3309	23.6392	15.9752	26.6626	27.8648	14.1194	20.9692	4.92095	32.6533	33.8037	3.9964	24.7814	18.3942
ENSMAUG00000000905	30.3583	28.5411	23.9922	20.6251	29.7267	19.6098	20.6249	29.1872	17.2252	16.1154	18.919	21.964	15.6492	25.3807	17.438	21.2912	17.1109	19.0899	22.9782	22.4266	11.9892	22.4582	23.1411
ENSMAUG00000000907	222.956	228.127	190.542	206.909	219.186	150.138	181.096	174.151	166.132	156.476	172.065	153.375	157.47	181.51	177.975	182.731	200.633	173.082	187.857	197.993	150.531	196.702	176.822
ENSMAUG00000000908	9.95517	7.86646	11.4381	11.1902	11.0027	6.12807	14.5883	13.2315	8.95255	9.35736	9.62261	9.67903	7.49858	9.22934	14.5616	8.14296	11.2395	9.33284	8.46567	7.77566	14.6535	8.51861	15.4274
ENSMAUG00000000909	74.2202	64.9487	50.4951	39.9337	69.2015	36.1556	44.268	35.0247	18.8117	20.2743	28.8678	31.2707	24.9409	28.4571	33.258	27.0436	37.9123	17.8172	50.1893	49.5187	29.307	39.1082	36.1951
ENSMAUG00000000911	18.2347	19.767	32.0825	27.6464	18.2414	44.7349	43.5134	28.7981	37.2834	31.711	36.2071	29.9678	25.43	28.4571	33.258	34.4395	38.5834	42.5917	26.0017	22.754	47.9568	34.8489	43.9088
ENSMAUG00000000913	10.5466	10.4886	11.1591	9.6543	11.0027	11.6433	17.1035	10.5074	12.9189	11.4368	10.7643	9.12063	8.63967	12.5622	10.0673	15.3147	11.0717	12.0479	13.5048	10.313	6.66067	18.1988	13.054
ENSMAUG00000000917	9.2652	9.27839	2.51081	2.63299	6.56304	2.45123	4.77893	1.16749	1.4732	0.519853	0.815475	2.60589	1.3041	4.3583	3.77523	1.49412	2.68406	1.3575	6.04691	6.79347	2.66427	2.71047	2.96681
ENSMAUG00000000918	34.9909	45.686	44.0786	49.3686	47.389	55.1526	36.9738	55.2612	39.3232	40.5485	39.3059	35.3657	41.7313	39.9938	43.3253	43.1054	51.8359	47.5975	34.4674	36.0136	51.9532	43.7547	45.0955
ENSMAUG00000000919	7.88528	8.67328	8.09038	8.55722	7.72122	12.2561	11.8216	2.91872	3.62635	4.67868	5.21904	3.35043	3.42327	5.38378	6.47182	5.08001	10.4007	2.71501	9.47349	8.10305	2.66427	7.35698	10.0872
ENSMAUG00000000920	162.24	156.724	77.835	100.493	161.47	48.4118	79.2296	104.296	78.8731	80.5772	65.8904	67.0087	86.0707	73.8348	78.5607	75.8266	83.3736	79.0746	121.14	113.034	82.5923	82.0884	60.523
ENSMAUG00000000921	46.1289	56.8806	113.544	100.931	56.0754	88.857	124.755	59.9311	103.918	105.53	112.046	75.9432	71.5626	94.088	94.3807	88.0037	109.711	93.3284	58.0503	64.8244	138.542	92.5431	100.872
ENSMAUG00000000923	46.7203	48.2073	103.501	70.2131	45.2657	71.6984	101.112	142.045	95.7583	132.043	121.832	108.331	80.6913	93.8317	101.572	70.896	99.3102	75.1718	41.7237	45.7536	146.535	88.2838	107.399
ENSMAUG00000000924	94.7219	88.5481	57.7486	74.382	86.0916	55.1526	67.6596	87.1726	43.1762	46.7868	48.2761	62.7276	42.3833	55.3761	65.4373	69.4019	68.2758	65.6693	78.2067	87.3329	65.2746	71.2466	68.2367
ENSMAUG00000000926	121.532	121.829	63.3281	60.12	111.861	50.2502	63.1322	59.7366	30.0307	36.3897	32.9452	49.6981	45.3175	45.634	56.8082	43.703	46.4678	44.2037	83.2458	101.247	29.307	60.4047	51.0292
ENSMAUG00000000927	2.95698	2.72301	2.23183	1.75533	2.12334	1.22561	2.01218	1.94582	1.9265	1.55956	1.63095	1.30295	0.815064	2.30734	1.07864	1.49412	2.01304	0.763596	2.2172	2.45547	1.33213	3.09768	0.593362
ENSMAUG00000000928	196.935	195.451	100.99	93.4712	182.221	85.1802	108.909	74.1356	68.4474	66.0214	65.5642	84.5054	78.5721	101.523	91.5044	85.389	107.195	47.6823	136.257	135.788	47.9568	96.028	77.7305
ENSMAUG00000000929	1.67562	1.71448	1.95285	0.438832	1.54424	1.22561	1.50914	0.972908	0.453294	2.07941	0.489285	0.186135	1.3041	1.28185	1.25841	0.821766	1.84529	0.339376	1.20938	1.80068	1.33213	0.774419	1.18672
ENSMAUG00000000930	55.5912	55.0652	36.5462	38.1784	44.6866	46.5733	38.986	20.2365	27.7642	18.1949	28.8678	23.6392	29.5053	30.5081	30.7412	39.4448	41.7707	31.8165	44.1424	48.2909	31.9712	41.0442	22.5478
ENSMAUG00000000931	129.319	132.217	87.3203	86.2305	105.588	98.0491	100.609	73.941	69.5806	60.303	66.2166	70.7314	62.9229	91.268	86.6505	89.1243	126.319	48.1914	108.038	107.55	51.9532	94.0919	71.7968
ENSMAUG00000000932	6.50536	4.53834	5.57957	4.60774	7.14213	9.19211	6.03654	5.64287	2.03982	6.23824	4.40357	3.1643	3.26025	5.89653	3.955	4.03413	6.37464	2.54532	4.4344	5.97498	5.32854	5.03372	2.96681
ENSMAUG00000000935	180.179	174.575	122.472	122.654	163.014	93.1467	122.743	118.695	79.4397	83.6964	93.2904	107.028	93.8953	129.724	114.156	112.657	142.255	93.3284	147.343	161.243	73.2674	120.422	113.332
ENSMAUG00000000936	2.16845	0.806816	1.11591	2.85241	0.868637	4.90246	3.01827	3.89163	10.0858	10.3971	13.0476	4.09498	3.09724	8.20386	3.41568	3.21236	4.52935	1.61204	1.81407	3.11026	3.9964	2.32326	1.18672
ENSMAUG00000000937	1.97132	2.01704	1.11591	0.877664	1.2547	1.22561	1.50914	3.30789	0.906587	2.59927	0.97857	1.30295	0.978076	1.02548	0.898864	0.672354	1.50978	1.3575	2.01564	0.900339	3.9964	0.38721	1.18672
ENSMAUG00000000938	82.4997	91.372	125.261	130.333	86.2847	84.5674	119.473	86.0051	111.737	108.129	111.394	87.4836	88.0269	93.8317	95.9987	112.657	111.221	90.868	86.0676	94.6175	123.889	120.809	106.212
ENSMAUG00000000940	40.9049	34.8948	23.4342	21.5028	36.0002	6.74088	19.3672	20.4311	6.91273	9.87721	13.0476	15.077	14.9972	9.74209	14.9211	12.7747	16.2721	15.0174	26.4048	21.6081	10.6571	14.3268	18.9876
ENSMAUG00000000941	11.5322	13.2116	5.02162	7.89898	12.6435	7.35368	7.54568	2.91872	3.51303	4.15883	1.79405	4.65338	3.74929	3.84556	3.41568	5.97648	4.86486	2.29079	8.26411	10.3948	1.33213	8.1314	3.56017
ENSMAUG00000000943	172.885	180.626	109.36	80.0868	152.398	70.4728	119.725	55.8449	50.3156	43.1478	46.9714	74.6402	55.5873	81.7822	78.7405	74.0337	109.879	46.3248	123.558	124.492	34.6355	106.095	60.523
ENSMAUG00000000946	2.75985	2.11789	0.557957	2.19416	1.93031	1.83842	1.76066	1.94582	1.35988	1.55956	2.28333	2.04749	4.40134	2.30734	3.77523	1.27	3.35507	2.20594	3.22502	2.86472	5.32854	3.09768	5.34026
ENSMAUG00000000947	27.4013	27.5326	27.8979	23.4775	29.7267	27.5763	21.3794	21.7931	21.7581	12.9963	21.8547	18.0551	19.3985	18.9714	15.82	22.0383	14.9301	20.8716	28.622	27.2557	29.307	20.1349	17.2075
ENSMAUG00000000949	21.6845	23.196	32.0825	24.3552	20.1717	27.5763	27.416	16.1503	23.5713	16.6353	24.6274	19.5442	19.7245	18.4587	22.8311	25.6242	26.5051	18.0718	19.7532	19.5619	35.9676	24.3942	23.1411
ENSMAUG00000000950	8.37811	8.97583	13.112	7.89898	10.8097	9.80491	10.5639	4.47538	6.68608	3.63897	5.05595	8.37609	6.19448	8.97297	8.44932	5.22942	8.21993	3.64829	10.2797	14.4054	7.99281	7.35698	9.4938
ENSMAUG00000000951	22.5716	20.8764	26.7819	30.7182	21.909	11.6433	15.8459	16.9286	10.3124	11.4368	15.0047	14.7047	14.9972	8.46023	18.3368	16.9583	21.9757	13.1508	11.2876	11.7863	27.9748	17.8116	22.5478
ENSMAUG00000000952	43.4676	48.2073	38.2201	40.592	46.2308	34.93	29.9312	28.4089	20.5115	22.3537	23.1595	22.8946	21.1917	13.5876	27.3255	22.7106	31.3699	16.2052	34.0642	32.4122	33.3034	32.5256	24.9212
ENSMAUG00000000954	62.8851	70.9998	200.865	182.993	66.499	183.842	138.589	70.8277	242.172	178.31	248.557	118.568	134.812	119.725	151.369	140.298	148.63	142.538	65.7097	80.785	187.831	101.836	157.241
ENSMAUG00000000955	27.1056	23.8011	13.9489	15.3591	22.102	10.4177	13.0792	10.1182	8.15929	5.71839	5.70833	10.6097	8.9657	19.2278	12.5841	10.5335	11.0717	4.75127	21.9704	20.1349	2.66427	11.2291	8.30707
ENSMAUG00000000956	20.6989	23.9019	26.503	26.3299	19.8821	20.2226	14.3368	35.9976	20.2849	16.1154	29.3571	15.8215	23.4738	15.895	19.775	17.9294	27.5116	26.7259	18.5438	15.1421	18.6499	14.3268	31.4482
ENSMAUG00000000958	60.6181	55.9729	78.951	85.1334	56.751	21.4482	52.5682	42.0296	29.8041	37.9493	48.113	36.2964	41.7313	28.7135	40.8084	50.4266	57.7073	44.0341	41.119	31.6756	63.9425	53.0477	59.9296
ENSMAUG00000000961	76.98	74.328	82.2987	84.6946	79.3356	59.4423	55.838	67.7144	64.821	76.4184	61.3237	62.5414	63.4119	74.0911	67.7744	79.039	62.4044	73.2204	75.1832	83.486	65.2746	71.2466	59.9296
ENSMAUG00000000962	11.0394	11.9005	22.3183	17.7727	12.6435	10.4177	5.78502	9.5345	15.8653	18.7147	17.4512	10.4236	11.8999	11.7931	15.2807	18.1536	15.9366	15.8658	11.2876	14.4873	25.3106	14.714	14.2407
ENSMAUG00000000963	115.125	103.978	90.1101	107.733	112.826	79.0521	100.861	149.439	93.3785	96.6927	98.9987	98.4655	102.372	106.65	108.942	101.525	94.7808	93.3284	100.58	103.375	78.5959	97.964	90.1911
ENSMAUG00000000965	30.4569	28.2386	23.1552	16.2368	23.1637	11.6433	23.3916	13.037	14.9587	12.4765	17.2881	23.453	17.2793	19.9969	16.5391	12.1771	23.4855	7.8905	18.947	21.8537	10.6571	18.9733	16.6141
ENSMAUG00000000968	27.4999	27.936	17.5757	12.5067	25.7696	6.12807	21.3794	7.19952	6.11947	7.27794	6.84999	11.1681	7.6616	10.2548	10.2471	9.03943	14.4268	1.10297	12.6985	15.7969	5.32854	13.1651	7.71371
ENSMAUG00000000969	44.6504	47.0979	83.9726	106.856	45.9413	86.4058	84.0085	68.6873	80.3463	97.2125	95.4106	67.381	66.8352	49.7359	65.0778	66.9366	81.5283	91.9709	55.0269	46.8995	87.9209	65.8256	83.0707
ENSMAUG00000000972	1.87275	2.62215	2.78979	1.09708	2.12334	3.06404	1.76066	2.72414	3.3997	5.71839	4.24047	3.7227	3.26025	2.05097	3.23591	4.18354	2.1808	3.73314	2.41876	2.70102	3.9964	1.16163	1.78009
ENSMAUG00000000973	5.91396	7.5639	5.02162	11.1902	3.37803	4.28965	4.27588	6.42119	4.07964	5.19853	6.03452	13.2156	3.58628	4.10193	7.73023	4.40766	5.03261	13.4902	7.86098	9.57634	10.6571	8.90582	4.15354
ENSMAUG00000000975	89.3008	73.9246	52.727	43.4444	72.5795	52.7014	45.2741	54.6774	29.0108	31.1912	30.9881	42.8111	43.5244	35.6355	42.4264	35.3359	37.7446	43.1008	49.5846	67.6892	27.9748	43.7547	37.3818
ENSMAUG00000000976	261.298	236.095	135.026	123.531	220.537	100.5	171.035	91.2588	94.965	87.8552	79.1011	118.94	96.9926	135.364	132.133	106.904	143.933	38.5192	176.771	216.818	86.5887	139.008	89.0043
ENSMAUG00000000978	250.752	269.678	179.941	175.972	228.548	144.622	173.802	107.798	119.103	121.126	116.776	125.641	114.761	125.878	121.886	169.881	165.07	116.067	242.078	202.003	119.892	178.504	114.519
ENSMAUG00000000980	12.1236	12.7074	8.36936	7.24073	13.3191	8.5793	10.0609	6.42119	6.91273	4.15883	7.17618	8.93449	6.3575	6.92201	8.08978	8.44178	12.246	7.63596	9.67505	9.08524	7.99281	12.3907	6.52699
ENSMAUG00000000981	3.25268	2.92471	4.46366	3.73007	4.63273	1.83842	4.27588	2.72414	3.28638	1.03971	2.60952	2.79203	2.6082	2.05097	2.15727	2.76412	4.3616	2.37563	3.22502	3.02841	1.33213	2.32326	4.7469
ENSMAUG00000000982	27.7956	24.507	36.2672	41.4696	26.8312	60.0551	45.7771	57.7907	46.6893	50.9456	50.7226	45.2309	36.0258	49.4795	47.2803	42.956	46.1323	56.6758	34.0642	30.0386	54.6175	36.7849	65.2699
ENSMAUG00000000985	24.6415	22.3892	39.057	37.5201	28.279	34.93	28.9251	43.3917	48.6158	38.4691	39.7952	36.1102	35.5368	36.4046	33.6175	38.7724	37.0736	44.7977	31.847	24.8821	38.6319	37.5593	32.0416
ENSMAUG00000000986	42.2848	45.7868	56.3537	58.8035	52.2148	77.8265	71.9355	67.5198	57.455	65.5015	64.0964	64.0305	54.4462	58.4525	65.2575	64.0978	68.779	74.8324	46.9643	48.0454	79.9281	53.8221	66.4566
ENSMAUG00000000988	19.9103	24.1036	27.8979	27.2076	27.1208	27.5763	21.3794	28.9927	18.925	21.8338	21.2024	16.9383	21.0286	13.0749	15.9998	20.0959	18.1174	28.7621	21.5673	19.3164	25.3106	22.4582	27.2947
ENSMAUG00000000990	18.9247	18.2542	10.6012	12.9455	14.0912	7.35368	10.5639	11.6749	8.38593	2.59927	8.64404	12.2849	8.63967	10.5112	10.9661	13.1483	14.5946	8.56925	13.3032	13.9143	5.32854	8.51861	13.054
ENSMAUG00000000991	37.8493	38.2229	36.8252	43.0055	35.9037	45.9605	37.9799	45.3375	37.3967	42.1081	43.8726	41.322	36.1888	36.1483	36.6737	38.0254	42.9449	45.9006	41.7237	35.768	37.2998	35.6233	47.469
ENSMAUG00000000992	16.9534	17.5483	34.3144	34.4483	22.3915	22.6739	21.8825	12.8424	27.1976	29.1118	30.9881	26.9896	24.1259	22.5606	22.2918	35.5601	28.1826	16.4597	18.3423	14.8965	33.3034	16.65	16.0208
ENSMAUG00000000993	43.5662	34.4914	24.8291	16.6756	30.2093	15.3202	21.8825	13.6207	13.3722	6.75809	16.1464	19.1719	17.1163	14.8695	17.9773	12.7747	13.9236	5.68455	28.8236	33.9673	6.66067	21.6837	12.4606
ENSMAUG00000000995	3.15411	3.83238	1.95285	2.19416	3.185	18.3842	6.03654	7.58868	3.28638	2.59927	1.14167	2.23362	2.28218	2.82008	4.67409	2.24118	3.85834	6.78752	4.23283	3.8469	11.9892	5.80814	14.8341
ENSMAUG00000000997	120.645	131.007	148.417	181.676	136.376	251.864	160.471	219.488	232.313	275.002	235.999	213.125	232.782	171.256	159.998	203.2	209.86	305.099	146.335	124.165	186.499	159.143	199.963
ENSMAUG00000000998	32.0339	37.9204	73.6504	55.5122	39.4747	79.6649	68.6657	38.5272	70.9405	77.4581	75.6761	65.5196	53.9572	65.8873	69.5721	76.3496	80.1863	85.0137	45.7549	51.8923	91.9173	60.7919	77.7305
ENSMAUG00000000999	7.19532	8.57242	15.9018	10.532	7.43168	2.45123	3.26979	0.972908	1.35988	1.55956	1.63095	2.23362	1.79314	1.28185	2.15727	2.4653	3.52283	0.593908	1.61251	5.64758	1.33213	2.71047	1.18672
ENSMAUG00000001000	45.1432	40.0383	42.6837	35.326	52.7939	23.8995	57.3472	38.9163	27.8776	30.6713	34.25	45.0447	33.9066	47.1722	48.1791	27.9401	40.5964	16.7143	32.2502	41.4975	23.9784	41.8186	43.9088
ENSMAUG00000001001	28.0913	33.2812	96.5266	75.0403	34.1664	98.6619	90.7997	45.1429	103.691	123.725	137.326	68.6839	83.7885	73.5784	74.2462	65.0689	77.67	78.2262	28.2189	33.8855	126.553	63.1152	107.992
ENSMAUG00000001002	28.387	25.5156	17.8546	18.8698	23.4532	15.3202	14.0853	10.1182	11.3323	6.23824	7.66547	13.2156	9.78076	10.7676	9.52796	12.3265	12.0783	9.58738	20.761	20.4623	5.32854	12.7779	9.4938
ENSMAUG00000001004	7.58958	7.46305	5.30059	2.19416	7.14213	2.45123	4.52741	6.03203	1.4732	2.07941	1.79405	3.90884	4.07532	2.82008	3.05614	2.16647	2.68406	1.61204	3.62814	6.87532	1.33213	4.2593	2.96681
ENSMAUG00000001007	6.70249	6.05112	2.51081	2.19416	5.98395	1.22561	3.52132	2.91872	2.37979	1.55956	0.489285	3.90884	2.44519	2.82008	2.69659	3.13765	5.20037	0.509064	4.83753	6.13868	1.33213	3.48489	2.37345
ENSMAUG00000001009	55.6898	47.0979	33.4774	28.5241	48.1611	18.3842	23.6431	25.101	11.3323	10.9169	16.7988	23.453	20.7026	23.0734	21.393	15.24	25.4986	2.03626	33.8627	36.0136	5.32854	20.5221	18.3942
ENSMAUG00000001010	9.36377	9.07668	13.67	14.262	9.26547	12.2561	13.0792	9.14534	12.8055	12.4765	13.2107	10.7958	10.4328	11.0239	14.9211	14.5677	13.7558	12.4721	9.87661	9.33079	17.3177	13.1651	12.4606
ENSMAUG00000001011	54.7041	58.1916	90.6681	75.2597	57.3301	59.4423	80.4872	36.9705	50.2023	47.3066	53.6583	40.7636	45.6436	50.2487	60.7632	62.6036	79.683	56.591	41.3205	44.5259	69.271	73.1826	78.3238
ENSMAUG00000001012	28.1899	28.1377	25.3871	25.6717	26.6382	32.4788	28.4221	29.9656	19.8316	23.9132	20.55	22.3362	22.3327	16.9205	23.0109	23.6071	29.8602	23.3321	26.6064	22.3448	21.3142	18.9733	27.2947
ENSMAUG00000001013	24.4444	28.7428	26.224	31.3765	25.287	33.0916	37.9799	38.138	29.0108	29.1118	32.1297	31.643	26.4081	25.1243	29.8423	31.1524	32.712	37.9253	34.4674	19.4801	27.9748	31.364	32.0416
ENSMAUG00000001014	120.448	118.501	130.841	134.283	133.77	129.915	147.392	203.143	169.305	158.035	155.103	153.748	147.037	161.001	159.998	124.386	165.908	109.534	136.055	130.713	155.86	134.362	128.76
ENSMAUG00000001018	3.94264	4.03408	8.09038	10.3126	3.7641	3.67684	9.55786	4.66996	6.11947	8.31765	6.5238	7.44541	6.52051	6.40927	8.80887	5.75236	7.71667	3.98767	3.02345	6.22053	1.33213	3.8721	1.78009
ENSMAUG00000001020	42.4819	43.3664	121.914	114.755	46.2308	140.946	97.3392	65.3794	68.7873	67.0611	96.5523	58.0742	62.2709	60.7599	69.0328	75.9013	91.5935	82.3836	43.3362	45.2625	125.221	69.6977	101.465
ENSMAUG00000001021	2.26702	2.21875	2.78979	1.75533	2.31637	5.51526	2.76675	4.08621	1.4732	4.15883	2.44643	4.46725	1.79314	1.79459	2.51682	2.16647	1.84529	3.22407	1.81407	1.71883	1.33213	2.71047	4.15354
ENSMAUG00000001022	39.7221	44.1732	55.7957	54.854	46.4238	47.1861	51.5621	41.2513	47.0292	37.9493	39.1428	38.1577	39.2861	41.2757	40.9882	47.4383	46.3	54.8941	49.5846	46.654	57.2818	47.2396	40.942
ENSMAUG00000001023	31.9354	26.9275	22.0393	12.9455	30.5953	37.3812	29.4281	18.4853	23.6846	14.036	22.8333	21.7778	25.104	26.9189	26.0671	20.3947	28.5181	10.2661	31.2424	31.5937	13.3213	31.364	17.8009
ENSMAUG00000001025	11.4337	8.16902	4.46366	5.4854	7.62471	3.06404	4.77893	3.50247	1.81317	2.59927	2.93571	4.65338	3.74929	1.79459	2.87637	1.94236	1.84529	1.10297	6.45003	6.87532	2.66427	1.93605	5.34026
ENSMAUG00000001027	1176.29	1349.9	1539.13	1554.12	1330.66	2422.43	1961.62	2462.04	2711.6	2878.95	2582.12	2510.59	2435.74	2652.41	2631.87	2446.7	2591.12	2933.99	1928.76	1655.31	2798.81	2096.74	2022.77
ENSMAUG00000001030	21.586	18.2542	20.3654	17.3339	19.5926	12.8689	15.5944	10.702	11.219	11.9566	14.8416	11.7265	10.4328	17.6896	16.5391	15.3147	17.9496	7.97534	19.3501	18.416	14.6535	18.1988	13.6473
ENSMAUG00000001032	199.399	205.738	228.205	199.888	197.663	141.558	238.443	129.202	168.739	155.956	175.164	185.018	153.884	190.483	223.278	211.493	257.334	172.573	186.446	203.149	201.152	198.251	202.337
ENSMAUG00000001037	2.66128	2.62215	3.62672	3.29124	2.60591	4.28965	4.27588	5.05912	2.94641	2.59927	2.77262	3.7227	3.58628	3.33282	4.85387	3.88471	5.70363	2.71501	3.82971	3.76506	3.9964	1.93605	6.52699
ENSMAUG00000001040	6.60392	4.94175	6.41651	7.24073	6.17698	3.06404	3.52132	3.50247	3.73967	3.11912	3.2619	2.04749	2.44519	2.56371	2.15727	4.18354	6.37464	4.15736	5.03909	2.53732	2.66427	3.8721	4.15354
ENSMAUG00000001041	4.9283	6.65624	6.41651	7.46014	6.17698	6.12807	6.03654	6.22661	4.53294	7.27794	3.2619	3.53657	3.74929	3.33282	4.49432	3.6606	5.87138	4.58158	5.84534	4.5017	2.66427	6.96977	4.7469
ENSMAUG00000001045	2.75985	2.82386	3.62672	4.38832	3.86061	4.28965	2.01218	1.55665	3.73967	4.15883	3.75119	2.41976	4.23833	1.02548	2.69659	3.58589	6.03913	2.63017	2.41876	4.338	6.66067	2.71047	6.52699
ENSMAUG00000001046	29.077	22.0866	20.3654	20.6251	23.9358	8.5793	8.80329	9.72908	6.57276	4.15883	7.66547	12.4711	13.041	8.7166	12.5841	10.3094	10.904	9.75706	16.7298	12.5229	3.9964	10.4547	11.8672
ENSMAUG00000001047	166.872	173.869	172.13	186.723	183.862	290.471	187.887	297.126	200.809	209.501	211.208	207.727	237.673	243.552	221.3	256.839	249.45	315.111	235.829	204.704	215.806	200.962	239.718
ENSMAUG00000001048	6.99819	7.46305	6.69549	9.6543	7.62471	11.6433	7.04263	13.4261	9.97246	11.4368	10.9274	6.70087	13.041	12.8185	8.6291	9.33825	11.575	16.9688	7.45785	7.93936	15.9856	12.3907	11.2739
ENSMAUG00000001049	2.66128	2.21875	1.67387	1.53591	1.83379	1.83842	1.76066	2.72414	0.679941	1.55956	1.14167	1.30295	2.28218	1.02548	1.25841	1.71824	1.67754	2.03626	1.81407	2.61917	1.33213	1.54884	2.96681
ENSMAUG00000001050	2.36558	3.02556	3.62672	2.19416	3.28152	0.612807	2.01218	0.972908	1.9265	3.63897	1.14167	2.60589	0.978076	1.02548	1.9775	2.24118	1.00652	0.678752	2.62033	1.88253	2.66427	1.16163	1.18672
ENSMAUG00000001051	130.6	125.46	120.798	100.493	127.304	96.8235	94.0694	67.5198	55.8685	56.664	66.3797	65.7057	58.1955	77.4239	80.5382	71.5684	82.8703	34.5315	87.6802	93.3079	61.2782	80.1524	61.1163
ENSMAUG00000001052	20.6989	25.4147	15.9018	13.165	18.917	4.28965	19.6188	9.92366	9.85914	7.7978	7.66547	15.8215	10.4328	14.1004	16.5391	12.4759	17.7819	6.87237	13.7063	20.2986	6.66067	18.1988	10.6805
ENSMAUG00000001053	36.6665	29.7514	19.8075	16.4562	28.7616	11.6433	22.8886	8.75617	9.74582	7.7978	13.0476	11.7265	11.2479	17.1768	17.7975	9.33825	15.0978	2.20594	19.9548	23.7362	5.32854	17.0372	11.8672
ENSMAUG00000001058	376.621	307.094	248.849	247.062	326.897	214.482	234.419	318.336	175.538	171.552	171.739	231.18	234.412	243.296	240.896	235.175	207.679	251.647	348.1	341.72	117.228	250.912	231.411
ENSMAUG00000001059	1.08423	2.21875	1.95285	0.877664	2.02682	0.612807	1.76066	0.583745	0.906587	1.03971	2.28333	0.744541	0.489038	1.28185	1.9775	1.49412	1.34203	1.27266	2.2172	2.61917	1.33213	2.32326	1.78009
ENSMAUG00000001062	79.2471	64.1419	38.2201	44.5414	63.8931	40.4453	39.7406	50.2021	24.3645	20.7941	23.4857	34.2489	36.3518	34.0973	44.4039	31.2271	24.3243	27.0652	53.0112	61.9597	14.6535	37.9465	33.8217
ENSMAUG00000001063	125.475	144.218	102.385	105.32	137.245	79.0521	92.5603	107.02	105.844	59.7831	104.707	84.6915	101.883	104.599	87.9089	126.403	119.776	84.335	115.899	127.521	71.9353	108.419	91.3778
ENSMAUG00000001064	1.37992	0.907668	0.836936	0.658248	1.2547	1.83842	0.754568	0.972908	0.33997	0.519853	0.489285	1.30295	0.815064	0.769112	0.898864	0.672354	1.67754	1.3575	1.20938	0.982188	1.33213	0.38721	1.18672
ENSMAUG00000001067	1.47849	2.21875	1.39489	1.09708	1.83379	1.83842	1.76066	1.94582	2.03982	1.55956	1.63095	0.930676	1.14109	2.05097	1.43818	1.71824	1.84529	1.10297	1.81407	1.80068	2.66427	1.93605	3.56017
ENSMAUG00000001068	2.66128	2.3196	3.62672	1.3165	2.70243	1.83842	2.51523	0.194582	1.24656	2.59927	1.30476	1.30295	1.3041	0.769112	1.25841	0.971178	1.17428	0.254532	2.01564	2.20992	9.32494	6.96977	14.2407
ENSMAUG00000001069	157.607	150.37	100.432	112.341	142.07	84.5674	109.915	112.663	74.5668	65.5015	78.938	95.6735	75.1489	113.316	95.9987	104.29	103.84	90.5286	130.815	131.04	86.5887	112.678	99.6849
ENSMAUG00000001071	17.249	19.9687	24.5501	22.161	16.8902	14.7074	23.3916	23.5444	24.1379	30.6713	29.0309	24.9421	22.3327	20.766	21.0334	17.7053	22.9823	18.4112	13.5048	17.1064	25.3106	22.4582	15.4274
ENSMAUG00000001072	9.36377	5.95027	8.09038	7.89898	11.1958	7.35368	9.05481	6.22661	3.73967	4.67868	5.05595	6.14246	6.19448	8.46023	5.57296	5.45354	4.6971	6.19361	6.6516	7.77566	5.32854	6.58256	4.7469
ENSMAUG00000001074	19.2204	23.196	17.8546	18.6504	18.5309	36.7684	19.6188	31.3276	23.0047	22.3537	20.7131	17.1244	17.6054	19.4842	24.4491	22.3371	26.8406	33.5134	20.5595	18.9071	25.3106	25.5558	23.7345
ENSMAUG00000001075	10.1523	8.57242	3.9057	6.36306	6.27349	3.06404	4.27588	5.05912	3.05973	4.15883	3.58809	3.35043	4.56436	2.05097	4.85387	4.85589	6.03913	5.17549	4.63596	3.68321	1.33213	4.2593	4.7469
ENSMAUG00000001076	643.045	578.084	559.91	566.313	567.413	571.749	595.354	507.663	312.999	319.19	400.561	461.429	354.553	412.244	453.926	444.202	509.468	298.651	500.482	482.746	450.261	495.628	436.715
ENSMAUG00000001077	100.636	98.4316	74.7663	75.6985	100.279	66.1832	67.9111	86.7834	57.5683	58.2236	57.8987	81.7134	71.3996	75.1166	76.4035	74.5566	83.5413	67.7904	90.3005	92.8987	43.9604	66.9873	70.6101
ENSMAUG00000001078	23.7544	23.3977	24.8291	21.9416	22.295	14.0946	19.1157	7.3941	22.6647	11.4368	15.9833	17.869	14.8342	19.2278	21.393	17.1077	22.3112	10.6903	20.9626	26.1098	19.982	27.8791	17.8009
ENSMAUG00000001079	195.851	214.109	486.26	356.332	216.677	279.44	426.834	111.884	339.517	292.157	313.958	246.071	233.76	273.548	331.681	334.832	395.899	226.109	181.81	274.44	335.698	284.599	375.005
ENSMAUG00000001080	13.6021	17.75	14.5069	12.5067	17.9518	23.8995	19.3672	15.1774	13.8255	11.9566	10.9274	15.2631	14.5081	16.1514	16.5391	20.0212	19.7949	35.1254	21.9704	25.2914	31.9712	19.7477	14.8341
ENSMAUG00000001081	61.4066	67.9743	83.4146	87.3276	68.1398	80.2777	81.4933	79.5839	67.4274	60.303	65.0749	69.8007	65.3681	68.7073	81.4371	85.3143	90.9225	63.8876	75.1832	68.4258	75.9317	78.2163	82.4774
ENSMAUG00000001082	5.224	4.8409	7.25344	5.4854	5.11531	2.45123	4.52741	2.52956	4.19297	5.71839	3.2619	4.65338	3.09724	3.58919	5.75273	5.75236	4.86486	3.56345	1.81407	5.56573	3.9964	4.2593	2.37345
ENSMAUG00000001083	76.2901	63.6376	34.5933	29.1823	53.6625	17.7714	33.201	27.436	13.5988	11.9566	19.8976	18.0551	18.4204	24.6116	26.7862	24.653	32.8797	16.3749	37.6924	40.679	10.6571	25.943	26.7013
ENSMAUG00000001084	3.64694	2.5213	6.13753	5.26598	3.185	3.06404	5.03045	0.778326	2.83309	2.07941	2.77262	2.04749	1.14109	2.82008	3.77523	2.24118	3.85834	0.678752	3.62814	4.58355	2.66427	3.48489	2.96681
ENSMAUG00000001085	144.005	143.613	98.4795	107.514	139.175	85.793	95.5786	128.229	71.7337	77.978	73.8821	88.6004	77.105	96.6517	87.3696	98.0143	90.0837	94.2617	115.093	137.261	78.5959	90.9942	96.7181
ENSMAUG00000001086	11.8279	7.46305	8.64834	5.04657	8.58986	0.612807	2.01218	4.2808	1.69985	0.519853	1.63095	2.41976	3.26025	0.769112	1.79773	1.71824	3.01957	1.52719	4.4344	3.92875	1.33213	1.54884	1.78009
ENSMAUG00000001087	3.44981	3.63067	0.836936	0.877664	2.89546	0.612807	2.51523	1.36207	0.793264	0.519853	0.32619	0.744541	0.978076	1.28185	0.359546	0.597648	1.17428	0.763596	2.41876	2.20992	1.33213	2.32326	1.18672
ENSMAUG00000001088	34.7938	36.811	36.5462	38.1784	34.456	26.3507	42.0043	23.5444	28.8975	22.3537	29.0309	33.6905	22.6588	27.4317	30.5614	31.4512	33.2152	21.8898	31.0408	28.8927	33.3034	33.6872	22.5478
ENSMAUG00000001090	7.88528	7.66476	12.2751	7.67956	8.78289	11.6433	8.80329	3.89163	9.1792	6.23824	7.66547	8.00382	9.94378	8.46023	10.2471	7.09707	10.0652	5.34517	4.23283	8.02121	15.9856	8.51861	11.2739
ENSMAUG00000001092	83.6825	102.062	85.6464	82.9392	84.7404	56.9911	50.3045	57.4016	47.9358	51.9853	41.4261	36.6686	40.4272	91.5243	56.6284	43.1054	62.7399	43.4401	54.2206	102.229	67.9389	96.8024	91.9712
ENSMAUG00000001093	13.405	12.0014	8.92732	12.9455	13.6087	9.19211	8.30025	14.9828	8.38593	4.67868	8.80713	7.07314	9.94378	9.48572	9.52796	11.0565	8.89095	16.3749	14.9157	10.6404	2.66427	15.8756	7.71371
ENSMAUG00000001097	40.0178	32.4744	19.5285	20.4057	29.5337	15.3202	13.5822	12.6478	11.559	9.35736	8.64404	13.4017	12.226	10.7676	16.7189	15.24	20.6337	10.9449	24.1876	22.4266	9.32494	21.6837	13.054
ENSMAUG00000001099	5.02687	4.33664	10.8802	17.5533	5.79092	9.19211	9.55786	4.47538	8.15929	6.23824	7.82856	5.02565	4.89038	6.1529	5.75273	4.9306	5.03261	5.68455	4.03127	4.6654	6.66067	5.80814	5.34026
ENSMAUG00000001100	94.1305	86.1276	67.2338	63.1918	82.3275	46.5733	60.8685	58.9582	41.3631	46.2669	44.1988	55.8406	53.1421	43.8394	58.6059	41.9101	50.9971	40.5555	60.4691	62.4508	39.964	56.1454	64.6765
ENSMAUG00000001101	53.4228	54.6618	41.0099	37.7396	60.129	47.799	52.5682	56.2341	34.2237	40.0287	34.5762	45.6031	44.6655	54.3506	55.9093	42.2089	39.2544	41.319	68.7332	73.9097	42.6283	50.7244	45.0955
ENSMAUG00000001102	16.7562	14.0184	11.4381	14.4815	15.3459	9.19211	14.8398	13.2315	10.879	9.87721	12.3952	11.9127	10.7588	11.2803	7.73023	12.1024	13.9236	12.3872	15.1173	12.2774	15.9856	15.8756	12.4606
ENSMAUG00000001104	11.4337	11.3963	7.8114	9.6543	12.354	6.12807	7.54568	13.2315	6.34611	6.23824	3.425	9.30676	9.94378	8.20386	9.16841	8.06825	8.89095	5.68455	4.83753	9.41264	7.99281	10.4547	10.6805
ENSMAUG00000001108	0.887094	0.907668	5.57957	2.85241	0.965153	3.67684	3.52132	1.55665	2.49312	3.11912	5.70833	0.744541	3.09724	2.05097	3.59546	2.76412	1.34203	2.20594	0.403127	0.982188	21.3142	12.0035	18.3942
ENSMAUG00000001109	824.603	983.61	1025.53	998.123	870.568	1313.86	1017.91	945.861	1132.67	952.371	1061.59	950.965	948.082	963.185	942.369	1176.32	1133.68	1112.64	1058.21	896.083	955.14	1047.01	1046.69
ENSMAUG00000001112	16.362	16.1363	7.8114	6.58248	13.2226	4.28965	7.54568	5.05912	2.83309	6.23824	2.44643	5.39792	6.3575	4.61467	6.83137	3.6606	6.20689	1.18782	9.27192	8.5123	3.9964	7.35698	4.7469
ENSMAUG00000001113	16.8548	14.8253	13.112	13.3844	15.732	10.4177	12.3246	20.8202	10.6524	15.5956	15.494	13.0295	13.367	12.5622	14.9211	12.2518	14.5946	17.5627	17.3345	15.3058	9.32494	7.74419	6.52699
ENSMAUG00000001114	33.0196	30.0539	22.8762	27.427	28.7616	7.96649	13.3307	17.7069	7.13938	11.9566	8.48094	11.5404	13.5301	9.48572	14.9211	11.953	8.72319	10.351	17.536	24.964	7.99281	13.9395	9.4938
ENSMAUG00000001116	214.677	226.312	419.026	313.984	234.436	266.571	364.456	138.542	314.586	249.01	314.937	238.253	209.145	308.414	351.096	300.169	383.485	296.36	238.45	342.211	333.034	307.832	378.565
ENSMAUG00000001118	15.8691	24.6079	15.9018	17.5533	21.8125	6.74088	10.5639	7.00494	8.38593	7.27794	9.29642	7.63154	6.68352	8.20386	7.37069	10.4588	12.4138	7.63596	11.6907	12.5229	14.6535	7.35698	10.0872
ENSMAUG00000001119	23.5573	23.196	23.7132	12.2873	19.2065	13.4818	21.6309	11.0912	9.63249	12.4765	15.6571	11.3542	8.15064	10.2548	10.0673	7.3959	14.0913	3.39376	10.0782	20.3804	3.9964	11.6163	8.90043
ENSMAUG00000001121	6.40679	7.96731	22.3183	25.4523	9.74804	22.0611	30.4342	12.8424	23.7979	33.7905	30.4988	18.7997	18.4204	17.4332	25.7075	15.9871	21.137	15.8658	8.46567	11.6226	15.9856	11.2291	13.6473
ENSMAUG00000001123	93.0463	93.8933	105.733	116.51	95.4536	77.8265	101.112	113.441	111.397	112.808	126.399	96.2319	98.4597	106.137	110.92	112.059	108.704	95.6192	88.4864	92.6531	97.2458	107.644	104.432
ENSMAUG00000001124	9.75803	9.98435	12.2751	11.1902	12.6435	4.90246	9.80938	8.36701	7.70599	7.7978	6.19761	11.1681	8.63967	11.0239	8.6291	9.26355	10.0652	5.51486	10.8844	11.95	5.32854	15.8756	5.93362
ENSMAUG00000001125	24.3458	26.8266	25.1081	25.8911	27.8929	15.3202	21.8825	33.2735	16.0919	11.9566	19.2452	21.5917	20.7026	23.8425	26.0671	25.7736	32.5442	32.1559	29.4283	21.69	15.9856	26.3302	20.7677
ENSMAUG00000001126	170.125	157.027	122.193	118.046	170.156	94.9851	96.5847	83.6701	68.5607	66.0214	67.6844	72.4066	81.8324	75.373	92.9426	77.4701	98.6392	60.0696	114.891	122.446	82.5923	84.0245	77.7305
ENSMAUG00000001128	53.1271	58.7967	58.3065	43.0055	52.6008	39.2197	61.3715	35.6084	51.7888	35.8699	45.0142	55.096	42.3833	44.8649	52.1341	51.4724	56.8685	37.0768	60.2675	54.6752	31.9712	66.2128	46.2823
ENSMAUG00000001130	17.249	20.7755	18.6916	22.161	22.295	15.3202	18.1096	26.4631	18.6984	23.9132	20.2238	21.4056	20.2136	19.4842	20.1346	13.5218	17.4464	15.3568	14.5126	17.1883	5.32854	17.8116	25.5146
ENSMAUG00000001131	39.3278	52.2414	61.0963	73.7238	55.3998	83.9546	72.4385	95.7341	103.464	112.808	97.857	104.05	95.0364	95.1135	101.572	91.5896	96.1229	98.0797	76.3926	72.4364	114.564	84.7989	90.7844
ENSMAUG00000001132	12.3207	9.8835	23.9922	30.2794	8.78289	13.4818	15.5944	5.64287	9.74582	9.35736	12.3952	9.30676	11.2479	8.46023	15.6402	12.8494	10.5685	7.04206	6.04691	8.26675	7.99281	13.9395	13.054
ENSMAUG00000001133	32.8225	34.3905	37.3831	38.1784	32.2361	33.7044	35.4647	43.5863	46.5759	41.5883	47.1345	35.738	38.96	34.8664	35.7748	44.6742	46.971	34.1921	40.5143	34.5403	30.6391	27.8791	33.8217
ENSMAUG00000001134	44.059	45.0809	47.7053	42.3473	45.2657	27.5763	29.6797	38.5272	30.7107	26.5125	31.6404	28.1064	36.1888	28.9699	29.4827	31.8995	33.7185	33.174	35.2736	37.8961	22.6463	36.0105	33.2283
ENSMAUG00000001135	74.6145	61.5197	59.7014	58.8035	64.1827	41.0581	56.3411	62.8499	42.8363	45.2272	46.1559	48.5813	56.0764	42.5575	45.4825	47.9613	48.8163	50.2277	60.8722	63.433	41.2962	52.2733	48.0623
ENSMAUG00000001136	159.677	129.393	117.729	107.075	141.781	64.3447	91.5542	107.214	79.893	76.9383	68.8261	84.8777	94.5474	74.0911	87.7291	73.8095	55.6942	74.7476	113.279	145.855	77.2638	95.2535	69.4234
ENSMAUG00000001137	70.179	87.237	137.815	119.362	83.7753	70.4728	104.633	40.0838	87.8257	73.2993	78.2856	54.3515	59.0106	65.3745	68.4934	79.7113	90.587	43.1856	69.9426	67.8529	86.5887	72.021	70.0168
ENSMAUG00000001138	5.02687	5.0426	7.25344	8.33781	5.79092	14.0946	9.80938	9.14534	8.15929	12.9963	9.29642	5.02565	9.12871	6.1529	7.37069	8.51649	7.54892	10.4358	6.45003	5.32019	14.6535	13.1651	9.4938
ENSMAUG00000001139	145.779	149.362	85.6464	85.1334	140.816	72.3112	72.69	108.577	74.4535	66.0214	68.9892	86.9252	96.1775	86.3969	77.1225	87.5555	101.659	71.9477	106.829	108.286	49.289	81.314	48.6557
ENSMAUG00000001140	1303.83	904.239	807.922	881.175	945.85	546.624	719.355	817.826	782.045	730.394	554.523	744.355	935.693	504.025	676.845	726.292	317.39	667.977	922.96	1186.81	590.136	838.696	555.387
ENSMAUG00000001141	1.57706	1.31108	2.51081	2.19416	1.64076	0.612807	0.754568	0.583745	3.05973	3.11912	1.95714	1.48908	1.3041	1.02548	3.05614	2.54	1.84529	4.15736	1.00782	1.63698	1.33213	1.54884	1.78009
ENSMAUG00000001142	99.7488	98.9359	108.244	132.747	107.422	243.284	147.141	239.53	160.126	169.472	181.199	163.241	166.599	170.999	166.829	152.101	175.135	232.048	146.335	94.863	241.116	133.2	183.942
ENSMAUG00000001144	21.0931	22.1875	53.0059	53.7569	28.8581	72.3112	55.0834	38.3326	46.236	63.9419	52.6797	37.7855	42.2203	41.7884	45.123	37.1289	49.6551	68.2146	21.5673	26.5191	75.9317	37.1721	71.2035
ENSMAUG00000001145	27.2042	29.9531	74.2083	85.7917	34.0699	144.622	93.5664	55.6503	122.729	110.729	134.717	61.983	75.4749	79.9877	85.7516	73.1372	93.9421	130.32	36.6846	42.8889	122.556	51.8861	116.299
ENSMAUG00000001146	4.82973	6.55538	3.9057	5.92423	5.30834	4.28965	10.3124	5.64287	6.57276	5.71839	6.19761	4.46725	5.37942	6.92201	6.47182	7.09707	10.5685	7.72081	6.24847	5.81128	7.99281	3.48489	5.34026
ENSMAUG00000001147	129.417	157.833	233.505	234.556	151.432	191.196	222.346	150.995	210.215	172.591	213.165	141.091	145.57	145.362	156.582	183.702	213.718	123.618	121.744	144.627	267.759	211.029	181.569
ENSMAUG00000001148	2.36558	2.21875	11.4381	18.8698	2.41288	7.35368	3.01827	0.583745	5.7795	4.67868	9.9488	1.30295	2.28218	3.33282	3.41568	3.28706	3.52283	0.763596	0.806254	2.37362	5.32854	5.80814	7.12035
ENSMAUG00000001149	132.768	144.319	221.509	246.843	147.282	223.062	203.482	142.239	199.903	163.754	189.19	158.401	145.407	168.948	190.919	190.351	215.899	218.558	167.499	146.428	233.124	185.473	208.27
ENSMAUG00000001150	35.6809	43.5681	52.169	48.0521	41.8876	58.8295	55.838	54.4828	54.6219	56.664	57.0833	44.4863	49.0668	44.8649	45.6623	57.8972	54.0167	67.8752	40.5143	44.2803	55.9496	60.7919	45.0955
ENSMAUG00000001152	56.5769	51.6362	50.4951	57.7064	61.5767	41.6709	47.0347	50.3966	36.3768	46.2669	42.7309	42.9972	38.145	45.634	47.1005	46.3177	53.5134	57.5243	52.6081	46.4903	49.289	48.4012	47.469
ENSMAUG00000001153	29.2741	31.9701	36.8252	31.3765	33.4908	31.866	33.201	38.5272	45.556	35.8699	39.7952	33.8766	36.1888	37.1737	36.1343	42.6571	44.6225	56.591	35.0721	30.5297	39.964	32.1384	40.3486
ENSMAUG00000001155	477.059	547.022	525.317	500.049	546.759	437.544	616.23	550.471	537.266	509.976	453.567	559.895	468.173	664	595.408	541.992	642.161	596.284	605.699	538.321	636.76	612.953	675.246
ENSMAUG00000001156	5.224	5.64771	12.2751	10.0931	4.72925	4.90246	2.76675	4.47538	8.61258	9.87721	8.64404	5.02565	4.07532	4.87104	5.9325	8.06825	8.89095	5.26033	4.4344	5.97498	11.9892	5.03372	13.6473
ENSMAUG00000001159	6.89962	7.76561	6.69549	7.02131	9.26547	5.51526	8.30025	8.95075	4.87291	3.11912	6.84999	6.70087	5.70544	8.20386	6.29205	7.62001	10.0652	5.68455	7.05472	7.36641	2.66427	6.96977	8.90043
ENSMAUG00000001160	28.387	27.4318	29.0138	39.4949	32.6222	36.1556	38.2314	48.6454	36.8301	51.4655	40.4476	38.1577	36.3518	42.5575	46.0218	34.2901	40.4286	44.9673	26.2033	27.9105	47.9568	37.9465	39.7553
ENSMAUG00000001161	58.2525	57.5865	84.5305	84.914	60.7081	101.113	86.0207	89.8967	61.5346	63.9419	75.0237	60.494	61.2928	66.4	64.5384	66.7125	81.8638	72.1174	52.6081	50.3372	122.556	75.8931	88.411
ENSMAUG00000001164	42.6791	42.963	32.6405	35.5454	33.2978	37.994	24.6492	25.8794	25.6111	20.7941	22.8333	20.8471	29.6683	21.5351	21.5727	42.433	23.6533	30.7984	42.933	39.5331	26.6427	30.5896	29.6681
ENSMAUG00000001167	11.3351	9.78265	7.25344	10.3126	13.0296	14.7074	7.04263	19.6527	11.559	19.2346	11.0905	8.00382	10.5958	8.97297	13.1234	12.0277	13.0848	27.3198	16.9313	11.6226	6.66067	12.7779	11.8672
ENSMAUG00000001169	32.4282	31.2641	32.6405	28.5241	33.6838	20.8354	27.416	30.9385	24.8178	24.4331	26.9107	24.1976	26.7341	24.3552	26.0671	22.7853	18.1174	27.6592	29.2267	25.3732	23.9784	25.5558	25.5146
ENSMAUG00000001170	30.7526	35.9033	16.4597	21.2834	31.2709	20.2226	21.3794	18.0961	13.7121	16.6353	12.2321	18.7997	14.5081	18.9714	18.1571	19.4236	24.3243	8.39956	29.8314	30.4478	10.6571	21.6837	24.9212
ENSMAUG00000001172	2.16845	2.21875	4.74264	2.19416	2.02682	3.06404	2.51523	1.94582	5.3262	1.03971	1.95714	1.67522	1.14109	4.3583	5.39318	3.43648	1.17428	1.44235	3.82971	1.55513	1.33213	2.71047	1.18672
ENSMAUG00000001173	24.8386	23.7002	42.6837	48.0521	23.1637	56.3782	31.4403	50.0075	47.0292	47.3066	52.3535	35.3657	38.145	40.2502	40.9882	31.2271	41.6029	54.8092	30.8392	27.092	47.9568	32.9128	46.2823
ENSMAUG00000001174	158.79	150.673	161.808	170.925	155.004	61.8935	130.037	82.5026	60.968	61.8625	76.6547	80.0382	61.6188	64.349	94.5605	96.0719	137.39	55.9122	106.224	103.375	73.2674	123.52	98.4981
ENSMAUG00000001177	27.3028	30.5582	58.8645	46.5162	33.3943	64.3447	46.2802	21.9877	42.7229	35.8699	42.2416	33.6905	34.7217	34.61	38.4714	42.2836	41.0997	46.4945	27.6142	33.7218	47.9568	36.0105	33.8217
ENSMAUG00000001179	46.7203	50.2243	34.0354	31.1571	47.582	29.4147	40.9982	19.069	28.3309	25.9927	20.55	32.7598	21.6807	38.9683	39.1905	30.3306	39.2544	23.8412	39.708	44.1166	27.9748	38.3337	17.8009
ENSMAUG00000001180	2569.62	2793.9	2080.34	2107.27	3051.43	2357.47	2292.63	3170.51	2286.53	2085.65	1953.39	2292.26	2507.3	2767.27	2483.02	2232.37	2753.17	2423.99	2722.32	2764.78	2325.91	2395.67	2052.44
ENSMAUG00000001182	58.1539	52.2414	51.3321	51.5628	50.767	44.7349	50.8076	44.3646	38.7566	35.8699	44.8511	43.3695	37.6559	38.9683	50.8757	49.8289	55.0232	44.2037	43.5377	49.0276	55.9496	50.7244	46.8756
ENSMAUG00000001183	35.1881	41.3493	35.1513	43.8832	42.6598	38.6068	43.7649	31.9114	38.4166	23.3934	31.4773	26.4312	30.8094	28.7135	35.4152	39.4448	46.4678	19.599	38.4986	33.1489	33.3034	35.6233	36.7885
ENSMAUG00000001185	377.113	381.523	349.839	356.112	375.058	351.751	362.696	396.168	285.575	304.634	306.456	369.665	284.783	333.795	370.512	353.434	410.326	353.884	393.049	372.331	337.03	341.906	288.967
ENSMAUG00000001186	155.734	136.251	70.5816	36.8619	134.735	66.796	158.711	45.9213	41.2497	35.8699	40.9369	81.155	49.2298	130.493	106.066	38.3242	95.9551	17.2233	139.079	159.278	21.3142	76.2803	53.4026
ENSMAUG00000001187	44.9461	40.8451	53.8429	60.3394	40.1504	88.857	53.0713	57.0124	52.1288	62.3824	53.169	53.2347	48.5778	54.607	57.3475	65.2931	64.7529	81.4503	44.7471	51.2375	94.5815	55.7582	55.7761
ENSMAUG00000001188	95.2147	92.8847	61.6543	67.3607	95.0675	44.7349	56.0895	72.7735	34.9036	43.1478	34.25	47.8368	50.2079	47.6849	52.6734	49.4554	52.1714	56.3364	69.3379	76.6925	33.3034	50.3372	48.6557
ENSMAUG00000001189	8.57524	7.66476	3.9057	2.41358	7.81774	4.90246	7.29416	3.30789	2.26647	1.03971	1.46786	2.60589	3.91231	3.58919	4.13477	4.25824	4.52935	1.86657	10.2797	9.08524	1.33213	3.8721	2.96681
ENSMAUG00000001190	66.532	69.1845	39.057	25.8911	42.3702	23.8995	47.0347	4.2808	9.63249	9.35736	9.29642	14.3324	8.31365	19.9969	21.7525	15.6136	26.1696	3.90283	45.1502	54.1841	10.6571	20.9093	16.0208
ENSMAUG00000001191	13.7007	13.0099	13.9489	12.2873	15.539	10.4177	14.5883	5.64287	9.51917	14.036	13.7	8.74836	6.03147	7.43475	10.2471	10.3094	10.233	7.8905	12.0938	13.0958	6.66067	10.0674	9.4938
ENSMAUG00000001193	91.4692	81.085	73.6504	72.1879	85.223	50.863	56.0895	60.1257	37.0568	50.9456	36.6964	41.6943	47.2737	45.3776	53.033	43.4042	53.1779	44.5431	60.2675	65.9703	59.946	55.371	56.3694
ENSMAUG00000001195	161.057	157.531	80.9038	47.6133	137.438	69.2472	111.173	35.2193	41.4764	25.9927	42.5678	63.286	33.9066	84.0896	85.2123	42.433	87.9029	21.4655	131.419	146.019	15.9856	88.2838	45.0955
ENSMAUG00000001196	44.5518	41.8536	45.7525	43.8832	43.2388	27.5763	41.7528	51.5641	39.2099	35.8699	36.8595	44.4863	35.6998	39.9938	38.8309	43.3295	46.6355	29.8651	45.1502	37.2413	37.2998	51.1117	38.5685
ENSMAUG00000001197	15.4749	13.8167	11.7171	13.165	16.4076	5.51526	12.3246	7.78326	9.63249	12.4765	9.9488	9.4929	7.49858	11.5367	9.70773	9.18884	7.71667	5.43002	12.0938	12.5229	7.99281	10.8419	7.71371
ENSMAUG00000001198	22.2759	21.2798	13.112	21.9416	14.4773	7.96649	12.8277	6.22661	7.02605	7.27794	7.33928	9.86517	9.45474	7.94749	8.44932	13.97	9.56196	9.75706	15.722	17.6794	6.66067	13.9395	8.30707
ENSMAUG00000001199	9.36377	6.45453	11.4381	10.532	7.14213	12.2561	9.30634	7.97785	9.63249	8.8375	8.80713	10.7958	9.45474	10.5112	10.0673	9.26355	9.56196	11.0297	9.07036	7.85751	11.9892	10.0674	12.4606
ENSMAUG00000001200	33.4139	31.6675	28.1768	32.9124	30.4023	26.3507	28.4221	24.5173	20.6249	20.2743	25.6059	20.661	24.2889	24.0988	26.2468	25.923	31.3699	31.3075	31.0408	24.4729	47.9568	31.7512	27.888
ENSMAUG00000001201	17.249	18.2542	19.2495	16.6756	16.8902	17.1586	16.852	12.4532	11.3323	11.4368	11.2536	10.0513	11.0849	13.3313	13.3032	13.1483	19.9627	12.8114	12.9001	11.7044	15.9856	13.5523	8.90043
ENSMAUG00000001202	18.9247	15.3295	13.67	10.9708	15.6355	11.6433	14.5883	13.4261	11.219	5.71839	6.84999	9.86517	11.5739	11.0239	12.4043	13.4471	8.55544	9.84191	12.4969	12.2774	10.6571	11.6163	10.6805
ENSMAUG00000001203	26.6128	23.5994	34.3144	36.4231	27.8929	14.7074	33.704	12.0641	16.9985	11.9566	15.1678	20.1026	16.9533	16.6641	21.393	24.2048	34.3895	13.9144	14.1094	19.3164	26.6427	37.9465	33.2283
ENSMAUG00000001205	100.734	99.8435	151.206	130.772	98.156	95.5979	117.713	56.6232	90.4321	72.2596	98.5094	76.3154	75.6379	80.7568	83.7741	99.359	90.2515	57.8636	79.416	96.6637	94.5815	108.806	95.5313
ENSMAUG00000001207	70.8689	53.5524	46.5894	48.2715	55.5928	47.799	39.9921	46.505	25.9511	21.314	25.4428	29.9678	32.2765	25.6371	33.4377	33.0948	22.1435	37.5011	46.5612	59.9953	26.6427	42.2058	29.0748
ENSMAUG00000001208	357.696	345.721	269.214	278.439	340.313	243.284	270.638	287.786	174.971	168.432	144.828	222.99	209.797	299.441	263.907	196.103	248.779	145.508	329.556	363.819	175.842	235.036	248.619
ENSMAUG00000001210	7.78671	8.67328	11.4381	10.532	10.6167	5.51526	6.53959	12.6478	7.81932	4.15883	7.17618	5.77019	7.49858	7.94749	7.01114	5.82707	6.71015	7.80565	8.06254	9.24894	13.3213	8.51861	5.93362
ENSMAUG00000001211	10.6451	6.45453	13.112	12.9455	7.23865	6.12807	10.0609	4.86454	3.853	3.11912	4.56666	3.7227	4.72737	5.38378	4.49432	5.82707	6.71015	1.61204	4.4344	6.54792	9.32494	8.1314	6.52699
ENSMAUG00000001214	15.2777	14.8253	11.4381	12.2873	14.9599	7.96649	10.5639	10.5074	9.85914	8.8375	8.48094	11.7265	8.15064	7.43475	10.0673	11.43	8.72319	5.76939	14.1094	14.7328	3.9964	15.1012	7.12035
ENSMAUG00000001215	19.1218	22.1875	15.0648	13.6038	21.7159	10.4177	7.04263	11.2857	8.15929	6.23824	7.66547	9.86517	7.82461	7.94749	8.98864	7.24648	11.0717	11.6236	14.311	11.7863	6.66067	8.1314	6.52699
ENSMAUG00000001216	4.3369	4.74005	9.20629	5.92423	4.05364	3.06404	2.2637	0.778326	2.15315	1.03971	1.46786	2.23362	2.44519	0.769112	3.23591	2.61471	3.52283	1.61204	3.22502	5.81128	5.32854	3.09768	4.15354
ENSMAUG00000001217	62.3923	58.2925	59.1435	68.8966	66.113	64.9575	58.8563	79.5839	58.5882	62.9022	70.9463	64.4028	56.5654	59.9907	58.6059	58.4201	67.9403	47.4278	55.8331	56.5577	67.9389	55.7582	63.4898
ENSMAUG00000001218	36.3709	41.4502	46.5894	48.7103	39.6678	31.866	34.7101	49.4237	42.8363	42.628	42.7309	41.6943	34.7217	49.2232	36.3141	38.2495	43.7837	42.8462	37.2893	39.2057	54.6175	48.7884	48.0623
ENSMAUG00000001220	19.2204	21.0781	19.8075	15.3591	19.9787	14.0946	17.3551	17.3178	16.4319	16.1154	17.4512	17.3106	12.878	20.766	20.1346	18.4524	21.6402	11.5388	21.7689	21.3626	7.99281	20.9093	14.8341
ENSMAUG00000001222	29.4712	28.4403	41.5678	31.1571	25.1905	54.5398	44.5195	21.404	22.2114	24.4331	33.5976	27.9203	28.3642	34.8664	37.3927	38.2495	44.4547	39.8767	31.0408	28.5653	45.2926	36.0105	33.8217
ENSMAUG00000001227	2.06989	2.01704	4.46366	2.85241	1.73727	1.22561	0.754568	2.91872	4.75958	3.63897	5.05595	1.67522	4.56436	2.05097	2.87637	2.61471	3.35507	3.05439	2.2172	1.63698	1.33213	2.32326	1.18672
ENSMAUG00000001228	12.5179	9.8835	11.7171	13.3844	13.1261	6.74088	8.55177	19.4582	9.63249	14.036	16.6357	12.0988	13.367	12.8185	15.1009	10.9818	12.246	10.86	12.0938	10.4767	7.99281	16.2628	11.2739
ENSMAUG00000001229	195.456	194.342	150.369	149.861	193.899	96.2107	155.189	121.03	87.8257	95.653	105.359	140.532	107.099	144.593	143.459	117.288	154.501	105.291	155.406	142.254	77.2638	149.85	124.013
ENSMAUG00000001230	4.43547	5.24431	7.8114	3.94949	5.40486	11.6433	9.05481	6.03203	5.89282	8.31765	8.15475	6.887	11.2479	6.1529	7.19091	8.06825	6.8779	8.06018	7.45785	5.48389	7.99281	6.58256	1.78009
ENSMAUG00000001232	34.7938	39.6349	24.8291	31.3765	30.3058	37.994	32.9495	26.4631	25.6111	28.5919	21.8547	19.3581	23.6368	27.688	20.8536	30.4054	40.2609	37.2465	32.6533	25.2914	39.964	26.3302	29.0748
ENSMAUG00000001233	6.20966	5.74857	4.46366	5.26598	5.21182	1.22561	3.77284	2.52956	2.26647	1.55956	2.12024	2.41976	3.74929	2.05097	4.31455	3.51118	4.19384	1.69688	7.25629	4.6654	2.66427	3.48489	5.34026
ENSMAUG00000001234	178.207	211.89	414.562	400.434	205.867	437.544	447.459	291.872	509.955	454.872	500.213	357.38	348.847	360.457	386.871	385.334	411.164	478.351	221.518	250.294	570.154	340.357	474.69
ENSMAUG00000001235	12.6164	12.9091	14.7859	13.8232	12.6435	10.4177	16.6005	16.9286	12.6922	17.675	13.7	12.2849	13.204	14.8695	18.1571	13.5965	17.2786	17.3082	12.4969	11.2133	14.6535	15.4884	27.888
ENSMAUG00000001237	138.091	132.822	91.784	87.547	132.419	75.3753	97.5908	103.907	81.5929	94.0934	84.6463	88.9726	88.6789	98.4463	97.2571	96.3708	99.1424	87.8984	118.519	119.581	66.6067	99.5129	75.9504
ENSMAUG00000001238	11.8279	9.6818	3.9057	7.89898	8.68637	6.12807	6.03654	9.14534	4.64626	6.23824	5.38214	4.65338	4.23833	6.40927	7.01114	4.18354	6.8779	8.4844	7.05472	7.36641	5.32854	4.2593	5.34026
ENSMAUG00000001239	36.8637	37.7187	43.5207	49.3686	38.4131	42.2837	54.5804	38.3326	44.6494	43.1478	46.1559	39.2745	41.5682	35.8919	36.6737	45.7201	50.4939	38.2647	35.6768	33.1489	54.6175	41.0442	43.3154
ENSMAUG00000001240	47.016	48.0056	54.9588	35.1066	50.8636	22.6739	51.3106	26.6577	27.8776	33.7905	33.1083	29.5955	27.7122	29.4826	36.1343	24.4289	40.4286	8.82378	30.8392	37.7324	29.307	41.4314	38.5685
ENSMAUG00000001241	14.1935	13.3125	15.3438	15.5785	15.8285	12.2561	19.8703	13.8153	16.4319	20.7941	19.4083	18.2413	13.5301	16.6641	18.1571	16.7341	20.1304	12.2175	16.3266	11.5407	11.9892	14.3268	14.8341
ENSMAUG00000001242	38.3422	37.9204	31.8036	41.4696	35.2281	39.8325	34.2071	37.7488	29.0108	31.711	33.4345	32.2014	28.8532	34.8664	32.1793	38.9965	37.7446	38.0101	37.6924	32.2485	30.6391	38.721	41.5354
ENSMAUG00000001246	108.718	106.903	63.8861	66.2636	109.352	30.6404	50.556	52.3425	38.7566	40.0287	43.5464	43.5556	47.7627	43.3266	47.6398	53.4895	45.9645	41.7433	71.9582	70.1446	35.9676	54.2093	54.5893
ENSMAUG00000001250	1.77419	1.81534	3.06876	2.41358	1.73727	1.22561	0.754568	1.94582	2.26647	0.519853	1.63095	1.67522	2.44519	1.53822	3.77523	1.79294	1.67754	1.95141	1.61251	1.63698	1.33213	0.774419	1.78009
ENSMAUG00000001251	36.3709	32.2727	23.9922	19.9669	34.0699	19.6098	21.6309	22.1823	12.4656	23.9132	16.6357	22.1501	20.0506	26.9189	28.9434	23.1589	25.3308	11.7085	26.6064	36.1773	15.9856	28.6535	15.4274
ENSMAUG00000001252	4.23834	3.83238	1.39489	2.19416	3.7641	1.83842	1.25761	2.1404	0.906587	0.519853	0.65238	1.86135	0.978076	1.02548	1.9775	2.16647	2.1808	0.933284	3.22502	2.29177	1.33213	1.54884	0.593362
ENSMAUG00000001254	43.369	46.2911	58.3065	47.6133	52.0217	40.4453	47.7893	36.3868	52.4688	43.1478	41.7523	43.1834	38.145	55.6324	43.6848	47.1395	48.4808	35.2951	42.5299	44.3622	31.9712	42.9803	53.996
ENSMAUG00000001256	27.4013	22.3892	22.5973	23.0387	29.0511	7.35368	20.6249	37.7488	18.1317	16.6353	21.6916	25.5005	18.9095	32.0463	24.0896	15.0159	17.6141	12.9811	17.9392	27.5831	25.3106	24.3942	24.3279
ENSMAUG00000001259	21.9802	18.7585	15.0648	20.1863	22.8741	22.6739	16.349	22.766	13.4855	20.7941	18.919	15.8215	24.1259	19.2278	14.0223	13.4471	12.246	32.2407	13.1016	17.8431	9.32494	14.3268	13.054
ENSMAUG00000001261	445.321	513.74	638.024	652.324	504.968	761.719	844.11	700.688	920.073	935.216	834.231	835.933	701.933	801.927	844.573	774.253	877.184	948.302	605.9	611.003	1021.75	710.142	791.545
ENSMAUG00000001262	128.136	135.343	332.543	278.658	126.049	292.922	223.101	45.3375	203.869	137.761	196.04	122.663	126.824	115.88	171.324	214.705	230.661	164.258	110.86	132.759	194.492	178.504	176.822
ENSMAUG00000001264	1.08423	0.806816	1.39489	0.438832	0.965153	1.83842	1.50914	1.94582	1.9265	0.519853	1.63095	1.30295	0.978076	1.28185	0.898864	1.49412	1.17428	2.37563	1.41094	1.14589	1.33213	1.16163	2.37345
ENSMAUG00000001265	132.473	119.51	88.9942	88.2052	122.092	60.0551	82.7509	100.988	65.3876	62.3824	65.7273	84.3193	88.3529	66.9127	78.7405	64.0978	70.9598	80.8564	97.5568	109.432	46.6247	84.7989	60.523
ENSMAUG00000001266	5.81539	4.23579	2.23183	5.26598	4.53622	1.22561	2.2637	4.66996	1.4732	2.07941	0.97857	2.79203	3.74929	0.769112	2.33705	2.98824	2.1808	2.46048	4.03127	3.19211	1.33213	1.93605	4.7469
ENSMAUG00000001267	4.6326	5.0426	5.30059	3.51066	5.40486	3.67684	5.03045	2.72414	3.05973	2.07941	3.09881	3.90884	2.77122	7.17838	3.41568	5.0053	4.6971	2.54532	5.64378	5.97498	1.33213	5.80814	4.7469
ENSMAUG00000001273	24.3458	26.5241	19.2495	25.4523	26.4452	18.3842	22.3855	29.9656	13.8255	24.953	15.3309	22.8946	19.0725	23.0734	21.393	14.0447	17.4464	17.2233	21.5673	25.2914	11.9892	20.9093	24.9212
ENSMAUG00000001274	11.2365	9.8835	6.41651	4.1689	12.6435	3.67684	8.55177	2.52956	4.19297	1.55956	5.87142	5.58406	4.89038	9.99846	6.11228	4.9306	4.6971	1.10297	7.25629	13.014	2.66427	5.03372	5.93362
ENSMAUG00000001276	54.0142	55.6703	39.057	38.1784	46.4238	36.1556	39.2375	25.4902	25.7244	27.0324	28.3785	30.8984	25.756	31.5336	26.0671	36.2324	36.067	18.0718	47.9721	42.0704	21.3142	36.7849	21.9544
ENSMAUG00000001277	178.602	166.406	152.322	167.853	188.977	125.625	117.713	165.589	108.111	110.209	107.643	123.222	122.26	127.16	129.436	120.127	98.3037	89.2559	157.421	164.926	102.574	140.944	102.058
ENSMAUG00000001278	64.3636	74.8322	116.892	98.5178	65.2443	57.6039	90.0451	32.106	53.3753	40.5485	52.8428	48.209	36.0258	54.8633	63.28	54.7595	74.1471	31.0529	62.8878	68.5076	47.9568	85.5733	69.4234
ENSMAUG00000001279	19.1218	18.7585	17.0177	18.6504	18.724	19.6098	17.6066	24.1281	15.6386	17.1552	13.2107	18.7997	19.2355	13.3313	17.9773	17.1824	21.4725	26.8956	19.5517	20.7897	19.982	22.0709	18.9876
ENSMAUG00000001281	177.714	160.153	120.24	130.114	148.73	91.9211	136.577	113.052	97.5715	93.5736	103.076	137.554	106.447	147.67	141.841	109.22	125.312	71.6932	146.94	165.253	95.9137	130.877	107.399
ENSMAUG00000001282	3.64694	3.32812	2.78979	4.60774	1.83379	3.06404	4.02436	2.1404	1.9265	1.55956	2.12024	2.60589	3.09724	2.05097	3.23591	2.83883	5.87138	2.71501	2.41876	1.63698	2.66427	4.64651	2.96681
ENSMAUG00000001284	20.206	20.1704	19.2495	19.7474	22.8741	23.2867	23.8946	25.8794	21.7581	18.7147	23.975	17.869	21.0286	19.9969	19.2357	18.6765	25.1631	27.9137	18.7454	19.3164	23.9784	17.4244	14.2407
ENSMAUG00000001285	47.2131	41.3493	30.1297	26.5493	40.5364	20.2226	35.9677	22.766	16.6585	19.7544	21.3655	20.8471	16.7903	27.9444	29.6625	26.5206	34.8928	21.9746	40.7158	32.3304	18.6499	31.7512	20.1743
ENSMAUG00000001286	73.3331	72.5126	55.5167	57.9258	80.6868	45.9605	48.7954	50.9804	38.0767	41.5883	42.7309	36.2964	42.0573	35.3792	42.4264	42.5077	38.9189	38.0101	56.8409	61.796	37.2998	50.7244	49.2491
ENSMAUG00000001289	100.636	98.3307	59.7014	56.6093	95.6466	53.3142	74.1992	71.2169	40.7964	33.2706	50.7226	69.9868	49.3929	76.9112	66.1564	56.926	69.45	66.6874	87.0755	94.1264	41.2962	59.6303	49.2491
ENSMAUG00000001290	20.206	18.9602	26.224	19.7474	19.4961	10.4177	13.0792	13.8153	16.3186	11.9566	14.8416	13.9601	11.4109	14.1004	13.483	16.51	14.2591	10.351	15.3188	12.1955	23.9784	18.9733	13.6473
ENSMAUG00000001292	15.2777	14.9261	28.1768	23.9163	15.1529	22.0611	25.6553	19.8473	27.6509	18.7147	26.0952	20.661	21.5177	18.7151	23.0109	26.2218	27.0083	26.641	16.7298	17.5975	31.9712	31.7512	30.2615
ENSMAUG00000001294	5.71683	5.74857	4.18468	2.85241	4.82576	1.22561	4.02436	2.52956	2.26647	2.07941	2.93571	3.1643	2.77122	3.84556	3.59546	3.06295	4.86486	1.69688	5.44222	4.25615	1.33213	2.71047	2.37345
ENSMAUG00000001296	46.9174	38.9289	34.8723	46.7356	40.7294	54.5398	44.771	52.3425	43.0629	43.1478	45.5035	34.2489	47.4367	39.9938	35.595	42.8065	35.8993	47.6823	48.1737	34.131	42.6283	39.1082	42.7221
ENSMAUG00000001297	92.5535	87.237	131.957	116.29	91.6895	91.3083	108.406	81.3351	98.0248	68.6206	100.467	81.7134	77.268	83.3205	94.9201	105.933	117.931	89.1711	87.8817	77.3473	122.556	92.9303	105.025
ENSMAUG00000001298	8.87094	6.55538	5.57957	4.38832	6.75607	0.612807	4.02436	2.1404	1.4732	1.03971	2.12024	2.04749	1.95615	2.05097	3.77523	2.31589	3.35507	0.678752	5.24065	5.23834	1.33213	3.09768	1.18672
ENSMAUG00000001299	17.7419	19.5653	20.3654	21.0639	19.8821	16.5458	12.8277	25.101	15.1853	14.5559	19.7345	13.774	25.104	12.5622	14.3818	14.7171	14.5946	23.5018	13.5048	16.6972	19.982	16.65	27.2947
ENSMAUG00000001300	126.46	119.308	113.265	107.953	113.309	82.1161	88.2844	82.6972	67.2008	56.664	82.1999	78.7352	71.0735	80.7568	78.0214	94.4284	117.931	80.517	95.5411	85.6959	57.2818	86.7349	104.432
ENSMAUG00000001301	88.9065	92.9856	64.723	65.386	91.1104	33.0916	47.0347	60.7095	33.3171	37.4294	35.8809	48.3952	48.2518	41.2757	51.415	47.513	45.629	48.3611	59.2597	69.0806	41.2962	53.4349	42.7221
ENSMAUG00000001306	4.9283	4.43749	7.25344	5.70482	4.72925	3.67684	2.76675	4.08621	2.49312	2.59927	4.56666	2.60589	3.42327	2.56371	3.41568	3.21236	4.52935	4.41189	2.82189	4.0106	7.99281	4.64651	4.7469
ENSMAUG00000001307	227.49	239.12	264.472	258.472	233.567	381.166	355.401	420.685	321.952	335.305	305.151	338.766	323.254	335.333	312.805	323.552	343.56	268.786	319.075	276.077	399.64	326.03	294.901
ENSMAUG00000001308	140.851	128.486	82.2987	79.2092	119.486	37.994	81.9964	53.8991	43.1762	34.3103	41.7523	53.4208	47.9257	52.0432	62.7407	56.2536	60.3913	46.4097	102.394	94.4538	37.2998	73.1826	56.9628
ENSMAUG00000001309	192.007	215.723	384.154	296.212	189.653	214.482	343.58	144.185	413.517	341.544	396.158	296.327	243.052	298.415	300.58	342.452	352.451	255.974	225.751	253.323	299.73	343.455	315.669
ENSMAUG00000001317	539.945	547.627	427.395	521.552	598.298	378.102	357.414	593.279	305.407	329.067	322.602	385.3	387.318	300.723	402.691	352.762	292.227	466.897	485.768	501.489	314.384	395.341	376.192
ENSMAUG00000001319	11.0394	10.892	12.2751	13.165	11.8714	9.19211	8.04872	4.66996	6.34611	4.15883	6.6869	4.09498	6.68352	6.1529	7.73023	9.11413	10.0652	6.53299	10.2797	9.41264	9.32494	6.96977	7.71371
ENSMAUG00000001320	7.68815	9.48009	7.25344	6.8019	8.68637	12.8689	12.5761	22.3769	11.1057	12.4765	11.7428	16.566	11.5739	16.9205	15.9998	13.5218	16.4399	12.9811	10.2797	12.2774	18.6499	11.6163	16.0208
ENSMAUG00000001322	208.467	203.217	186.079	202.74	189.363	163.619	194.678	203.922	151.06	169.992	165.705	181.296	151.439	188.689	185.526	187.064	196.775	157.216	194.912	202.74	181.17	196.315	178.009
ENSMAUG00000001324	14.7849	15.7329	29.5717	41.4696	17.2762	39.2197	21.8825	21.0148	29.9174	23.3934	35.8809	21.5917	25.43	24.0988	26.6064	25.1012	32.041	34.4467	17.9392	17.9249	43.9604	24.007	26.7013
ENSMAUG00000001325	14.3906	16.9431	39.615	30.9377	18.3379	66.796	34.4586	38.7217	50.6556	47.8265	53.4952	35.9241	43.3614	37.4301	42.4264	42.0595	37.9123	68.3843	24.3892	22.8359	63.9425	37.1721	53.996
ENSMAUG00000001326	58.8439	57.284	54.1219	47.8327	58.8743	44.7349	49.55	47.8671	30.3707	31.1912	37.5119	33.3182	34.0697	43.8394	38.8309	37.6518	47.3065	32.071	51.8018	47.4724	35.9676	48.7884	36.7885
ENSMAUG00000001327	71.5589	64.747	42.1258	30.9377	65.7269	23.2867	43.7649	20.6256	23.118	19.7544	24.1381	26.8035	25.104	35.1228	37.5725	24.8771	36.067	9.92675	43.7393	42.2341	7.99281	39.4954	21.9544
ENSMAUG00000001328	19.9103	19.6661	17.8546	11.8485	15.925	17.7714	27.1644	3.50247	14.1654	11.4368	9.29642	11.1681	11.8999	16.1514	12.2246	14.7171	17.4464	3.98767	15.3188	20.2986	2.66427	16.65	9.4938
ENSMAUG00000001331	93.5391	83.4046	60.2594	62.0947	84.6439	47.1861	67.6596	76.0814	45.7827	51.9853	50.7226	53.6069	51.512	54.0942	63.9991	56.926	63.0754	50.6519	78.8114	79.8028	43.9604	68.1489	60.523
ENSMAUG00000001334	172.983	161.262	133.352	130.333	180.291	107.241	155.189	181.35	129.529	122.166	134.717	140.904	120.466	152.797	147.054	133.649	161.379	110.806	142.707	142.008	118.56	147.14	170.295
ENSMAUG00000001335	2.36558	1.91619	14.5069	8.11839	3.28152	7.35368	4.27588	1.36207	5.55285	5.19853	7.50237	2.79203	4.23833	2.30734	6.11228	4.78119	5.20037	5.76939	1.81407	3.02841	15.9856	3.8721	6.52699
ENSMAUG00000001337	120.448	126.166	258.613	225.121	135.604	123.787	181.348	79.7785	182.337	144.519	176.632	133.831	125.52	157.668	173.481	158.078	197.111	162.901	110.255	138.407	183.835	178.891	197.59
ENSMAUG00000001339	29.3727	26.4232	25.3871	26.5493	24.6114	15.3202	25.9068	27.2414	20.8515	19.7544	19.4083	28.1064	19.3985	25.1243	23.1907	20.0959	32.3765	18.3263	22.172	23.5725	21.3142	25.1686	23.1411
ENSMAUG00000001342	7.39245	8.97583	11.9961	8.99606	9.4585	11.6433	12.0731	13.6207	13.0322	11.9566	10.4381	12.4711	10.5958	9.99846	11.3257	11.2806	11.0717	8.99347	8.46567	7.77566	13.3213	10.4547	10.0872
ENSMAUG00000001344	219.704	193.031	114.102	116.949	169.481	99.8875	114.694	101.182	60.2881	61.8625	73.5559	88.2281	82.4844	90.2425	98.3357	116.616	105.349	75.3415	157.824	189.481	71.9353	116.55	97.3114
ENSMAUG00000001347	164.802	175.281	148.138	153.811	165.91	131.754	118.97	158.195	111.624	127.884	118.896	131.039	124.868	122.289	128.538	140.896	163.56	142.708	138.877	133.496	113.231	134.749	107.992
ENSMAUG00000001348	371.791	326.055	238.248	236.092	335.005	130.528	215.303	175.318	129.869	120.086	122.647	177.387	164.317	191.509	183.728	184.823	155.172	120.818	263.444	304.315	117.228	221.097	193.436
ENSMAUG00000001353	10.6451	8.97583	5.85855	4.1689	8.58986	6.74088	4.27588	3.69705	4.30629	3.11912	3.2619	3.90884	4.07532	2.05097	4.67409	5.60295	8.21993	3.47861	7.25629	5.81128	3.9964	3.48489	6.52699
ENSMAUG00000001356	32.2311	35.7016	33.7564	43.8832	33.5873	31.866	35.7162	40.473	31.9572	28.0721	34.25	27.1757	29.9943	28.2008	32.8984	28.6124	42.9449	40.3858	26.0017	27.9105	33.3034	34.8489	37.9752
ENSMAUG00000001357	7.29388	10.3878	5.57957	7.24073	7.52819	1.83842	4.52741	2.91872	1.58653	2.59927	3.91428	2.79203	3.42327	3.33282	2.69659	3.6606	4.6971	2.54532	8.46567	6.30238	3.9964	3.8721	2.37345
ENSMAUG00000001358	44.9461	32.9786	29.0138	30.06	37.3514	11.6433	12.5761	22.5715	9.40585	9.87721	18.919	16.1938	19.5615	8.46023	17.9773	11.2059	14.2591	16.7991	22.7767	22.2629	17.3177	21.6837	16.6141
ENSMAUG00000001360	34.0053	26.7258	23.7132	23.0387	27.4103	14.0946	15.8459	18.2907	9.63249	7.7978	12.3952	14.8908	16.7903	16.4077	14.0223	13.4471	21.137	4.75127	22.9782	18.7434	9.32494	12.3907	10.0872
ENSMAUG00000001361	19.9103	27.2301	61.9333	53.7569	31.1744	53.927	54.8319	22.1823	52.4688	38.989	48.7654	29.7816	33.9066	35.8919	37.3927	41.7607	58.546	34.5315	21.9704	34.3766	59.946	38.3337	39.1619
ENSMAUG00000001362	90.6807	86.4302	65.56	55.7317	87.4428	49.0246	57.3472	66.9361	42.7229	56.664	47.1345	66.2641	54.7723	58.9653	58.7857	48.6336	48.4808	66.5177	78.0051	75.6285	35.9676	60.4047	54.5893
ENSMAUG00000001364	71.8546	67.3692	62.2122	62.753	68.7189	68.0216	60.6169	74.1356	58.4749	72.7794	54.963	61.2385	64.064	54.8633	64.898	53.116	63.4109	49.9731	62.0816	68.3439	65.2746	60.7919	49.8424
ENSMAUG00000001366	32.3296	28.0369	17.2967	20.4057	29.2441	13.4818	21.1279	24.5173	14.6187	16.6353	13.0476	14.1463	14.5081	16.4077	18.1571	14.3436	14.2591	12.6418	20.761	23.7362	27.9748	17.0372	16.0208
ENSMAUG00000001368	7.68815	10.5895	8.09038	8.55722	9.16895	11.0305	15.0914	12.8424	9.29252	7.7978	6.6869	9.67903	7.17256	12.3058	12.4043	11.953	9.39421	13.1508	10.0782	8.676	11.9892	10.8419	11.2739
ENSMAUG00000001370	37.8493	28.3394	26.503	26.7688	29.8232	14.0946	22.637	18.6798	15.6386	10.9169	13.5369	17.4967	18.4204	13.844	16.7189	17.7053	17.9496	18.6657	19.3501	25.0458	21.3142	30.5896	18.9876
ENSMAUG00000001371	99.4531	107.508	83.4146	72.8461	95.7432	72.3112	80.2357	70.4385	59.1548	55.1044	59.5297	72.0343	69.1174	70.5019	68.6732	80.9813	73.9794	51.67	99.5724	92.735	33.3034	80.9268	73.5769
ENSMAUG00000001372	6.01253	4.43749	1.11591	2.85241	4.92228	2.45123	3.26979	2.33498	0.566617	0.519853	0.815475	2.97816	1.79314	3.07645	4.13477	1.1953	1.67754	0.933284	6.04691	6.13868	2.66427	2.32326	4.15354
ENSMAUG00000001376	30.2598	35.2982	35.1513	48.4909	35.2281	45.3477	53.3228	33.8572	39.5499	31.711	35.7178	35.9241	32.1135	36.4046	39.3702	40.9389	53.1779	44.2886	31.4439	31.8393	50.6211	32.5256	55.1827
ENSMAUG00000001378	4.13977	6.65624	14.5069	14.4815	4.72925	12.2561	4.52741	5.2537	7.36602	10.3971	8.31785	5.39792	7.17256	5.89653	5.21341	6.87295	7.21341	6.44815	2.82189	4.0106	13.3213	11.6163	9.4938
ENSMAUG00000001379	3.84407	4.13493	12.554	7.89898	6.65955	10.4177	7.04263	5.83745	11.1057	21.314	9.7857	4.46725	3.58628	5.38378	4.31455	5.97648	6.71015	9.92675	5.24065	6.46607	17.3177	7.35698	5.93362
ENSMAUG00000001382	172.983	173.667	211.466	234.995	176.816	280.666	245.989	263.074	263.704	255.248	265.519	245.699	203.277	256.883	268.401	268.045	274.613	272.265	245.908	238.181	303.727	264.464	295.494
ENSMAUG00000001385	113.844	113.358	98.7584	93.6906	121.513	59.4423	111.425	57.9853	70.3739	62.3824	65.4011	79.6659	59.6627	101.523	93.4819	82.6996	98.4714	53.7911	108.038	121.3	59.946	115.388	83.0707
ENSMAUG00000001389	3.15411	2.82386	2.78979	2.63299	2.41288	4.28965	5.5335	1.94582	2.15315	4.15883	3.09881	1.67522	1.95615	6.40927	4.67409	3.7353	3.01957	2.54532	4.63596	4.338	1.33213	3.09768	4.15354
ENSMAUG00000001393	70.3761	83.0012	104.896	119.362	87.3463	113.369	114.443	105.074	127.602	128.404	138.468	112.053	94.5474	114.854	126.74	107.054	130.68	148.647	101.588	91.8346	165.185	120.809	145.967
ENSMAUG00000001395	2.75985	3.83238	2.23183	1.3165	3.47455	4.90246	3.26979	2.52956	1.35988	2.59927	2.12024	2.97816	1.46711	1.79459	1.25841	3.28706	3.69058	0.254532	0.604691	0.81849	2.66427	3.8721	2.37345
ENSMAUG00000001398	39.4264	35.6008	54.4008	54.854	33.7803	44.1221	52.0652	48.4508	49.6357	49.9059	58.2249	52.1179	44.0134	40.2502	42.4264	34.813	44.4547	44.0341	26.4048	35.8499	42.6283	48.014	53.4026
ENSMAUG00000001400	57.8582	58.7967	60.2594	55.0734	57.4266	60.6679	61.623	56.4287	40.7964	44.7074	44.3619	45.2309	40.9162	61.2726	54.2914	52.5183	63.2431	54.7244	57.2441	55.7392	39.964	53.8221	52.2159
ENSMAUG00000001401	28.6827	26.4232	38.778	40.1531	28.9546	30.6404	37.7284	33.2735	34.5636	31.1912	31.4773	25.3144	29.0163	28.9699	29.4827	30.1065	40.9319	31.4771	21.7689	24.7184	39.964	30.5896	37.9752
ENSMAUG00000001402	33.9067	41.1476	22.0393	21.0639	34.3594	31.2532	33.704	14.5936	24.1379	17.1552	18.4297	17.4967	20.7026	26.1498	27.3255	20.4694	34.5573	11.7085	35.4752	33.64	7.99281	41.0442	19.581
ENSMAUG00000001404	0.591396	1.10937	0.278979	1.09708	1.64076	1.83842	1.25761	1.36207	0.679941	1.03971	1.63095	0.37227	0.489038	1.28185	1.25841	1.1953	1.84529	0.84844	1.41094	1.47328	1.33213	1.54884	0.593362
ENSMAUG00000001405	54.0142	57.7882	30.9666	23.0387	44.6866	19.6098	30.9373	16.1503	11.219	11.4368	16.1464	21.964	14.5081	19.7405	29.4827	13.8206	26.6728	4.58158	34.0642	41.2519	7.99281	27.1047	17.8009
ENSMAUG00000001406	9.95517	9.58094	11.1591	14.7009	8.39683	4.28965	5.78502	3.50247	5.7795	7.7978	5.21904	5.95633	5.70544	7.17838	7.91	6.57413	10.904	6.78752	7.65942	6.71162	2.66427	2.71047	5.93362
ENSMAUG00000001409	3.25268	3.93323	5.02162	3.73007	3.57107	2.45123	4.77893	1.16749	3.62635	1.55956	2.12024	2.41976	1.63013	2.56371	3.23591	2.4653	4.86486	0.933284	5.84534	4.25615	1.33213	3.09768	4.15354
ENSMAUG00000001410	96.5947	84.2115	46.0315	50.9045	83.2927	31.866	49.0469	42.6134	25.6111	21.8338	26.4214	43.1834	35.0477	32.5591	46.5612	31.1524	33.7185	23.5866	63.6941	65.6429	26.6427	41.4314	26.7013
ENSMAUG00000001411	89.0051	94.2967	69.7447	66.9219	90.2418	49.6374	61.623	66.3523	41.0231	43.1478	55.2892	61.4246	41.8943	62.0417	57.5273	65.1436	60.0558	51.5852	63.291	67.6892	58.6139	65.8256	51.6225
ENSMAUG00000001412	106.156	96.9188	80.9038	84.4752	99.0247	50.2502	70.4263	66.1577	41.0231	33.7905	48.4392	56.5851	46.4586	59.9907	69.3923	67.5342	76.8312	42.422	81.0286	75.6285	38.6319	84.0245	66.4566
ENSMAUG00000001414	201.863	220.261	319.152	340.534	224.108	265.345	342.071	275.333	506.102	404.446	366.964	280.506	348.521	336.102	320.175	383.765	357.315	481.575	260.823	281.233	390.315	298.539	309.142
ENSMAUG00000001415	120.152	107.407	81.7407	82.7198	100.569	65.5704	67.1565	66.5469	47.4825	44.1875	47.1345	61.2385	59.6627	54.0942	69.3923	60.2878	57.7073	58.6272	96.1458	99.4466	57.2818	74.3442	65.2699
ENSMAUG00000001416	49.1844	50.7286	51.0531	49.1492	41.8876	49.0246	54.0774	56.2341	35.9235	36.3897	42.4047	40.2052	36.5148	34.3537	43.6848	42.3583	53.5134	44.2037	47.3674	47.6361	35.9676	47.2396	41.5354
ENSMAUG00000001418	43.5662	45.8877	41.2888	47.8327	40.2469	40.4453	47.7893	39.1109	32.4105	36.3897	41.4261	34.0627	33.0916	32.3027	40.0893	39.5942	47.6421	35.0406	40.5143	42.4796	43.9604	48.014	42.1287
ENSMAUG00000001422	59.8296	53.4516	80.9038	74.8209	62.4454	64.3447	65.8989	72.9681	69.1273	90.9743	72.2511	66.078	60.8037	76.3985	69.0328	60.0636	73.3084	80.8564	64.0972	54.8389	65.2746	78.2163	74.1703
ENSMAUG00000001426	53.4228	59.9061	99.3164	114.755	57.0405	87.6314	91.0512	65.574	103.691	94.6133	123.463	70.3591	86.5597	69.7328	73.5271	88.9002	86.7287	72.2871	48.9799	50.419	105.239	78.9907	88.411
ENSMAUG00000001433	18.7275	21.3806	34.0354	31.8153	20.0752	43.5093	24.9007	15.5665	38.0767	21.8338	37.1857	32.5737	40.1011	29.9954	29.303	48.1107	32.712	39.3676	28.622	23.9818	43.9604	25.1686	28.4814
ENSMAUG00000001434	3.44981	3.12641	6.13753	10.7514	4.24667	9.80491	6.53959	1.75123	3.96632	2.59927	2.93571	1.67522	1.63013	3.07645	3.05614	2.31589	2.85181	1.10297	3.22502	3.76506	3.9964	2.71047	9.4938
ENSMAUG00000001435	287.32	293.278	276.747	329.124	268.892	461.444	312.894	539.964	425.756	514.655	473.791	454.915	548.212	484.284	412.579	400.125	501.919	669.929	411.593	354.406	447.597	318.286	448.582
ENSMAUG00000001436	80.627	91.0694	71.4185	90.8382	83.6787	94.9851	87.2783	125.311	81.3662	87.3353	85.4618	96.2319	102.046	94.088	94.5605	95.9972	107.53	137.278	94.3318	82.422	119.892	86.3477	103.245
ENSMAUG00000001438	81.0212	74.1263	61.9333	67.7995	70.8422	36.7684	48.5439	54.6774	31.6172	29.1118	27.4	41.5082	44.8285	36.1483	44.5837	37.2036	36.7381	39.7919	56.2362	66.2159	19.982	49.1756	34.415
ENSMAUG00000001443	102.509	86.9345	78.672	78.7703	89.7592	52.7014	54.5804	64.2119	39.3232	37.4294	49.4178	55.2822	47.9257	40.5066	56.8082	55.4319	72.6374	48.5308	59.4613	56.1484	50.6211	51.8861	61.7097
ENSMAUG00000001444	64.8564	62.024	70.8606	79.4286	68.7189	82.1161	62.1261	85.6159	78.0798	75.8986	74.6975	68.3116	82.1584	65.3745	71.19	68.5801	74.8182	79.4989	65.5082	66.9525	78.5959	65.0512	70.0168
ENSMAUG00000001445	188.261	210.982	217.045	223.146	197.953	196.711	191.409	196.722	213.728	193.905	215.775	172.547	203.766	177.152	179.413	208.579	193.756	193.19	185.842	187.598	206.481	188.958	190.469
ENSMAUG00000001449	50.8601	48.409	34.5933	27.6464	44.9761	15.3202	25.6553	14.399	18.3584	17.1552	18.5928	18.9858	15.4862	28.2008	25.5277	18.0789	28.1826	7.63596	34.6689	37.1595	14.6535	24.3942	23.1411
ENSMAUG00000001451	21.1917	20.1704	51.611	44.9803	20.5578	66.796	45.5256	23.3498	54.7352	56.1441	60.3452	35.9241	37.0039	39.7375	45.6623	46.6166	45.7968	49.2095	28.8236	25.9461	38.6319	33.6872	45.0955
ENSMAUG00000001453	41.2006	38.2229	38.2201	40.1531	41.212	20.2226	34.2071	39.6946	22.438	22.3537	30.4988	33.3182	28.8532	21.2788	31.64	30.9283	42.4417	40.4706	28.2189	24.8003	42.6283	34.4616	49.8424
ENSMAUG00000001454	26.12	24.9105	23.1552	24.794	24.4184	13.4818	22.3855	26.2685	19.605	15.0757	15.8202	19.9165	20.8656	18.7151	23.73	18.9006	24.1565	16.3749	18.1407	22.6722	18.6499	18.1988	20.7677
ENSMAUG00000001456	57.3654	60.6121	83.6936	85.5722	56.6545	94.9851	86.7753	88.1455	83.1794	83.6964	78.938	72.965	62.9229	86.1405	79.1	85.0155	87.7352	87.1348	68.7332	64.3333	114.564	73.957	86.6309
ENSMAUG00000001460	44.059	45.3834	102.385	73.7238	48.4507	46.5733	70.4263	26.0739	73.4336	53.5449	67.5213	62.5414	43.3614	58.7089	65.9766	65.3678	68.108	46.3248	44.9487	60.4864	62.6103	78.6035	61.7097
ENSMAUG00000001461	14.3906	12.1022	9.76425	8.33781	9.84456	9.19211	3.77284	5.2537	6.23279	4.15883	6.19761	7.44541	5.37942	8.97297	4.67409	5.67766	5.87138	4.75127	8.46567	13.0958	3.9964	4.2593	9.4938
ENSMAUG00000001464	17.7419	20.1704	26.224	26.5493	21.909	31.2532	33.201	26.0739	18.925	20.2743	17.2881	22.5224	19.3985	18.9714	26.4266	24.7277	28.3504	23.0776	26.0017	21.1989	42.6283	24.007	26.1079
ENSMAUG00000001465	48.1002	55.2669	54.9588	54.854	53.759	37.3812	51.0591	49.4237	65.161	54.0647	60.3452	56.399	43.5244	66.6564	69.9316	56.6272	64.2497	57.3546	61.6785	75.0556	67.9389	72.4082	59.9296
ENSMAUG00000001468	18.4318	17.3466	21.4814	24.1358	17.0832	17.7714	20.8764	29.9656	20.7382	18.1949	28.0523	24.5699	22.4958	17.6896	20.3143	17.9294	25.6663	29.2712	14.7141	16.288	19.982	20.9093	18.3942
ENSMAUG00000001469	227.096	241.742	235.737	258.033	255.09	175.876	186.378	222.601	218.374	226.656	214.796	219.453	219.904	223.042	224.896	221.952	212.544	168.84	252.358	251.031	163.853	249.75	191.656
ENSMAUG00000001470	30.654	28.642	24.8291	29.8406	25.3835	6.12807	10.3124	7.19952	9.40585	7.7978	12.2321	8.74836	11.8999	5.64016	12.4043	15.3894	18.6207	6.27846	18.7454	13.2595	7.99281	13.9395	12.4606
ENSMAUG00000001471	9.5609	16.8423	10.8802	14.262	7.33516	4.90246	5.78502	4.08621	4.41961	0.519853	5.05595	4.09498	4.72737	6.66564	5.39318	7.54531	11.0717	7.8905	7.05472	4.41985	19.982	8.1314	10.0872
ENSMAUG00000001472	18.1361	17.4474	10.3222	14.9203	16.5041	11.0305	11.8216	18.8744	10.3124	10.9169	14.0262	13.4017	15.3232	9.48572	12.5841	13.5965	14.4268	17.393	13.7063	14.9784	21.3142	14.3268	11.2739
ENSMAUG00000001474	4.73117	4.23579	6.69549	12.0679	3.86061	7.35368	6.28806	2.52956	2.60644	2.59927	4.89285	3.35043	4.40134	2.56371	5.03364	4.70648	6.37464	2.54532	3.02345	3.76506	5.32854	4.2593	6.52699
ENSMAUG00000001476	993.742	922.595	662.016	741.407	941.507	926.564	909.003	1052.69	680.167	781.859	770.787	986.703	846.525	961.903	945.066	961.392	1016.25	865.494	921.347	812.106	756.652	854.959	768.404
ENSMAUG00000001478	2.95698	2.92471	3.06876	4.38832	4.53622	0.612807	5.28197	3.30789	3.51303	3.11912	2.93571	4.46725	2.6082	6.92201	4.31455	1.79294	3.52283	2.37563	3.22502	4.99279	1.33213	2.32326	3.56017
ENSMAUG00000001481	25.8243	32.3735	28.1768	33.3512	31.7535	33.0916	34.4586	38.3326	28.2175	29.1118	29.5202	28.851	31.1354	29.739	30.3816	27.4171	40.0931	36.9072	28.622	27.092	45.2926	32.9128	32.6349
ENSMAUG00000001482	11.8279	14.5227	17.8546	19.9669	12.2574	23.8995	22.637	16.5394	18.8117	15.0757	17.9405	15.8215	15.3232	12.3058	17.2582	15.1653	21.9757	21.2959	13.9079	10.8859	21.3142	19.7477	18.9876
ENSMAUG00000001483	23.5573	20.9772	18.9705	14.4815	22.7776	38.6068	21.3794	39.5001	27.3109	20.2743	27.5631	23.453	25.43	23.3297	24.8086	28.463	33.0475	48.1066	24.9939	27.9924	27.9748	19.3605	25.5146
ENSMAUG00000001486	22.6702	22.9943	32.6405	26.7688	22.6811	11.6433	25.1523	24.9064	24.2512	20.2743	22.5071	22.8946	19.8876	23.0734	23.0109	25.7736	30.5312	18.9202	23.1798	24.2273	18.6499	30.2023	27.2947
ENSMAUG00000001488	15.0806	17.2457	27.8979	29.8406	17.6623	33.0916	29.4281	24.7119	35.6969	32.7508	41.7523	34.2489	28.3642	27.688	30.9209	31.3018	33.0475	44.7977	22.5751	24.964	49.289	28.2663	35.6017
ENSMAUG00000001490	31.2454	26.3224	17.5757	27.8658	28.279	22.0611	21.8825	28.0198	20.0582	22.8735	21.8547	25.3144	27.7122	22.3042	32.7187	24.0553	22.479	23.5866	29.6298	31.2663	25.3106	26.7175	27.888
ENSMAUG00000001493	26.7114	26.5241	33.4774	44.5414	28.9546	31.2532	33.4525	43.5863	38.6433	33.2706	44.688	30.5262	33.9066	28.7135	38.4714	31.6754	43.1127	43.1856	34.0642	28.1561	54.6175	35.2361	46.8756
ENSMAUG00000001495	2.56272	2.21875	7.25344	8.99606	2.41288	5.51526	5.5335	3.89163	5.66617	5.71839	6.19761	5.02565	4.56436	5.64016	6.11228	2.61471	5.20037	3.05439	1.20938	3.11026	9.32494	2.71047	10.0872
ENSMAUG00000001497	16.362	24.1036	22.3183	25.2328	16.6971	12.2561	22.8886	4.2808	11.899	12.9963	11.7428	9.12063	8.9657	16.9205	9.70773	16.2859	15.4333	8.90862	16.5282	13.2595	18.6499	15.1012	5.34026
ENSMAUG00000001503	221.182	281.377	266.704	335.706	267.058	666.734	394.387	545.607	497.49	643.058	511.629	498.47	596.627	543.762	442.601	479.015	521.211	758.845	387.808	322.403	655.41	353.135	570.221
ENSMAUG00000001504	62.4908	77.1518	54.4008	63.1918	73.7377	59.4423	56.0895	100.793	61.9879	62.9022	67.5213	62.1692	73.3557	57.9398	51.0555	59.6901	78.341	107.158	60.2675	65.7248	53.2854	53.8221	57.5561
ENSMAUG00000001505	28.8798	22.6917	14.5069	12.2873	25.6731	12.2561	16.0974	11.6749	9.06587	10.3971	8.97023	13.2156	9.12871	19.2278	18.3368	10.683	14.4268	4.41189	19.7532	21.9355	11.9892	17.0372	10.0872
ENSMAUG00000001507	34.4981	30.8607	25.945	26.7688	34.456	13.4818	21.6309	28.6035	19.8316	19.7544	19.2452	24.756	23.9629	22.0479	22.2918	26.0724	23.9888	24.9441	28.8236	26.6828	25.3106	20.9093	21.361
ENSMAUG00000001510	22.9659	25.213	38.778	43.8832	24.9975	29.4147	31.9434	31.7168	23.5713	23.3934	32.9452	29.4094	25.756	22.5606	32.5389	28.0895	40.2609	30.1196	25.397	24.4729	37.2998	27.8791	29.0748
ENSMAUG00000001512	16.362	18.9602	22.0393	26.3299	20.4612	25.1251	24.3977	11.8695	15.2987	14.5559	24.6274	16.566	17.7684	14.8695	19.0559	21.59	20.466	11.6236	25.1954	22.0174	26.6427	24.007	15.4274
ENSMAUG00000001514	46.0303	49.0141	38.4991	45.1997	49.4158	33.0916	32.1949	47.0887	43.6295	45.2272	54.7999	39.8329	43.1984	62.0417	46.0218	45.9442	45.1257	53.1124	53.0112	46.9813	47.9568	34.0744	34.415
ENSMAUG00000001515	2.16845	1.21022	1.11591	2.41358	2.60591	6.12807	1.00609	2.72414	1.69985	1.55956	1.63095	3.7227	1.3041	5.38378	3.23591	2.68942	2.01304	3.64829	2.41876	1.22774	6.66067	4.64651	0.593362
ENSMAUG00000001516	8.87094	7.26135	5.30059	6.14365	6.9491	7.35368	8.80329	6.81036	4.53294	5.19853	4.72976	4.83952	6.03147	5.64016	6.83137	6.72354	9.0587	6.78752	6.24847	5.48389	10.6571	5.42093	7.12035
ENSMAUG00000001517	56.4783	50.8294	47.4264	55.5122	51.5392	33.7044	52.8197	37.9434	35.9235	41.0684	40.6107	38.3439	32.6025	27.4317	43.505	36.083	50.3261	40.8948	39.5065	36.1773	39.964	48.4012	39.7553
ENSMAUG00000001518	158.987	164.893	120.798	131.869	138.21	99.8875	138.589	130.175	91.6787	81.617	94.1058	135.879	103.513	130.236	133.571	141.194	150.14	89.765	159.84	147.738	75.9317	141.331	118.079
ENSMAUG00000001519	180.671	161.767	140.047	133.186	140.333	122.561	134.816	64.6011	75.8134	65.5015	73.0666	77.6184	77.9201	80.7568	91.3246	90.2449	90.7548	67.1116	131.016	168.609	61.2782	115.001	77.1371
ENSMAUG00000001523	44.8475	51.9388	37.9411	23.4775	41.019	34.93	43.5134	12.0641	26.1777	20.7941	19.4083	21.4056	20.0506	23.5861	27.1457	29.8077	40.5964	15.3568	43.5377	48.8639	13.3213	29.8151	19.581
ENSMAUG00000001526	15.1792	14.6235	14.2279	15.5785	15.3459	12.8689	15.5944	11.2857	9.06587	7.27794	7.82856	10.7958	9.61775	7.43475	13.483	11.953	15.7688	9.67222	13.9079	13.9143	14.6535	13.5523	13.054
ENSMAUG00000001527	34.2024	35.1974	38.2201	42.5667	36.8688	43.5093	38.2314	46.8942	30.9373	25.4728	27.0738	30.7123	31.9505	31.79	33.0782	32.7212	40.5964	34.7012	36.483	34.2129	23.9784	23.6198	14.2407
ENSMAUG00000001529	0.788528	0.100852	1.39489	1.3165	0.965153	0.612807	0.503045	1.16749	0.679941	1.55956	1.14167	0.37227	0.163013	0.256371	0.179773	0.971178	0.167754	1.10297	0.403127	0.491094	1.33213	1.54884	0.593362
ENSMAUG00000001535	11.7294	11.4971	10.8802	13.3844	10.4236	18.3842	17.3551	11.0912	11.559	9.35736	14.3524	17.3106	7.33557	16.6641	15.1009	13.97	13.9236	10.351	17.1329	14.4873	17.3177	11.2291	20.1743
ENSMAUG00000001536	18.0376	14.5227	9.76425	11.1902	16.7937	10.4177	10.8155	14.9828	7.70599	6.75809	7.01309	10.6097	10.7588	11.0239	9.70773	9.9359	11.2395	10.0964	14.1094	13.4232	6.66067	11.6163	11.2739
ENSMAUG00000001537	13.3064	13.8167	23.1552	17.1144	13.7052	15.3202	17.6066	16.1503	13.0322	10.9169	14.0262	13.9601	9.61775	12.3058	15.1009	12.5506	16.7754	12.1327	10.6829	13.5051	15.9856	14.3268	17.2075
ENSMAUG00000001542	20.9946	14.8253	8.36936	5.26598	13.1261	7.35368	11.8216	1.16749	3.853	1.03971	3.425	6.3286	5.54243	7.43475	9.34819	5.15472	9.22645	2.20594	11.8923	10.9678	1.33213	3.8721	8.90043
ENSMAUG00000001543	18.629	16.8423	20.0865	15.5785	18.724	23.8995	29.1766	4.86454	11.6723	4.15883	14.5155	15.8215	8.80269	8.46023	12.4043	12.4012	15.2656	1.86657	13.7063	12.5229	10.6571	15.4884	8.30707
ENSMAUG00000001544	8.08241	4.94175	3.9057	3.51066	7.04562	1.22561	1.76066	0.778326	2.49312	4.15883	1.46786	1.86135	2.77122	1.53822	2.33705	2.4653	3.01957	0.509064	5.24065	4.5017	1.33213	4.64651	0.593362
ENSMAUG00000001545	47.3117	47.4005	33.7564	37.3007	42.5632	22.6739	31.9434	33.468	21.1915	26.5125	27.4	24.5699	21.6807	20.2533	30.9209	27.2677	36.5703	28.4228	37.4908	33.64	34.6355	32.1384	24.3279
ENSMAUG00000001546	19.6146	17.1448	10.6012	13.6038	19.5926	10.4177	13.0792	18.0961	10.4258	10.9169	8.48094	10.2374	11.4109	9.22934	12.2246	10.4588	9.72972	14.5083	18.5438	17.4338	10.6571	20.1349	9.4938
ENSMAUG00000001548	62.5894	61.318	58.3065	64.2889	65.7269	57.6039	56.8441	68.4927	49.9756	60.303	46.9714	55.2822	50.2079	76.1421	68.6732	57.7478	59.8881	59.3908	65.5082	70.1446	54.6175	61.1791	62.8964
ENSMAUG00000001549	15.9677	15.1278	17.8546	13.8232	13.7052	6.12807	14.0853	10.1182	8.83923	9.35736	11.5797	10.2374	8.80269	10.5112	13.1234	9.78649	14.2591	4.32705	11.4891	11.95	6.66067	7.74419	4.7469
ENSMAUG00000001550	79.7399	86.7328	292.928	265.493	98.9282	520.886	369.487	234.471	359.462	394.049	335.813	259.659	278.915	282.777	349.119	243.467	314.203	417.093	132.83	153.958	531.522	229.228	425.441
ENSMAUG00000001556	3.25268	2.62215	5.57957	4.1689	1.73727	1.83842	5.03045	3.30789	5.89282	4.15883	4.72976	2.97816	3.91231	4.3583	4.31455	4.9306	5.03261	4.32705	2.82189	2.70102	5.32854	3.09768	1.18672
ENSMAUG00000001557	19.7132	12.7074	8.09038	14.4815	13.1261	8.5793	8.30025	15.5665	6.11947	4.15883	5.21904	8.93449	9.78076	4.61467	12.9436	9.86119	15.4333	10.6055	10.6829	10.313	9.32494	7.74419	11.2739
ENSMAUG00000001558	33.0196	33.4829	21.4814	26.1105	33.3943	17.1586	23.3916	24.3227	17.3385	19.2346	22.5071	21.4056	21.5177	22.5606	20.8536	21.8889	27.1761	12.8114	29.2267	29.1383	23.9784	22.8454	17.2075
ENSMAUG00000001559	47.016	40.9459	47.7053	39.7143	35.5176	33.7044	36.9738	28.9927	31.0506	29.1118	27.8893	28.2926	29.8313	25.6371	27.3255	34.8877	26.8406	20.6171	34.2658	37.1595	26.6427	29.8151	32.0416
ENSMAUG00000001563	1.97132	2.42045	5.57957	5.70482	1.44773	8.5793	5.78502	0.583745	3.73967	1.03971	3.425	0.186135	1.63013	1.79459	2.15727	3.13765	3.69058	1.10297	0.806254	2.29177	1.33213	3.09768	4.7469
ENSMAUG00000001567	56.084	54.3593	50.7741	55.9511	58.7778	61.8935	60.3654	59.1528	44.5361	42.628	43.0571	47.8368	45.3175	53.3251	52.3139	57.1501	59.7203	58.1182	56.6394	58.5221	61.2782	59.6303	49.8424
ENSMAUG00000001583	124.982	132.52	152.043	144.595	123.057	101.726	152.423	80.1676	81.9328	82.1368	95.0844	99.5823	89.494	93.8317	120.628	89.199	141.752	66.348	100.58	102.884	71.9353	108.806	128.166
ENSMAUG00000001585	0.98566	1.71448	7.25344	5.04657	0.868637	15.933	5.28197	1.36207	6.34611	4.67868	5.05595	3.7227	4.56436	5.12741	5.03364	5.22942	6.54239	5.09064	3.62814	2.12807	11.9892	5.03372	8.30707
ENSMAUG00000001586	78.7542	87.237	106.849	116.729	91.0139	141.558	106.897	172.594	141.654	164.274	134.39	114.101	117.858	120.494	119.189	107.801	128.667	202.438	100.58	98.9555	170.513	108.419	115.706
ENSMAUG00000001591	25.0358	26.3224	25.3871	21.9416	21.8125	17.7714	29.4281	11.4803	17.9051	17.675	17.2881	18.2413	17.7684	27.9444	26.0671	20.6189	30.3634	18.5808	22.3736	24.6366	21.3142	27.1047	23.1411
ENSMAUG00000001593	23.163	18.8593	5.57957	7.89898	16.7937	6.74088	9.55786	6.61577	2.37979	1.55956	2.28333	7.44541	3.91231	8.46023	7.73023	6.12589	7.54892	2.8847	12.0938	13.8325	5.32854	6.96977	8.30707
ENSMAUG00000001598	433.69	462.911	620.169	690.941	506.705	559.493	584.287	427.107	743.855	614.986	580.945	593.399	509.904	583.756	585.34	624.692	585.125	563.704	500.482	536.848	642.089	607.919	520.379
ENSMAUG00000001602	361.737	373.052	294.601	249.037	332.399	242.672	304.091	152.747	145.507	118.527	158.855	205.493	144.429	213.813	214.469	201.482	280.316	77.7171	240.465	299.567	145.203	279.178	172.668
ENSMAUG00000001604	4.82973	7.96731	9.76425	9.43489	9.55501	10.4177	7.7972	13.6207	16.9985	17.1552	18.5928	9.86517	14.9972	9.22934	9.70773	13.5218	12.5815	21.5504	10.6829	9.82188	14.6535	10.8419	8.90043
ENSMAUG00000001605	13.3064	11.4971	30.6876	25.8911	13.8982	44.7349	28.9251	22.5715	28.8975	36.9096	35.8809	23.8253	26.245	21.0224	23.0109	21.8142	30.5312	34.1921	15.1173	13.0958	46.6247	29.0407	28.4814
ENSMAUG00000001609	78.7542	93.6916	102.106	119.582	92.3651	155.04	113.94	157.611	121.143	119.566	119.222	105.911	118.347	105.625	106.965	116.317	142.926	191.578	99.9755	88.4788	182.502	106.87	119.859
ENSMAUG00000001610	33.611	33.9871	32.0825	39.4949	34.649	24.5123	33.9555	41.4459	22.8913	23.3934	26.4214	29.2232	31.2984	27.4317	33.6175	31.8995	39.4221	28.5924	26.808	24.2273	33.3034	30.9768	35.6017
ENSMAUG00000001614	62.0966	65.5538	44.9156	52.8793	66.6921	79.6649	62.6291	76.8597	52.3554	56.664	56.594	63.4721	63.2489	71.7838	66.6957	63.5748	79.012	69.7418	73.9738	67.6073	63.9425	58.4686	52.8092
ENSMAUG00000001619	41.2992	32.1718	17.8546	20.4057	31.5605	12.8689	18.3611	15.3719	8.83923	9.87721	11.7428	16.0076	14.8342	14.1004	15.6402	12.0277	15.4333	7.72081	21.7689	23.5725	5.32854	14.714	16.0208
ENSMAUG00000001620	11.9265	9.58094	19.8075	18.8698	11.6783	12.2561	12.8277	6.42119	14.8454	7.7978	12.5583	11.5404	7.6616	11.7931	12.2246	11.5047	15.4333	11.7933	6.45003	8.59415	9.32494	11.2291	14.8341
ENSMAUG00000001625	23.3601	12.0014	12.2751	11.629	18.6274	4.28965	9.05481	10.1182	4.75958	5.19853	3.75119	9.30676	8.80269	4.10193	7.91	7.09707	5.53587	7.80565	11.4891	15.9606	3.9964	14.714	7.12035
ENSMAUG00000001627	1.97132	3.02556	7.8114	4.38832	2.21985	2.45123	4.77893	2.1404	8.04596	10.9169	8.48094	3.7227	3.42327	4.61467	7.91	6.12589	4.86486	7.21174	3.02345	2.61917	15.9856	3.48489	4.15354
ENSMAUG00000001628	14.3906	13.0099	14.7859	7.89898	16.8902	4.90246	17.6066	8.17243	4.07964	2.59927	4.72976	8.18995	6.3575	13.0749	14.9211	7.02237	11.9105	1.78172	11.086	10.2311	14.6535	9.68024	7.12035
ENSMAUG00000001630	26.0214	26.5241	23.4342	22.161	26.0591	18.3842	22.3855	24.1281	18.4717	22.8735	20.2238	19.9165	19.0725	24.868	19.775	21.2165	30.0279	17.9869	24.9939	23.327	15.9856	30.2023	20.1743
ENSMAUG00000001636	25.5286	22.7926	13.391	12.5067	29.0511	3.67684	22.3855	21.9877	9.29252	11.9566	13.2107	15.6354	18.4204	9.22934	17.2582	11.0565	16.9431	9.58738	16.7298	12.6048	9.32494	16.65	21.361
ENSMAUG00000001637	226.406	238.919	180.778	199.23	224.302	118.885	182.102	182.712	127.942	113.848	133.901	161.193	135.627	169.717	163.953	165.175	214.557	118.103	188.059	197.092	161.188	182.763	170.295
ENSMAUG00000001647	27.2042	23.5994	17.2967	25.2328	24.8044	25.7379	18.6127	38.7217	20.2849	21.314	23.1595	17.869	28.6902	17.1768	18.3368	23.5324	24.1565	35.0406	24.5908	23.6544	35.9676	17.4244	21.361
ENSMAUG00000001649	24.0501	18.9602	25.3871	19.3086	19.11	30.6404	32.4464	12.0641	23.5713	14.5559	21.5285	21.5917	28.5272	17.4332	23.0109	19.8718	25.1631	7.04206	21.1642	20.7897	10.6571	22.0709	12.4606
ENSMAUG00000001657	10.6451	8.26987	6.97447	8.11839	8.30031	12.8689	9.30634	10.702	7.93264	10.3971	8.64404	7.81768	10.2698	8.20386	5.75273	8.89002	8.38769	7.63596	8.06254	6.46607	3.9964	9.29303	5.93362
ENSMAUG00000001659	162.141	117.896	145.069	105.1	148.054	15.3202	255.547	238.168	170.892	180.909	204.521	238.998	164.154	311.747	255.817	108.847	210.699	69.3176	105.418	136.197	117.228	214.127	231.411
ENSMAUG00000001664	8.37811	8.26987	5.30059	7.46014	7.04562	7.35368	5.28197	7.19952	4.87291	4.67868	5.54523	0.930676	1.3041	3.07645	1.9775	1.94236	2.1808	3.56345	7.45785	5.15649	13.3213	7.35698	7.71371
ENSMAUG00000001665	64.8564	57.7882	46.0315	46.2968	60.6116	36.7684	37.9799	41.6405	26.0644	24.953	31.1512	36.2964	33.9066	30.7645	33.6175	32.7212	39.5899	29.0167	44.7471	49.4368	31.9712	39.8826	41.5354
ENSMAUG00000001668	8.67381	11.3963	3.9057	6.36306	11.0027	2.45123	2.01218	3.69705	2.37979	2.07941	3.425	4.65338	5.86846	8.7166	2.69659	4.10883	5.03261	5.51486	3.02345	4.09245	5.32854	4.64651	6.52699
ENSMAUG00000001671	18.8261	15.2287	15.6228	15.1397	18.2414	9.80491	11.3185	17.1232	12.6922	7.7978	16.1464	13.0295	13.6931	13.3313	13.3032	15.4641	19.7949	18.2415	13.1016	12.4411	11.9892	13.5523	10.6805
ENSMAUG00000001676	25.43	26.1207	40.7309	39.056	32.5256	42.2837	39.9921	33.2735	31.8439	31.1912	29.0309	24.756	23.4738	44.8649	35.9546	28.1642	36.2348	29.2712	26.6064	38.0598	45.2926	39.1082	35.6017
ENSMAUG00000001677	23.4587	27.2301	21.4814	11.1902	26.2522	7.35368	16.0974	9.92366	8.95255	6.23824	7.99166	7.63154	9.12871	11.2803	12.0448	8.29237	13.7558	2.29079	20.1564	19.2345	11.9892	13.1651	13.054
ENSMAUG00000001680	39.7221	28.7428	43.2417	16.6756	38.5096	7.96649	41.5012	20.6256	31.5039	25.4728	39.6321	25.3144	29.9943	54.607	40.4489	18.4524	17.4464	7.1269	21.9704	35.8499	17.3177	37.5593	33.8217
ENSMAUG00000001682	3.05555	3.93323	2.51081	2.85241	2.70243	3.06404	2.01218	2.33498	0.679941	1.55956	0.815475	1.11681	2.11917	1.28185	2.87637	1.94236	3.01957	1.61204	1.20938	1.55513	5.32854	0.774419	3.56017
ENSMAUG00000001686	3.05555	3.12641	6.41651	6.14365	2.31637	4.28965	11.067	6.42119	2.71976	11.4368	13.0476	12.2849	2.77122	3.58919	7.91	4.40766	5.53587	6.53299	9.07036	4.74724	9.32494	5.80814	7.71371
ENSMAUG00000001687	65.2507	66.7641	44.6366	48.2715	66.4025	60.6679	59.3593	53.8991	41.703	40.5485	53.9845	48.5813	44.8285	63.5799	47.2803	55.8801	62.9076	44.3734	56.0347	46.8995	47.9568	51.8861	53.4026
ENSMAUG00000001690	10.3494	11.9005	12.833	12.9455	10.9062	15.933	11.57	14.7882	13.0322	8.31765	14.0262	10.4236	14.5081	8.20386	11.865	13.7459	16.2721	19.9383	11.086	10.0674	31.9712	13.1651	13.054
ENSMAUG00000001693	10.6451	8.26987	14.2279	16.0174	7.52819	7.35368	8.55177	6.81036	9.29252	6.75809	6.84999	7.07314	6.84653	9.48572	9.16841	8.06825	8.72319	8.65409	9.27192	8.8397	13.3213	8.90582	10.0872
ENSMAUG00000001695	3.84407	2.21875	1.67387	1.53591	2.31637	0.612807	2.2637	1.94582	1.13323	0.519853	0.97857	1.30295	2.28218	1.79459	1.9775	1.41941	1.84529	0.933284	1.81407	1.96438	2.66427	1.16163	1.18672
ENSMAUG00000001696	29.4712	29.4488	52.448	42.3473	29.3406	27.5763	41.5012	23.5444	33.997	32.2309	33.7607	27.3619	29.3423	27.4317	32.3591	33.1695	37.0736	34.1921	22.7767	25.6187	19.982	37.1721	35.0084
ENSMAUG00000001698	127.15	116.585	101.827	100.493	123.829	131.754	143.619	124.921	103.464	86.8155	94.1058	131.97	98.7857	159.975	157.121	133.126	160.876	121.072	149.157	145.609	87.9209	118.486	110.959
ENSMAUG00000001701	5.02687	4.13493	6.41651	3.51066	3.7641	6.12807	4.27588	7.3941	3.62635	6.75809	4.56666	1.86135	4.23833	6.1529	4.31455	4.85589	6.20689	7.97534	6.24847	4.74724	2.66427	5.03372	6.52699
ENSMAUG00000001703	57.8582	55.6703	46.0315	43.2249	53.3729	45.9605	58.8563	60.904	47.7092	40.0287	53.169	56.9574	48.0887	61.0162	57.7071	52.3689	50.3261	40.1312	50.9956	55.821	39.964	72.7954	51.6225
ENSMAUG00000001705	298.754	351.57	354.024	350.407	316.088	409.355	426.331	329.037	281.155	242.252	288.189	292.605	250.714	299.185	290.693	344.096	420.055	325.122	319.881	302.596	403.637	379.853	344.15
ENSMAUG00000001710	50.9586	46.0894	46.0315	45.8579	46.5204	35.5428	47.2862	56.6232	37.0568	38.989	35.5547	38.1577	35.3738	33.0718	41.8871	34.3648	47.8098	42.5069	41.5221	40.8427	30.6391	45.6907	35.6017
ENSMAUG00000001713	44.5518	36.5084	36.2672	46.2968	35.6141	49.0246	34.4586	45.3375	41.2497	34.8302	45.6666	35.5518	53.3052	33.5846	32.1793	37.876	39.7576	32.665	39.708	39.8605	47.9568	43.7547	30.2615
ENSMAUG00000001714	52.3385	51.2328	107.686	94.5683	52.3113	127.464	81.4933	71.0223	121.936	107.09	107.643	80.9688	73.8448	78.1931	92.2235	103.617	98.8069	112.588	78.0051	83.2405	121.224	80.1524	101.465
ENSMAUG00000001715	48.1002	43.2655	56.9116	55.2928	41.9841	61.8935	69.9233	66.7415	49.1824	59.2633	51.0488	51.3733	46.1326	44.6085	51.9543	49.8289	55.3587	51.7549	50.794	48.5365	61.2782	49.5628	45.6889
ENSMAUG00000001716	72.446	58.2925	33.1985	35.9842	57.8127	15.3202	30.9373	24.1281	15.6386	14.036	13.5369	17.1244	22.9848	13.0749	24.0896	19.4236	25.4986	15.6961	33.8627	38.0598	14.6535	23.6198	18.9876
ENSMAUG00000001720	18.2347	17.75	71.4185	63.1918	25.5765	63.1191	59.3593	26.6577	56.0951	41.0684	55.2892	33.5043	37.0039	33.3282	48.8982	41.2377	44.7902	53.2821	17.1329	22.5085	73.2674	30.5896	58.1495
ENSMAUG00000001722	6.01253	5.54686	2.78979	6.8019	7.14213	11.6433	4.27588	10.8966	5.66617	5.71839	3.91428	5.21179	7.6616	8.7166	7.01114	5.82707	7.04566	10.351	6.6516	5.81128	10.6571	8.90582	6.52699
ENSMAUG00000001727	34.6952	29.3479	17.2967	20.4057	32.1396	10.4177	15.3429	19.6527	9.29252	7.27794	7.66547	10.2374	16.7903	5.12741	11.3257	11.7288	9.0587	14.678	19.9548	18.9071	9.32494	13.1651	8.30707
ENSMAUG00000001728	116.702	158.539	189.705	203.179	154.424	363.395	189.648	300.434	358.669	382.612	344.457	242.906	332.383	272.009	278.109	291.503	270.922	519.33	213.254	178.022	428.947	171.534	334.063
ENSMAUG00000001729	20.3046	28.4403	18.4126	23.4775	23.8393	16.5458	26.1583	26.4631	18.1317	18.1949	17.6143	18.2413	19.0725	19.2278	19.5952	23.0842	27.3439	29.6106	16.1251	20.5441	19.982	27.1047	28.4814
ENSMAUG00000001731	73.0374	79.4714	65.839	59.2423	72.3865	58.8295	55.5865	73.1627	46.1226	55.1044	51.3749	55.6544	55.9134	58.9653	54.8307	60.736	62.0689	73.0507	56.6394	68.2621	37.2998	50.7244	53.996
ENSMAUG00000001735	109.211	88.649	42.9627	34.2289	76.4401	36.7684	52.8197	25.4902	25.3844	27.5522	26.7476	38.1577	28.2012	51.0178	51.7746	25.0265	34.5573	17.0537	72.5629	88.0696	19.982	44.5291	29.6681
ENSMAUG00000001736	372.382	285.916	225.136	195.28	267.637	106.628	165.25	108.187	81.8195	83.6964	81.2213	110.937	121.607	66.9127	124.942	108.772	97.2972	58.7121	200.959	201.922	71.9353	153.335	104.432
ENSMAUG00000001738	50.8601	42.3579	29.2928	32.0347	36.4828	15.3202	23.3916	21.2094	13.1455	18.7147	14.1893	22.1501	21.0286	13.844	24.9884	17.1824	11.2395	17.4779	32.0486	42.0704	14.6535	22.8454	21.361
ENSMAUG00000001739	1.87275	2.01704	2.51081	1.53591	2.21985	1.83842	2.01218	2.52956	0.566617	0.519853	0.815475	0.930676	1.14109	1.02548	0.898864	2.91353	2.34855	2.37563	1.41094	0.654792	2.66427	1.54884	1.78009
ENSMAUG00000001742	34.3995	29.4488	19.5285	22.5998	24.1288	16.5458	18.6127	10.3128	11.899	6.23824	10.7643	11.1681	15.3232	16.1514	9.52796	18.2283	13.2525	16.0355	21.3657	27.0102	11.9892	19.3605	12.4606
ENSMAUG00000001743	13.7007	11.7997	12.554	10.3126	10.9062	14.0946	10.3124	10.1182	9.29252	12.4765	10.4381	10.982	12.0629	11.7931	11.865	10.0853	9.22645	9.75706	13.5048	13.3414	13.3213	10.4547	10.6805
ENSMAUG00000001745	20.5017	21.1789	8.09038	7.89898	18.3379	4.90246	12.0731	4.86454	4.53294	5.19853	5.21904	8.56222	4.89038	11.5367	12.2246	5.08001	9.89747	1.95141	15.1173	20.626	1.33213	6.58256	4.7469
ENSMAUG00000001751	66.532	71.1007	85.3675	89.5217	66.499	73.5368	92.0573	55.4558	80.3463	87.3353	72.9035	74.4541	58.6846	76.3985	87.1898	87.1819	88.9095	74.2385	69.9426	75.4648	69.271	77.4419	73.5769
ENSMAUG00000001755	8.87094	8.97583	6.13753	4.60774	11.0993	4.90246	7.04263	3.89163	4.53294	2.07941	4.89285	3.1643	6.68352	7.17838	7.55046	5.08001	6.20689	2.20594	7.05472	8.75785	3.9964	8.1314	5.34026
ENSMAUG00000001763	3.64694	2.82386	3.34774	3.29124	3.37803	1.83842	1.50914	2.1404	2.83309	2.07941	2.60952	2.60589	3.42327	2.82008	3.41568	3.21236	2.68406	2.63017	4.03127	3.43766	2.66427	1.54884	3.56017
ENSMAUG00000001769	12.5179	13.2116	14.2279	11.8485	14.2843	9.19211	10.5639	12.8424	7.59267	11.9566	6.6869	11.1681	8.31365	18.4587	9.88751	9.48766	8.21993	6.61783	12.0938	13.0958	11.9892	12.3907	9.4938
ENSMAUG00000001772	16.2634	14.6235	19.2495	13.6038	15.4424	21.4482	17.8581	9.14534	10.879	7.7978	8.64404	14.3324	12.0629	12.8185	10.6066	11.8783	14.5946	11.3691	11.8923	13.5869	5.32854	16.65	9.4938
ENSMAUG00000001773	529.497	611.365	573.859	553.367	576.872	360.943	550.583	502.799	651.383	532.33	620.414	548.913	515.12	616.315	547.408	645.535	646.02	415.821	556.92	547.161	503.547	571.908	461.043
ENSMAUG00000001774	76.7829	76.5467	90.947	84.4752	70.0701	62.5063	63.8867	35.803	57.795	38.989	47.6238	48.5813	43.1984	64.349	65.0778	67.1607	73.4761	51.5003	60.4691	66.2977	63.9425	55.7582	56.3694
ENSMAUG00000001775	6.50536	3.63067	3.9057	4.60774	2.99197	8.5793	6.53959	4.08621	4.19297	2.07941	6.36071	3.35043	2.44519	1.53822	3.59546	4.55707	7.04566	3.73314	6.04691	5.56573	7.99281	2.71047	4.15354
ENSMAUG00000001778	21.8817	25.0113	38.4991	43.4444	22.8741	39.8325	45.5256	40.0838	41.9297	49.3861	50.0702	31.2707	31.9505	29.739	38.8309	34.9624	41.9384	35.9739	25.1954	20.2167	53.2854	32.1384	52.8092
ENSMAUG00000001783	308.709	393.02	392.244	451.119	370.426	500.663	397.406	599.895	659.089	652.936	616.825	409.125	569.729	571.707	395.5	476.55	509.971	539.863	321.695	344.994	636.76	406.957	564.288
ENSMAUG00000001787	17.3476	14.1193	11.1591	14.0426	15.925	7.96649	13.3307	7.00494	6.57276	5.71839	7.33928	11.1681	7.49858	13.3313	8.08978	9.33825	8.89095	5.34517	14.1094	14.5691	5.32854	9.29303	8.30707
ENSMAUG00000001788	123.207	122.939	96.8056	84.2557	110.8	38.6068	83.757	63.0444	50.3156	62.9022	71.4356	78.5491	72.0516	82.295	78.381	65.5172	84.0446	43.525	91.5099	80.6213	61.2782	87.5094	65.8632
ENSMAUG00000001790	19.7132	15.8338	12.833	12.7261	17.1797	8.5793	8.80329	11.2857	6.34611	7.27794	6.84999	10.2374	8.80269	6.40927	8.6291	8.44178	8.21993	6.61783	9.67505	11.5407	6.66067	6.19535	10.6805
ENSMAUG00000001794	3.44981	5.54686	5.30059	4.82715	4.34319	7.35368	5.78502	10.1182	8.15929	7.7978	6.03452	4.65338	5.54243	3.58919	6.47182	6.94766	8.55544	7.72081	3.82971	4.58355	7.99281	4.2593	7.71371
ENSMAUG00000001797	1.67562	1.00852	0.836936	1.53591	2.31637	1.22561	0.503045	0.778326	0.793264	1.03971	0.489285	0.744541	1.14109	0.512741	1.07864	1.34471	0.503261	0.509064	2.01564	1.80068	2.66427	1.16163	1.18672
ENSMAUG00000001799	1.87275	2.5213	4.46366	1.97474	2.89546	1.22561	4.77893	9.5345	4.53294	7.27794	7.01309	4.28111	4.07532	8.46023	3.23591	2.16647	3.69058	4.2422	2.62033	2.94657	2.66427	4.2593	2.96681
ENSMAUG00000001802	7.29388	7.5639	14.5069	12.0679	5.98395	12.2561	6.53959	3.89163	4.30629	2.07941	7.17618	4.46725	4.07532	3.33282	6.83137	8.7406	13.7558	7.72081	7.86098	5.81128	18.6499	6.19535	8.30707
ENSMAUG00000001803	55.3941	57.7882	51.611	54.4152	49.9949	44.7349	38.7345	38.9163	31.3906	22.8735	34.25	23.8253	30.8094	25.1243	28.4041	41.163	38.0801	29.8651	36.2814	36.1773	22.6463	34.8489	28.4814
ENSMAUG00000001806	51.7471	44.3749	44.0786	40.3725	41.9841	35.5428	39.9921	64.2119	26.291	45.2272	32.1297	35.3657	38.634	32.0463	35.4152	35.1118	44.958	45.9855	45.1502	40.7608	42.6283	39.8826	48.0623
ENSMAUG00000001810	383.323	340.275	249.407	292.701	325.45	264.12	243.725	222.407	154.573	128.924	143.361	180.737	169.044	178.69	192.896	207.384	206.505	201.165	287.833	241.209	162.52	214.127	171.482
ENSMAUG00000001811	52.9299	47.9047	44.6366	41.0308	49.0298	34.93	39.9921	31.7168	30.484	32.7508	39.7952	33.1321	33.9066	39.4811	35.2355	34.9624	38.5834	25.7926	43.9409	38.8783	22.6463	36.7849	28.4814
ENSMAUG00000001812	26.0214	23.3977	25.1081	15.1397	22.9706	14.0946	28.6736	11.8695	12.4656	13.5162	9.13332	16.3799	14.9972	20.766	17.9773	10.5335	20.2982	5.76939	21.3657	23.4088	5.32854	19.7477	11.2739
ENSMAUG00000001813	36.2723	40.8451	32.6405	30.7182	39.1852	23.8995	24.9007	14.7882	17.5651	16.1154	15.494	17.4967	17.9314	17.6896	21.7525	25.1012	27.5116	13.6599	23.3814	25.8643	23.9784	26.3302	17.2075
ENSMAUG00000001816	25.7257	24.4062	28.1768	26.5493	28.279	11.6433	20.1218	26.2685	19.605	19.2346	20.7131	24.756	22.4958	28.9699	25.8873	16.51	21.808	14.0841	18.7454	24.8821	17.3177	23.2326	23.1411
ENSMAUG00000001818	2.16845	2.72301	2.23183	2.85241	3.47455	4.28965	1.76066	3.11331	1.35988	1.55956	1.63095	4.65338	2.28218	2.05097	1.43818	1.34471	1.34203	3.64829	3.02345	2.86472	1.33213	1.93605	1.18672
ENSMAUG00000001821	75.0087	73.4203	327.521	287.874	85.3195	420.998	340.813	116.36	373.287	358.179	383.763	211.45	214.851	215.351	309.029	213.51	271.593	301.366	113.279	133.25	311.719	179.665	353.051
ENSMAUG00000001822	14.5878	12.8082	17.2967	19.9669	13.7052	18.997	18.3611	22.5715	26.7443	22.8735	32.7821	19.7303	21.5177	16.4077	23.0109	23.5324	27.8471	30.5439	17.1329	13.9962	26.6427	20.9093	24.3279
ENSMAUG00000001823	1.08423	1.21022	12.2751	11.1902	3.57107	4.90246	11.8216	6.81036	16.9985	30.1515	16.4726	9.12063	8.9657	8.20386	11.865	5.0053	10.0652	7.04206	0.806254	3.27396	17.3177	8.1314	11.8672
ENSMAUG00000001824	43.369	46.4928	41.0099	40.8114	43.0458	36.1556	39.2375	57.4016	30.484	35.35	31.8035	36.6686	38.471	32.8154	40.8084	32.7959	47.9776	38.7737	41.7237	36.5047	51.9532	43.7547	46.8756
ENSMAUG00000001827	76.6843	76.0424	108.802	129.894	76.3436	164.232	122.995	154.109	178.031	209.501	163.258	155.237	163.176	142.798	149.571	141.941	137.223	218.558	108.038	96.9911	213.142	125.069	173.855
ENSMAUG00000001828	18.8261	15.7329	15.6228	15.798	19.4961	8.5793	14.0853	10.1182	8.04596	6.23824	10.1119	8.00382	8.9657	9.74209	9.70773	11.5794	9.0587	9.07831	11.6907	13.7506	9.32494	14.3268	13.6473
ENSMAUG00000001830	24.0501	22.1875	15.0648	14.0426	22.102	11.6433	21.8825	15.1774	15.5253	9.87721	15.3309	18.6135	10.5958	17.1768	16.7189	18.7512	25.1631	7.63596	18.1407	18.7434	11.9892	18.9733	13.6473
ENSMAUG00000001833	19.8118	19.6661	23.1552	27.427	22.0055	26.3507	18.1096	22.3769	20.5115	23.9132	21.3655	16.7522	20.2136	13.5876	21.7525	23.6071	24.492	32.665	21.5673	18.9071	13.3213	18.5861	18.3942
ENSMAUG00000001834	11.7294	14.9261	21.4814	17.7727	15.732	12.2561	12.0731	7.00494	6.00614	11.4368	10.275	8.37609	6.19448	11.2803	8.98864	12.4759	12.0783	8.22987	8.06254	10.313	6.66067	12.3907	9.4938
ENSMAUG00000001835	14.4892	16.2372	6.13753	5.04657	13.8017	7.35368	11.8216	2.91872	2.60644	3.63897	4.56666	6.70087	4.89038	7.69112	7.91	3.7353	10.233	2.20594	17.9392	16.0424	5.32854	12.0035	7.71371
ENSMAUG00000001836	14.0949	15.2287	17.5757	21.7222	16.1181	11.0305	16.0974	14.9828	15.1853	18.1949	15.0047	12.2849	13.367	9.48572	12.5841	14.1941	19.7949	9.84191	14.7141	12.4411	15.9856	14.3268	21.361
ENSMAUG00000001837	5.02687	5.44601	3.62672	6.58248	4.82576	7.96649	5.28197	2.91872	1.81317	2.07941	3.2619	4.46725	3.26025	6.40927	5.21341	5.08001	5.20037	2.20594	4.63596	5.40204	1.33213	5.80814	5.34026
ENSMAUG00000001838	9.06807	9.17754	4.46366	5.26598	8.30031	4.28965	5.78502	2.33498	3.62635	3.11912	2.77262	4.46725	3.42327	2.05097	3.955	6.05119	4.52935	3.22407	5.24065	8.59415	3.9964	3.8721	4.15354
ENSMAUG00000001839	2.46415	2.62215	1.67387	1.97474	1.54424	1.83842	4.02436	1.55665	3.05973	2.07941	4.07738	2.41976	3.09724	2.56371	2.87637	2.54	2.68406	2.54532	2.2172	2.86472	2.66427	1.93605	3.56017
ENSMAUG00000001840	6.80105	6.45453	50.7741	79.4286	12.354	96.8235	44.268	12.4532	62.1012	52.5052	76.8178	21.964	34.0697	25.8934	42.6062	26.3712	36.7381	35.38	9.07036	12.2774	66.6067	25.1686	53.4026
ENSMAUG00000001841	9.36377	7.66476	4.18468	3.29124	9.07244	1.83842	7.04263	4.2808	1.24656	3.63897	1.63095	4.65338	3.42327	2.82008	3.41568	2.01706	4.52935	0.933284	5.64378	7.20272	2.66427	5.03372	6.52699
ENSMAUG00000001849	9.06807	5.54686	9.76425	6.58248	7.14213	1.83842	8.04872	5.83745	3.3997	6.75809	5.54523	5.77019	6.3575	7.69112	7.37069	5.60295	8.55544	3.81798	6.24847	5.72943	1.33213	7.74419	7.12035
ENSMAUG00000001850	8.18098	8.16902	3.9057	6.36306	6.56304	12.2561	6.79111	4.66996	3.73967	5.19853	2.44643	3.53657	5.70544	6.66564	5.03364	3.06295	4.6971	5.0058	4.03127	6.79347	6.66067	2.71047	4.15354
ENSMAUG00000001852	24.4444	23.4985	32.9195	38.6172	27.8929	75.3753	41.5012	37.3597	42.6096	53.025	44.8511	39.2745	42.3833	42.3012	43.6848	42.1342	56.8685	68.2146	30.6377	30.2841	86.5887	34.8489	48.0623
ENSMAUG00000001856	140.949	117.392	88.1572	96.9819	131.936	38.6068	65.1444	65.9632	39.0966	38.4691	35.7178	56.2128	53.4682	47.9413	57.3475	51.0242	45.4613	40.8948	83.0442	97.564	31.9712	54.5965	47.469
ENSMAUG00000001857	46.9174	49.6192	57.4696	75.0403	46.4238	91.3083	58.3532	99.2366	83.5194	87.3353	79.5904	77.9907	71.2366	77.4239	78.9203	78.1425	82.3671	139.908	72.5629	66.707	127.885	61.9535	101.465
ENSMAUG00000001858	2.26702	2.11789	3.62672	3.73007	3.08849	3.67684	3.52132	3.30789	4.19297	3.11912	4.24047	3.90884	3.09724	3.58919	2.87637	2.91353	4.86486	5.68455	3.42658	2.45547	1.33213	2.32326	1.78009
ENSMAUG00000001866	117.491	113.156	126.935	136.696	114.757	84.5674	112.934	80.9459	68.7873	60.8228	68.663	67.5671	62.1078	69.4765	80.1787	86.4349	94.2776	57.8636	92.7192	94.3719	102.574	109.193	100.872
ENSMAUG00000001869	31.8368	22.8934	21.2024	16.2368	26.9278	11.0305	16.6005	18.2907	11.6723	12.9963	11.0905	16.566	9.78076	14.6131	14.3818	12.1024	12.4138	10.5207	23.3814	21.4444	23.9784	17.0372	14.8341
ENSMAUG00000001870	28.5841	27.1292	33.7564	41.2502	31.0779	45.3477	44.771	42.2242	34.677	37.9493	42.4047	31.2707	36.0258	30.7645	35.595	38.1748	43.1127	40.6403	31.2424	29.8749	47.9568	31.7512	43.3154
ENSMAUG00000001871	82.204	87.5396	59.9804	61.6559	79.8181	55.7654	66.6535	80.1676	38.0767	44.7074	46.4821	55.8406	49.8819	50.505	57.7071	58.4948	63.4109	52.8578	59.6628	70.3902	38.6319	53.4349	36.7885
ENSMAUG00000001872	70.179	78.8663	92.0629	78.5509	83.9683	115.208	64.8928	52.9262	73.8869	64.4618	74.6975	82.644	77.105	114.598	100.853	102.048	107.866	77.6323	124.163	109.023	93.2494	83.2501	58.7429
ENSMAUG00000001873	40.1164	39.7357	31.8036	31.3765	38.9922	35.5428	39.2375	28.2143	20.0582	26.5125	26.0952	37.9716	26.082	37.6865	39.1905	29.6583	32.041	11.963	46.1581	37.2413	15.9856	38.721	27.888
ENSMAUG00000001882	108.521	121.527	78.114	83.1587	104.719	59.4423	77.7205	59.542	46.6893	49.9059	49.744	57.3297	57.2175	53.0687	58.6059	62.7531	89.4127	25.7926	79.2145	75.0556	53.2854	74.7314	45.0955
ENSMAUG00000001883	20.0089	17.3466	9.76425	12.9455	14.9599	12.8689	11.8216	9.14534	8.7259	5.71839	7.33928	8.00382	9.29172	7.94749	9.52796	11.2806	6.03913	10.6903	18.5438	17.5975	6.66067	8.90582	2.96681
ENSMAUG00000001884	9.8566	9.37924	72.5344	66.483	12.2574	86.4058	52.8197	12.6478	58.7015	61.8625	66.2166	31.4569	38.96	37.6865	43.1455	28.7618	41.9384	51.161	8.66723	14.078	74.5995	25.5558	56.9628
ENSMAUG00000001886	10.448	9.98435	10.3222	14.262	9.4585	9.80491	9.55786	11.2857	11.6723	12.4765	11.4167	10.0513	9.12871	8.97297	10.6066	9.33825	10.4007	10.1813	12.9001	9.65819	7.99281	8.90582	7.71371
ENSMAUG00000001893	80.4299	84.514	106.012	144.376	81.2659	185.068	155.189	147.882	189.023	213.14	198.487	135.693	189.258	131.262	134.47	142.539	166.747	198.026	100.58	85.2048	223.799	109.968	158.428
ENSMAUG00000001894	7.29388	8.97583	26.224	21.5028	10.5202	13.4818	10.5639	6.61577	19.0383	14.5559	21.2024	10.7958	13.6931	11.0239	17.2582	16.4353	14.5946	21.8049	7.86098	12.0318	33.3034	30.5896	29.0748
ENSMAUG00000001896	37.7508	34.2897	32.9195	30.4988	37.5444	38.6068	36.7223	50.0075	34.5636	43.1478	36.044	36.1102	37.3299	38.4556	37.9321	38.4736	37.9123	42.5069	39.9096	38.6327	23.9784	38.3337	40.3486
ENSMAUG00000001898	5.71683	5.14345	13.112	10.9708	4.72925	8.5793	17.3551	14.399	13.9388	17.675	13.2107	11.7265	8.80269	12.8185	9.52796	8.44178	13.7558	11.4539	4.4344	5.48389	11.9892	11.6163	22.5478
ENSMAUG00000001903	184.417	193.333	543.729	386.392	193.031	324.175	384.327	142.239	408.984	367.536	391.917	268.965	242.726	308.67	330.782	285.9	323.094	162.646	183.221	230.078	326.373	322.158	279.474
ENSMAUG00000001906	7.98385	7.3622	39.8939	44.7609	9.84456	60.0551	30.4342	14.399	36.3768	39.5088	48.2761	13.9601	26.8971	22.817	28.0446	25.1759	31.7055	21.2959	11.2876	10.5585	49.289	20.5221	44.5022
ENSMAUG00000001907	35.1881	38.5255	27.6189	21.5028	34.3594	17.1586	32.4464	17.5123	14.3921	19.7544	14.8416	18.4274	17.4424	15.1259	22.2918	15.5389	29.3569	8.90862	22.172	28.729	11.9892	23.2326	20.7677
ENSMAUG00000001914	110.197	134.133	125.819	118.265	121.127	131.141	143.619	101.377	112.757	84.2162	110.905	107.214	104.165	125.109	104.628	118.932	145.275	91.6316	123.155	127.848	125.221	128.554	115.706
ENSMAUG00000001915	3.25268	3.52982	8.09038	10.0931	4.63273	4.90246	5.78502	2.1404	5.21288	4.67868	5.87142	4.46725	3.74929	3.58919	5.39318	2.76412	6.03913	1.10297	2.41876	5.23834	1.33213	5.03372	5.34026
ENSMAUG00000001917	14.0949	17.75	18.1336	38.3978	19.5926	109.08	44.5195	24.7119	45.556	89.4147	56.9202	36.1102	40.4272	31.0209	30.0221	34.4395	36.9058	40.2161	13.3032	18.416	41.2962	47.6268	32.6349
ENSMAUG00000001918	7.09675	5.74857	4.46366	6.14365	5.6944	9.80491	5.78502	1.94582	1.9265	3.11912	5.21904	4.65338	6.03147	2.56371	6.47182	4.33295	4.3616	3.05439	7.25629	3.76506	1.33213	5.03372	4.15354
ENSMAUG00000001920	112.858	106.802	66.1179	52.8793	116.494	63.1191	78.475	47.4779	32.4105	32.2309	31.8035	47.4645	32.6025	60.5035	53.9318	29.2101	53.5134	11.8782	64.0972	102.393	37.2998	57.307	55.1827
ENSMAUG00000001924	4.04121	5.54686	1.67387	5.26598	4.63273	2.45123	3.77284	8.75617	7.13938	0.519853	4.07738	1.67522	4.89038	4.61467	3.77523	6.12589	5.36812	8.90862	4.23283	4.82909	7.99281	3.48489	1.78009
ENSMAUG00000001928	2.66128	4.43749	3.06876	6.14365	4.15016	11.0305	2.01218	4.66996	4.07964	3.11912	2.77262	2.79203	4.56436	5.89653	4.31455	9.18884	4.3616	4.92095	7.25629	4.99279	5.32854	2.71047	3.56017
ENSMAUG00000001929	37.7508	31.6675	27.3399	34.8871	47.196	20.8354	19.8703	40.2784	32.9771	44.7074	23.6488	31.4569	40.4272	33.0718	27.1457	20.843	17.1109	36.4829	25.5986	35.6043	2.66427	9.68024	7.12035
ENSMAUG00000001931	4.6326	5.95027	7.25344	7.24073	5.11531	11.0305	9.30634	10.3128	5.55285	8.31765	8.15475	5.21179	6.03147	6.40927	7.73023	7.99354	6.20689	8.31472	4.03127	6.71162	11.9892	7.35698	6.52699
ENSMAUG00000001932	1.67562	1.61363	5.57957	5.92423	2.02682	17.7714	5.5335	3.11331	5.66617	7.27794	9.62261	3.7227	8.15064	3.84556	4.85387	6.72354	4.02609	6.19361	4.83753	2.29177	2.66427	7.35698	3.56017
ENSMAUG00000001936	46.7203	52.6448	59.4224	66.483	53.0834	66.1832	58.3532	53.1208	47.9358	41.5883	44.5249	44.1141	42.3833	54.8633	54.6509	46.6913	65.2562	47.4278	50.1893	48.6183	58.6139	54.9838	52.8092
ENSMAUG00000001937	70.8689	62.1249	54.4008	84.6946	62.928	61.8935	51.5621	70.8277	43.4029	44.7074	53.3321	42.9972	50.5339	36.661	47.46	42.2089	37.9123	43.525	51.1971	67.8529	69.271	41.4314	48.6557
ENSMAUG00000001942	9.36377	9.78265	7.53242	6.14365	10.8097	6.12807	4.77893	7.58868	5.09955	3.63897	4.40357	4.83952	6.03147	5.64016	5.39318	6.87295	7.04566	2.8847	6.85316	6.95717	2.66427	7.35698	2.96681
ENSMAUG00000001943	26.5143	26.2215	34.5933	24.794	27.3138	17.7714	28.9251	35.0247	24.9312	15.0757	22.9964	23.6392	22.6588	26.9189	28.0446	22.86	38.7511	26.132	21.3657	19.3982	33.3034	22.8454	32.6349
ENSMAUG00000001946	39.3278	46.1902	35.4303	48.4909	50.2845	50.863	43.5134	57.9853	51.3355	52.5052	63.6071	45.2309	60.4777	45.3776	47.9993	45.6454	64.5852	62.1907	38.7002	32.4122	45.2926	44.5291	59.3362
ENSMAUG00000001949	86.3438	95.0026	102.943	101.59	78.5634	158.104	117.713	86.1997	93.4918	66.5412	96.3892	79.852	77.594	86.9097	90.6055	103.543	123.467	113.267	95.7427	93.3897	114.564	101.062	98.4981
ENSMAUG00000001954	51.7471	50.8294	68.0708	70.2131	52.6008	46.5733	49.55	42.6134	35.0169	35.35	48.113	37.4132	40.2641	40.7629	46.0218	52.9666	58.546	57.7788	36.8861	36.1773	54.6175	48.4012	77.7305
ENSMAUG00000001955	60.5195	61.4189	41.8468	34.6677	53.6625	41.6709	52.8197	48.6454	37.7367	32.2309	40.4476	49.512	40.2641	55.1197	51.9543	42.0595	60.5591	44.1189	64.9035	62.8601	33.3034	48.014	36.7885
ENSMAUG00000001969	12.6164	11.3963	9.48527	8.99606	15.1529	0.612807	5.5335	7.97785	4.41961	5.19853	6.36071	5.77019	6.19448	4.3583	5.9325	6.35001	7.54892	4.92095	7.25629	7.85751	1.33213	6.58256	6.52699
ENSMAUG00000001970	7.09675	7.86646	4.74264	4.82715	6.65955	2.45123	1.50914	0.972908	2.49312	2.59927	0.815475	2.97816	1.14109	1.53822	0.719091	2.54	5.70363	1.44235	0.604691	3.68321	5.32854	3.09768	0.593362
ENSMAUG00000001971	0.887094	1.61363	1.95285	2.85241	2.60591	1.83842	0.503045	3.30789	1.4732	3.63897	0.489285	1.30295	2.11917	3.84556	3.41568	0.448236	1.17428	3.30892	1.00782	1.30958	2.66427	1.54884	4.15354
ENSMAUG00000001973	32.2311	28.0369	17.8546	20.4057	24.5149	11.6433	18.3611	16.9286	11.7856	18.1949	15.6571	11.9127	12.226	12.3058	14.7414	16.3606	14.0913	12.0479	18.1407	19.2345	9.32494	17.8116	15.4274
ENSMAUG00000001981	32.6253	35.7016	36.5462	38.3978	36.3863	42.8965	49.0469	42.0296	39.8898	41.0684	43.0571	52.6763	37.8189	56.6579	48.3589	49.0819	60.5591	47.0036	42.7315	42.6433	50.6211	52.2733	50.4358
ENSMAUG00000001984	34.3995	28.7428	8.36936	8.55722	30.4023	9.80491	26.4099	10.5074	3.96632	6.75809	5.21904	13.0295	3.58628	7.69112	14.7414	4.78119	9.39421	2.79985	16.5282	27.3376	5.32854	10.8419	9.4938
ENSMAUG00000001985	12.4193	10.2869	7.8114	10.9708	11.4853	9.80491	11.067	10.3128	13.1455	7.27794	8.80713	11.5404	11.8999	13.0749	11.6852	12.7747	12.0783	10.6055	14.311	11.5407	13.3213	11.6163	7.12035
ENSMAUG00000001986	17.939	14.7244	11.7171	11.4096	16.3111	15.933	20.1218	5.83745	5.89282	11.9566	7.33928	9.86517	6.03147	10.7676	13.6627	9.9359	14.7623	6.87237	13.1016	18.416	5.32854	13.5523	10.0872
ENSMAUG00000001987	6.40679	2.92471	5.02162	7.89898	4.15016	3.67684	4.27588	3.11331	2.94641	3.63897	2.12024	4.46725	1.95615	3.33282	2.51682	1.56883	2.85181	2.03626	2.01564	4.5017	3.9964	3.09768	2.37345
ENSMAUG00000001988	9.95517	13.3125	18.6916	20.6251	8.58986	41.0581	28.9251	3.89163	12.8055	8.31765	17.125	10.7958	8.80269	7.69112	12.7639	11.8783	13.5881	3.56345	7.45785	11.377	17.3177	12.7779	17.2075
ENSMAUG00000002004	11.3351	8.97583	7.53242	5.26598	11.4853	7.35368	9.80938	3.30789	3.62635	3.11912	4.56666	4.46725	5.21641	4.61467	5.39318	4.55707	6.8779	1.3575	7.45785	7.36641	2.66427	6.58256	5.34026
ENSMAUG00000002005	4.73117	4.53834	7.25344	4.60774	3.66758	8.5793	6.28806	5.44828	6.11947	5.19853	5.54523	5.95633	3.74929	5.38378	5.39318	6.05119	7.38116	5.51486	4.83753	4.41985	19.982	7.35698	6.52699
ENSMAUG00000002006	55.7884	62.9317	78.114	105.759	64.0861	156.266	100.358	142.823	131.342	148.158	131.618	103.119	131.877	114.854	120.987	103.617	118.937	188.608	97.1536	77.7566	178.506	82.8628	133.507
ENSMAUG00000002007	46.2275	52.3422	65.56	53.3181	47.582	37.3812	68.4141	32.8843	48.1625	43.1478	43.3833	53.4208	40.9162	54.607	53.2128	52.3689	69.45	33.9376	54.6237	54.3478	39.964	58.0814	51.6225
ENSMAUG00000002009	18.8261	19.1619	10.8802	8.99606	18.0484	14.0946	16.0974	10.1182	10.9924	4.15883	9.45951	14.1463	7.33557	16.6641	14.3818	13.223	16.4399	8.90862	17.9392	18.989	6.66067	13.5523	10.0872
ENSMAUG00000002011	109.408	101.356	137.536	118.923	98.9282	132.979	155.189	130.953	128.849	110.729	124.278	119.499	123.238	112.547	115.234	114.898	145.778	82.5532	102.596	107.631	137.21	120.809	109.772
ENSMAUG00000002013	152.974	160.556	219.277	206.251	162.725	265.345	286.736	193.414	183.584	172.071	175.327	192.092	155.677	206.378	229.75	184.225	253.308	268.871	175.965	179.004	274.42	213.352	268.793
ENSMAUG00000002015	22.8673	22.0866	28.4558	27.2076	21.0403	24.5123	19.6188	24.3227	18.8117	20.7941	23.6488	19.1719	25.43	21.2788	20.4941	19.4236	27.3439	22.6534	16.9313	22.5903	22.6463	17.0372	24.3279
ENSMAUG00000002019	18.2347	15.3295	23.1552	23.2581	18.0484	25.7379	19.1157	26.6577	21.7581	31.1912	22.9964	16.3799	22.1697	18.7151	22.1121	20.3947	21.808	29.1015	20.3579	18.989	21.3142	19.3605	19.581
ENSMAUG00000002021	123.01	133.528	152.88	155.566	121.223	128.689	167.263	155.86	128.282	109.169	135.369	139.043	117.532	128.698	157.661	138.356	182.684	132.442	132.226	135.133	166.517	144.816	149.527
ENSMAUG00000002023	52.9299	59.7044	34.8723	37.959	49.5123	30.6404	48.7954	53.1208	34.7903	27.5522	32.1297	49.3258	40.2641	37.9429	50.1566	64.8448	58.3783	61.0877	54.8253	60.8138	59.946	57.307	42.7221
ENSMAUG00000002027	8.96951	6.85794	3.06876	7.46014	8.58986	4.28965	5.28197	3.69705	2.60644	1.03971	2.77262	3.35043	4.07532	3.84556	5.21341	4.9306	4.19384	3.81798	4.83753	4.41985	1.33213	6.19535	1.78009
ENSMAUG00000002028	13.7992	11.2954	8.92732	10.9708	9.74804	15.3202	11.067	9.14534	22.8913	18.1949	26.9107	25.3144	25.593	34.3537	15.2807	20.1706	19.1239	18.7505	7.25629	13.2595	14.6535	20.5221	14.2407
ENSMAUG00000002029	13.9964	12.4048	7.53242	9.43489	11.0993	13.4818	9.80938	10.702	7.70599	7.27794	8.15475	10.4236	7.82461	9.99846	9.16841	8.06825	12.246	6.61783	10.0782	9.82188	7.99281	7.74419	10.6805
ENSMAUG00000002030	9.5609	7.96731	13.67	14.4815	8.97592	5.51526	9.80938	7.78326	8.49926	11.4368	11.0905	7.63154	8.47666	9.22934	11.1459	8.51649	10.7362	6.95721	6.45003	7.69381	11.9892	10.0674	8.90043
ENSMAUG00000002031	73.7274	74.4288	83.4146	80.5257	72.2899	74.7625	81.2418	77.6381	79.6664	71.2199	73.8821	72.0343	67.4873	70.2456	74.4259	72.9131	84.2124	69.7418	66.9191	64.497	70.6031	92.5431	76.5437
ENSMAUG00000002032	49.8744	48.7115	50.2162	55.9511	50.4775	34.93	48.2923	57.4016	43.2896	40.5485	52.0273	43.1834	44.9915	39.9938	40.0893	41.2377	53.6812	64.3118	41.9252	40.1879	62.6103	33.6872	39.1619
ENSMAUG00000002035	6.50536	6.65624	10.6012	10.532	8.30031	4.28965	8.55177	9.72908	10.3124	9.87721	10.275	6.14246	8.15064	9.48572	9.70773	8.96472	12.0783	10.351	5.84534	5.15649	18.6499	9.29303	15.4274
ENSMAUG00000002036	10.448	11.9005	9.76425	15.798	11.6783	17.1586	15.8459	18.4853	13.8255	11.4368	15.3309	13.0295	12.0629	15.3822	17.0784	15.4641	15.7688	16.9688	14.1094	12.2774	14.6535	19.3605	14.2407
ENSMAUG00000002037	150.707	102.365	80.0669	89.7411	106.649	67.4088	73.6961	93.9829	67.6541	61.8625	52.8428	89.9033	78.7351	65.3745	76.9428	77.0966	37.7446	65.839	97.9599	136.279	63.9425	84.7989	75.9504
ENSMAUG00000002039	4.82973	5.14345	10.8802	10.3126	5.01879	8.5793	11.57	7.3941	9.51917	11.9566	11.5797	9.67903	7.17256	7.43475	9.70773	10.2347	12.246	11.7085	5.03909	7.12087	14.6535	6.96977	8.90043
ENSMAUG00000002040	5.32256	4.43749	11.9961	6.58248	5.30834	4.90246	5.78502	4.08621	6.45944	4.67868	7.33928	4.83952	4.07532	5.12741	6.11228	5.15472	5.36812	4.41189	3.22502	5.89313	10.6571	10.4547	5.34026
ENSMAUG00000002041	24.9372	25.4147	36.8252	40.1531	25.3835	37.3812	27.919	40.473	28.6708	29.1118	32.9452	29.5955	33.4176	29.9954	28.9434	26.67	36.067	37.8404	26.2033	23.5725	34.6355	26.7175	26.7013
ENSMAUG00000002042	952.936	947.908	1107.55	1054.51	938.997	709.631	990.496	542.104	783.858	705.961	760.023	698.566	643.737	728.349	748.934	697.157	857.557	364.829	833.264	788.861	640.757	906.07	633.711
ENSMAUG00000002043	34.8924	34.3905	114.66	104.881	37.4479	54.5398	63.1322	25.4902	60.4014	62.3824	64.0964	45.7893	47.1107	41.7884	59.8644	52.1448	77.3345	49.6338	29.6298	37.6506	51.9532	51.8861	75.357
ENSMAUG00000002044	3.84407	3.52982	4.46366	4.60774	2.5094	6.74088	4.27588	6.03203	4.41961	6.23824	8.31785	3.90884	4.23833	5.12741	6.11228	5.08001	5.70363	6.02393	4.4344	4.338	9.32494	4.2593	4.15354
ENSMAUG00000002045	20.6003	26.6249	27.3399	40.3725	26.6382	34.3172	32.6979	35.6084	45.7827	54.5846	47.9499	28.4787	30.4834	34.8664	31.2805	34.5889	38.7511	45.2219	27.0095	26.1098	42.6283	32.1384	36.7885
ENSMAUG00000002047	53.6199	57.3848	31.2456	33.5706	59.2604	39.8325	36.9738	30.9385	24.5912	23.9132	23.975	37.4132	27.8752	41.7884	31.9996	44.7489	41.6029	33.7679	53.6159	46.5721	21.3142	45.3035	37.3818
ENSMAUG00000002050	202.257	188.392	184.405	155.127	182.124	50.863	152.926	86.3942	70.7138	71.2199	104.381	112.798	105.958	83.8332	115.055	91.5149	142.591	57.6091	98.7661	97.8096	66.6067	121.197	140.034
ENSMAUG00000002052	53.7185	45.4843	27.6189	27.427	45.1691	22.0611	28.4221	32.6897	8.95255	8.31765	15.8202	22.1501	25.104	17.6896	29.303	18.303	21.9757	16.2901	32.0486	34.131	10.6571	27.8791	30.2615
ENSMAUG00000002060	29.7669	38.1221	43.7996	35.5454	31.2709	32.4788	37.9799	15.1774	25.7244	18.7147	23.3226	23.0808	20.0506	24.0988	24.4491	34.813	33.0475	21.4655	31.2424	28.1561	30.6391	34.0744	26.7013
ENSMAUG00000002070	27.5985	25.1122	27.6189	44.7609	25.48	36.7684	25.4038	31.9114	31.8439	31.711	39.9583	37.227	36.0258	37.9429	34.1568	32.7212	35.5638	33.0892	39.3049	32.0848	38.6319	28.2663	20.7677
ENSMAUG00000002074	3.64694	4.94175	6.69549	8.33781	6.08046	3.67684	7.54568	7.3941	3.51303	7.27794	2.12024	4.28111	4.23833	5.38378	5.9325	7.24648	7.54892	5.51486	4.03127	5.40204	2.66427	10.0674	11.2739
ENSMAUG00000002079	53.817	55.0652	75.3242	62.3141	54.8207	44.7349	70.6778	47.2833	57.795	72.2596	60.9975	51.7456	50.2079	53.0687	53.2128	60.2131	68.2758	55.5728	45.1502	49.5187	82.5923	70.0849	76.5437
ENSMAUG00000002082	23.6558	23.0951	21.7603	20.8445	20.9438	19.6098	20.8764	19.2636	18.0184	23.3934	15.9833	16.9383	21.6807	20.2533	18.3368	22.9347	24.6598	17.7324	22.172	22.754	21.3142	21.2965	21.9544
ENSMAUG00000002084	33.8081	33.9871	41.8468	34.0095	37.641	18.3842	22.3855	20.4311	21.3048	24.4331	20.3869	20.2887	23.7999	27.688	27.1457	25.5495	26.3373	18.0718	32.0486	36.341	10.6571	19.3605	15.4274
ENSMAUG00000002085	1.47849	1.91619	6.41651	9.43489	2.60591	7.96649	4.02436	3.30789	7.13938	5.71839	7.33928	4.46725	2.77122	3.58919	7.01114	4.03413	5.20037	4.58158	1.00782	3.68321	7.99281	3.48489	7.12035
ENSMAUG00000002086	127.939	104.18	56.3537	76.5762	105.009	46.5733	60.3654	66.7415	34.5636	40.5485	44.8511	47.6506	43.3614	36.9174	48.8982	49.7542	59.2171	42.5069	66.9191	79.4754	54.6175	55.371	59.3362
ENSMAUG00000002090	9.75803	10.2869	12.554	12.2873	10.5202	9.80491	14.3368	15.9557	8.15929	13.5162	13.2107	10.4236	10.5958	12.5622	14.3818	14.0447	15.2656	8.90862	14.7141	10.2311	7.99281	12.0035	14.8341
ENSMAUG00000002092	370.904	353.587	460.036	470.867	367.144	449.8	394.136	455.71	470.859	488.662	458.786	438.348	481.54	393.785	448.353	432.847	378.452	450.776	414.616	417.021	479.568	422.833	394.586
ENSMAUG00000002096	104.184	107.105	97.6425	108.611	105.298	101.726	80.2357	114.998	87.8257	73.2993	95.7368	77.9907	85.2556	81.5259	93.1223	92.8596	91.929	119.885	108.643	93.0624	89.253	88.671	80.6973
ENSMAUG00000002099	409.837	441.631	291.812	222.049	358.554	208.967	218.573	124.143	154.46	120.606	145.481	149.839	139.865	166.385	154.425	235.473	225.293	145.677	294.686	332.225	139.874	263.69	164.361
ENSMAUG00000002103	3.94264	4.94175	10.3222	10.532	5.11531	7.35368	7.7972	7.19952	2.15315	6.23824	5.70833	4.46725	6.3575	3.33282	5.39318	5.82707	7.38116	2.20594	4.23283	3.76506	1.33213	3.09768	3.56017
ENSMAUG00000002110	22.9659	27.1292	25.945	33.1318	27.0243	31.866	31.6918	39.3055	32.4105	30.6713	29.6833	23.2669	30.9724	31.79	27.8648	33.0201	36.9058	31.2226	29.2267	27.9105	45.2926	30.2023	33.2283
ENSMAUG00000002111	323.888	284.302	200.865	204.276	288.388	139.72	166.508	175.902	124.882	133.602	117.918	176.084	163.828	152.797	175.279	156.509	146.449	141.265	222.325	224.839	109.235	168.823	118.672
ENSMAUG00000002112	4.73117	4.8409	3.9057	7.89898	6.37001	19.6098	5.03045	15.3719	6.00614	3.63897	19.4083	3.35043	2.44519	11.7931	5.9325	2.24118	4.02609	8.90862	4.23283	12.6866	18.6499	1.93605	18.3942
ENSMAUG00000002114	21.8817	19.3636	14.5069	14.0426	16.7937	4.90246	9.80938	7.19952	4.07964	1.03971	9.13332	8.56222	7.33557	6.1529	9.88751	9.33825	10.7362	9.58738	15.722	12.1955	11.9892	14.714	12.4606
ENSMAUG00000002118	105.761	101.457	74.4873	92.5935	105.588	57.6039	69.6718	90.675	50.089	44.7074	58.388	71.2898	60.9668	59.7344	66.1564	62.9772	69.9533	51.0761	61.0738	79.8028	49.289	80.9268	57.5561
ENSMAUG00000002119	1.37992	1.61363	3.62672	1.3165	1.64076	4.28965	2.76675	7.00494	14.1654	10.3971	12.8845	6.70087	6.3575	3.58919	4.13477	4.9306	3.85834	2.46048	1.00782	2.53732	3.9964	3.48489	2.37345
ENSMAUG00000002125	54.3099	49.5184	51.89	60.12	52.9869	51.4758	46.7832	47.8671	42.1563	47.8265	44.5249	41.322	44.0134	31.5336	39.55	39.4448	48.3131	43.1856	42.5299	46.8995	41.2962	49.1756	30.2615
ENSMAUG00000002126	56.2812	52.6448	64.723	42.7861	55.7858	17.7714	65.6474	43.1971	49.2957	45.2272	50.8857	48.3952	49.5559	51.5305	61.6621	50.2772	54.3522	38.3495	48.3753	45.2625	30.6391	58.0814	63.4898
ENSMAUG00000002133	64.1665	58.2925	73.9293	68.4578	59.936	49.6374	41.5012	24.7119	41.3631	25.9927	40.2845	34.435	36.6779	45.634	46.5612	54.9089	56.8685	36.992	56.6394	57.2125	49.289	54.5965	45.0955
ENSMAUG00000002138	7.68815	9.07668	4.74264	8.11839	9.07244	5.51526	5.28197	5.44828	4.53294	2.59927	3.09881	2.04749	4.40134	2.82008	3.77523	3.88471	4.02609	3.98767	8.66723	5.56573	2.66427	8.51861	4.15354
ENSMAUG00000002139	1.57706	1.10937	1.39489	1.75533	1.15818	1.22561	2.76675	0.972908	2.15315	1.55956	2.12024	2.23362	1.14109	0.512741	1.79773	1.56883	2.34855	1.95141	3.02345	1.06404	1.33213	1.54884	1.18672
ENSMAUG00000002141	85.7524	95.9103	82.8567	69.3355	88.408	80.2777	105.388	38.138	52.922	37.9493	46.8083	59.7494	38.308	85.1151	72.0889	62.6036	87.0642	44.0341	95.3396	92.0802	39.964	77.4419	59.3362
ENSMAUG00000002147	18.629	20.8764	26.224	24.794	21.6194	18.3842	15.8459	15.9557	14.9587	17.1552	12.7214	20.2887	14.8342	19.7405	20.1346	20.9177	19.9627	13.6599	23.5829	21.3626	18.6499	22.4582	20.7677
ENSMAUG00000002151	22.7687	27.1292	22.5973	21.2834	27.0243	29.4147	20.6249	26.4631	20.8515	20.7941	25.1166	20.8471	21.0286	32.0463	23.3705	27.193	31.7055	28.4228	24.3892	21.1989	27.9748	20.1349	26.1079
ENSMAUG00000002152	27.1056	24.507	18.1336	17.9921	26.8312	12.2561	17.8581	18.2907	12.1256	11.9566	12.5583	19.5442	11.2479	19.4842	19.775	18.7512	16.4399	14.7629	21.5673	27.4194	14.6535	15.8756	18.3942
ENSMAUG00000002155	26.4157	26.4232	30.6876	34.0095	26.8312	25.1251	27.1644	26.2685	26.4044	20.2743	27.0738	23.0808	21.0286	29.739	23.5502	29.1353	27.1761	25.7077	20.3579	27.1739	30.6391	27.4919	23.1411
ENSMAUG00000002156	637.623	668.649	731.761	681.725	611.328	507.404	744.255	517.198	595.741	486.583	562.026	571.249	492.624	621.699	585.88	685.353	725.199	537.657	614.97	578.1	604.789	688.846	558.354
ENSMAUG00000002158	140.851	150.976	198.075	199.669	155.004	183.229	198.2	266.382	282.742	169.992	225.397	179.807	206.863	202.533	199.368	206.861	199.795	198.79	202.975	192.591	209.145	246.265	170.295
ENSMAUG00000002162	122.419	115.476	180.499	168.731	120.065	136.043	139.092	127.062	122.616	134.642	149.069	113.356	131.551	95.1135	127.998	158.377	162.218	167.991	110.86	113.77	186.499	146.365	196.996
ENSMAUG00000002163	0.098566	0.100852	0.557957	0.219416	0.579092	1.22561	0.503045	0.583745	0.679941	1.03971	0.815475	0.186135	0.652051	0.256371	0.359546	0.448236	0.671015	1.69688	1.61251	0.572943	3.9964	0.38721	0.593362
ENSMAUG00000002164	3.54838	2.3196	2.51081	2.41358	2.99197	3.06404	3.52132	1.75123	1.24656	4.15883	1.63095	1.67522	2.44519	1.79459	3.05614	2.24118	3.01957	1.78172	3.42658	3.43766	1.33213	1.16163	3.56017
ENSMAUG00000002165	32.4282	32.2727	39.057	39.4949	34.1664	34.93	26.1583	32.6897	38.9833	37.4294	34.4131	34.2489	30.6464	33.0718	27.3255	37.5771	44.6225	33.6831	34.2658	31.1026	42.6283	37.1721	30.2615
ENSMAUG00000002166	48.593	54.561	32.6405	26.1105	40.3434	11.6433	25.1523	19.069	13.2588	27.0324	16.4726	26.9896	18.4204	33.0718	21.7525	20.5442	21.4725	7.63596	33.0564	33.5581	22.6463	25.5558	13.6473
ENSMAUG00000002168	10.1523	11.3963	13.112	10.0931	8.97592	3.06404	8.30025	9.14534	8.83923	9.87721	10.9274	7.44541	7.33557	5.89653	6.83137	6.72354	8.72319	7.04206	6.6516	7.44826	6.66067	8.90582	11.2739
ENSMAUG00000002172	29.4712	29.1462	25.1081	35.9842	24.7079	28.8019	18.3611	25.4902	21.7581	17.1552	23.4857	25.1283	19.8876	15.895	21.393	31.0777	36.9058	37.0768	31.2424	18.7434	25.3106	19.3605	30.8548
ENSMAUG00000002176	5.5197	4.43749	1.39489	4.1689	4.4397	3.06404	2.51523	1.36207	1.81317	1.03971	0.65238	2.60589	1.79314	1.53822	4.13477	1.71824	2.51631	0.339376	3.02345	2.45547	1.33213	3.48489	1.78009
ENSMAUG00000002181	32.8225	27.8352	38.2201	36.6425	34.5525	12.8689	43.7649	38.138	36.4901	34.3103	31.3142	35.5518	32.4395	29.4826	41.8871	28.8365	42.9449	27.1501	27.4126	29.8749	35.9676	46.4651	40.3486
ENSMAUG00000002188	22.5716	23.9019	20.0865	19.3086	22.295	26.3507	33.4525	35.2193	21.8714	27.0324	25.4428	29.5955	19.8876	30.7645	28.2243	26.0724	32.8797	32.8346	29.2267	27.0102	31.9712	28.6535	32.0416
ENSMAUG00000002192	158.198	154.404	160.971	140.207	147.282	95.5979	161.981	134.456	121.143	99.292	123.463	134.948	107.099	160.488	148.133	126.104	163.224	114.285	142.707	158.296	117.228	149.463	182.162
ENSMAUG00000002195	61.2095	59.6036	45.4735	41.2502	63.7966	31.866	36.9738	47.2833	24.2512	23.9132	28.3785	32.2014	33.4176	30.5081	35.9546	36.1577	49.6551	41.4039	47.3674	48.0454	39.964	39.1082	30.2615
ENSMAUG00000002201	71.5589	54.4601	37.3831	40.592	60.8046	18.3842	37.7284	37.3597	16.6585	17.1552	14.3524	26.8035	23.9629	27.1753	31.1007	22.7853	28.1826	20.2777	37.4908	49.9279	14.6535	30.5896	21.9544
ENSMAUG00000002202	14.3906	16.338	15.6228	13.8232	15.8285	7.35368	8.55177	7.58868	6.57276	3.63897	4.24047	7.07314	7.00955	8.46023	8.44932	10.2347	9.22645	6.70268	10.4813	13.2595	9.32494	9.29303	13.6473
ENSMAUG00000002203	9.8566	11.0937	11.9961	15.1397	13.4156	11.0305	15.8459	10.1182	12.1256	15.0757	15.3309	10.7958	11.5739	10.2548	11.3257	11.5794	12.917	6.95721	10.2797	10.5585	18.6499	12.0035	10.6805
ENSMAUG00000002214	33.5124	30.0539	27.6189	32.9124	37.5444	13.4818	26.1583	45.5321	23.458	30.1515	26.4214	43.3695	37.0039	27.4317	33.7973	23.4577	25.6663	23.6715	25.5986	33.3944	30.6391	27.4919	23.1411
ENSMAUG00000002217	123.602	116.282	131.399	136.477	114.274	99.2747	151.668	120.446	117.856	90.9743	107.317	100.327	116.88	99.2155	117.571	109.818	142.591	95.4495	108.441	103.866	135.878	139.008	96.7181
ENSMAUG00000002219	20.5017	24.6079	20.0865	21.0639	22.1985	18.997	21.1279	24.1281	22.0981	23.9132	22.5071	15.4492	26.5711	29.2263	21.5727	25.3253	29.8602	32.7498	17.7376	24.7184	25.3106	25.1686	26.1079
ENSMAUG00000002222	6.30822	8.16902	6.69549	5.70482	6.85258	2.45123	8.55177	7.78326	5.43952	6.23824	6.36071	4.83952	4.89038	4.87104	7.37069	6.2006	9.39421	3.30892	3.22502	5.23834	3.9964	5.42093	1.78009
ENSMAUG00000002228	104.381	120.821	85.0885	101.59	123.153	134.818	101.364	161.308	88.1656	111.249	98.1832	108.331	131.388	113.059	106.785	100.554	111.221	197.093	127.993	113.77	109.235	102.223	128.76
ENSMAUG00000002232	19.6146	20.6747	18.4126	31.1571	19.6891	18.3842	25.1523	21.9877	22.2114	21.8338	21.6916	17.6828	16.1383	14.1004	15.82	20.1706	24.1565	18.496	14.9157	16.2061	19.982	22.4582	16.0208
ENSMAUG00000002236	2.36558	3.22727	6.69549	13.6038	3.47455	15.3202	10.5639	5.44828	9.74582	12.4765	11.4167	6.70087	7.6616	8.20386	8.44932	6.79825	9.22645	9.67222	4.4344	4.338	17.3177	11.6163	11.8672
ENSMAUG00000002237	12.8136	8.57242	14.7859	10.532	9.84456	6.12807	10.5639	6.42119	8.95255	11.4368	8.80713	6.51473	6.84653	7.17838	7.19091	10.683	10.0652	7.80565	10.2797	10.7222	7.99281	6.58256	9.4938
ENSMAUG00000002240	74.5159	65.3521	27.8979	19.3086	59.4534	19.6098	36.7223	16.5394	10.9924	9.35736	11.0905	21.4056	11.0849	32.0463	27.3255	14.6424	29.6924	4.75127	60.6706	67.9347	9.32494	25.5558	14.8341
ENSMAUG00000002247	0.689962	1.10937	2.23183	2.41358	1.06167	1.22561	1.50914	1.16749	1.01991	2.07941	0.65238	1.11681	0.652051	0.769112	0.719091	0.672354	1.67754	0.678752	0.604691	1.30958	1.33213	0.774419	2.96681
ENSMAUG00000002250	0.394264	0.403408	0.836936	0.438832	0.579092	1.83842	1.00609	1.16749	0.113323	0.519853	0.815475	1.11681	1.14109	1.28185	1.07864	0.37353	0.838769	1.78172	0.806254	0.163698	2.66427	0.38721	0.593362
ENSMAUG00000002259	25.5286	26.2215	35.9882	27.8658	26.8312	32.4788	31.6918	31.5222	25.4978	24.4331	36.6964	31.0846	29.8313	31.79	29.1232	32.7959	33.8862	30.1196	27.8158	23.6544	34.6355	34.0744	42.1287
ENSMAUG00000002263	50.1701	50.0226	34.8723	38.8366	46.5204	32.4788	37.2253	39.5001	20.5115	23.3934	20.3869	26.6173	29.1793	21.5351	29.303	27.8653	41.9384	25.8774	38.2971	37.0776	26.6427	27.1047	30.2615
ENSMAUG00000002264	10.9408	10.3878	11.9961	15.5785	10.7132	26.3507	15.8459	8.36701	10.7657	9.35736	11.4167	10.4236	12.715	10.7676	11.865	14.4183	15.7688	16.6294	11.8923	11.4589	14.6535	10.8419	16.6141
ENSMAUG00000002276	0.49283	0.302556	0.278979	0.658248	0.579092	0.612807	0.754568	0.389163	0.226647	0.519853	0.489285	0.558406	0.815064	0.512741	0.179773	0.522942	0.503261	0.254532	1.00782	0.163698	1.33213	0.774419	1.78009
ENSMAUG00000002277	27.9927	27.0283	15.9018	21.7222	33.0082	18.997	15.0914	27.2414	13.3722	18.1949	12.2321	14.1463	18.5834	12.5622	16.8986	15.3894	20.6337	19.4293	17.7376	16.5335	9.32494	15.4884	11.2739
ENSMAUG00000002278	88.3151	72.0084	58.5855	63.6306	77.9843	44.1221	53.3228	59.3474	33.6571	37.9493	37.675	48.209	47.7627	43.3266	44.2241	38.3242	40.0931	45.3916	63.8957	62.4508	23.9784	59.6303	37.3818
ENSMAUG00000002283	34.4981	36.811	23.1552	27.8658	36.2897	6.74088	13.8337	17.3178	13.1455	10.9169	13.3738	12.2849	16.4643	7.94749	16.1796	17.2571	21.3047	22.7382	16.1251	19.7256	7.99281	10.8419	14.8341
ENSMAUG00000002285	4.53404	6.65624	12.2751	11.8485	7.43168	12.2561	6.53959	4.66996	15.072	17.675	15.8202	10.0513	9.12871	10.2548	9.70773	12.9988	12.7493	16.7143	7.45785	7.61196	11.9892	9.29303	10.0872
ENSMAUG00000002294	2.85841	2.5213	4.18468	5.04657	2.60591	2.45123	8.04872	2.91872	5.66617	2.07941	6.6869	4.28111	6.03147	5.89653	5.57296	3.58589	4.52935	3.22407	2.82189	3.19211	5.32854	5.80814	8.30707
ENSMAUG00000002295	47.7059	58.1916	82.2987	75.2597	54.0486	95.5979	77.7205	58.1799	76.2667	80.0574	78.2856	67.0087	64.716	84.6023	76.5832	82.4754	87.7352	94.2617	70.5472	69.6535	103.906	69.3105	84.8508
ENSMAUG00000002296	17.5447	22.9943	32.3615	37.3007	23.6462	37.994	29.1766	28.0198	35.0169	41.5883	39.469	29.4094	29.5053	30.5081	24.4491	33.3936	26.8406	42.422	23.5829	23.4088	45.2926	29.0407	38.5685
ENSMAUG00000002297	4.6326	4.94175	7.8114	7.67956	5.88743	3.67684	5.03045	6.22661	4.07964	4.67868	6.03452	5.95633	4.40134	6.66564	6.83137	5.67766	8.05218	8.31472	3.02345	3.43766	19.982	6.58256	8.90043
ENSMAUG00000002298	7.49102	4.43749	3.34774	1.53591	4.4397	5.51526	3.77284	4.08621	3.3997	2.59927	3.91428	2.97816	3.91231	4.10193	4.85387	4.25824	4.3616	2.03626	5.84534	5.48389	5.32854	5.42093	5.34026
ENSMAUG00000002302	22.8673	24.6079	18.1336	14.4815	22.102	18.997	16.852	19.069	16.3186	21.314	13.7	16.3799	15.8122	19.9969	14.7414	14.9412	16.1044	18.0718	18.3423	18.6616	18.6499	17.4244	17.2075
ENSMAUG00000002307	25.2329	25.4147	19.2495	25.0134	27.2173	9.80491	15.0914	7.19952	9.40585	8.31765	7.33928	7.25927	11.7369	8.46023	11.5055	12.9988	15.2656	11.1994	17.1329	14.5691	6.66067	15.1012	14.2407
ENSMAUG00000002308	4.13977	4.23579	3.62672	4.82715	5.50137	6.12807	5.28197	6.42119	4.75958	6.23824	7.66547	5.95633	5.54243	2.30734	4.49432	5.08001	2.51631	4.41189	4.23283	4.91094	5.32854	5.42093	3.56017
ENSMAUG00000002309	2.46415	3.93323	12.833	7.46014	3.28152	7.96649	9.30634	2.52956	7.59267	6.75809	7.17618	5.39792	4.23833	5.38378	5.39318	5.67766	8.05218	4.2422	1.00782	4.91094	6.66067	7.35698	5.93362
ENSMAUG00000002311	4.04121	4.13493	33.4774	56.6093	5.01879	105.403	27.1644	8.95075	47.4825	49.9059	71.7618	11.9127	21.1917	16.1514	25.1682	15.1653	20.8015	21.6352	3.82971	7.53011	54.6175	11.6163	36.7885
ENSMAUG00000002313	76.5858	52.5439	58.5855	65.386	57.9092	49.6374	54.5804	71.2169	44.3095	55.6243	37.3488	46.5338	55.2613	36.1483	47.6398	40.8642	36.7381	49.0399	53.0112	65.2337	50.6211	52.2733	42.1287
ENSMAUG00000002324	60.8152	63.3351	45.4735	47.3939	71.7109	28.8019	33.9555	41.0567	24.9312	27.0324	30.6619	33.5043	29.0163	35.6355	38.4714	33.9165	40.9319	26.8107	42.1268	46.2447	35.9676	32.9128	33.8217
ENSMAUG00000002326	15.0806	16.338	31.5246	24.794	16.6006	10.4177	38.986	29.771	25.6111	22.3537	32.619	26.8035	24.1259	18.4587	22.8311	20.6189	25.6663	11.7085	11.6907	13.9143	18.6499	20.9093	28.4814
ENSMAUG00000002327	7.09675	6.35368	7.8114	6.14365	5.01879	12.2561	6.28806	6.42119	4.64626	6.23824	6.03452	4.46725	4.56436	8.20386	6.11228	7.91884	2.68406	7.97534	8.46567	7.20272	6.66067	6.19535	5.93362
ENSMAUG00000002340	3.64694	5.74857	11.9961	11.1902	6.37001	15.3202	9.55786	2.72414	13.5988	7.27794	9.62261	10.0513	8.31365	7.17838	7.91	9.56237	11.7428	10.0116	5.84534	5.56573	25.3106	6.96977	5.93362
ENSMAUG00000002352	8.47668	9.48009	4.74264	7.02131	9.36198	3.06404	6.28806	9.72908	2.94641	0.519853	5.87142	5.95633	4.89038	5.64016	5.57296	6.79825	6.8779	4.58158	5.64378	6.87532	7.99281	4.2593	3.56017
ENSMAUG00000002355	47.3117	46.6945	62.4912	70.2131	43.7214	30.0275	58.3532	33.468	32.6371	24.953	34.7392	34.2489	23.7999	31.2772	40.6287	45.2718	57.875	27.9985	40.9174	44.1166	66.6067	50.3372	35.6017
ENSMAUG00000002356	57.8582	46.4928	26.503	23.2581	46.8099	11.0305	20.6249	15.3719	7.70599	8.31765	6.6869	12.6572	13.8561	11.0239	17.438	10.0106	13.4203	6.3633	23.5829	30.0386	5.32854	16.2628	20.7677
ENSMAUG00000002359	204.82	239.624	206.444	269.882	237.717	396.486	244.731	361.922	275.603	301.515	302.541	263.381	309.561	254.32	259.412	306.668	323.094	473.26	267.072	216.654	346.355	291.569	286.001
ENSMAUG00000002367	8.77237	6.35368	10.8802	8.77664	5.88743	3.06404	5.28197	3.69705	4.41961	2.59927	7.99166	5.02565	4.56436	4.61467	4.31455	6.64884	4.86486	6.95721	3.82971	3.60136	13.3213	5.42093	4.7469
ENSMAUG00000002370	46.8188	43.1647	33.7564	40.8114	49.6089	27.5763	36.7223	34.0518	33.6571	17.1552	32.1297	28.6648	28.2012	38.4556	28.5839	37.9507	38.2478	22.6534	37.4908	42.3978	30.6391	41.0442	28.4814
ENSMAUG00000002377	9.65947	10.3878	11.1591	9.21547	11.1958	9.19211	8.04872	4.08621	8.15929	6.23824	8.31785	6.70087	7.33557	6.92201	8.26955	8.14296	8.05218	5.0058	5.44222	6.95717	1.33213	8.1314	4.15354
ENSMAUG00000002378	63.4765	75.3365	63.0492	100.493	65.7269	93.1467	97.0877	31.7168	80.6863	45.7471	81.3844	54.1654	58.8476	69.4765	57.3475	83.3719	93.6066	55.1486	51.6003	74.2371	82.5923	80.5396	64.0831
ENSMAUG00000002379	43.8619	44.8792	47.7053	37.959	41.019	37.3812	39.489	13.037	28.1042	23.9132	34.4131	31.8291	27.8752	45.1212	39.0107	27.5665	36.9058	5.76939	40.5143	47.718	22.6463	37.1721	30.2615
ENSMAUG00000002381	33.3153	28.9445	23.9922	32.2542	28.472	26.3507	31.1888	26.6577	26.291	24.4331	27.4	26.6173	24.4519	23.5861	28.9434	26.3712	31.3699	18.0718	30.4361	27.4194	23.9784	32.5256	26.1079
ENSMAUG00000002385	54.8027	48.2073	44.3576	43.4444	54.5311	41.6709	33.4525	55.4558	36.1502	34.8302	40.1214	45.6031	46.6216	43.583	46.2016	49.0071	48.1453	48.955	48.1737	44.7714	29.307	44.5291	31.4482
ENSMAUG00000002386	6.01253	5.64771	11.4381	12.0679	8.10728	7.96649	8.04872	7.19952	10.0858	9.87721	11.7428	9.4929	6.03147	9.74209	7.19091	7.69472	11.0717	4.41189	5.24065	9.57634	7.99281	10.0674	10.6805
ENSMAUG00000002392	8.37811	7.1605	5.85855	6.14365	7.23865	7.96649	3.01827	9.5345	8.7259	10.9169	7.17618	6.14246	6.52051	9.22934	7.19091	8.21766	10.233	7.29659	5.64378	7.53011	5.32854	7.35698	8.30707
ENSMAUG00000002395	18.7275	23.5994	25.945	29.6212	21.3299	21.4482	23.6431	17.1232	23.2313	25.9927	23.975	20.1026	19.0725	16.6641	19.775	25.3253	24.6598	12.7266	18.947	20.3804	17.3177	20.9093	28.4814
ENSMAUG00000002399	3.05555	2.82386	2.23183	3.51066	2.5094	2.45123	2.76675	4.2808	1.35988	2.59927	1.79405	2.04749	1.46711	1.79459	1.07864	2.01706	1.50978	1.86657	3.02345	2.94657	3.9964	1.16163	4.7469
ENSMAUG00000002400	34.9909	35.4999	23.7132	20.1863	31.0779	16.5458	24.1462	18.6798	20.3982	15.0757	16.4726	21.2194	14.6711	20.5097	20.3143	23.3083	29.0214	11.5388	34.4674	31.5937	23.9784	24.7814	17.2075
ENSMAUG00000002403	3.25268	4.53834	15.0648	16.0174	3.7641	18.3842	7.54568	0.972908	7.93264	2.59927	8.97023	2.97816	2.93423	3.84556	4.13477	7.09707	6.54239	1.01813	4.23283	3.51951	6.66067	4.2593	4.15354
ENSMAUG00000002407	9.95517	13.7159	28.1768	30.4988	15.2494	30.6404	21.8825	12.0641	21.5315	25.4728	26.9107	15.8215	13.8561	20.766	18.3368	17.7053	21.137	17.9021	8.26411	9.33079	30.6391	18.9733	26.7013
ENSMAUG00000002410	138.879	133.427	211.745	190.892	139.754	137.269	196.691	135.429	166.472	146.599	165.868	147.233	132.855	133.825	160.897	146.723	180.671	112.334	115.496	111.56	175.842	156.045	173.262
ENSMAUG00000002411	34.9909	32.6761	23.9922	30.2794	33.4908	17.7714	19.6188	25.4902	15.412	17.1552	18.4297	17.869	19.2355	17.1768	21.393	18.2283	26.6728	14.8477	18.3423	20.2986	27.9748	22.0709	21.9544
ENSMAUG00000002413	250.85	243.659	215.371	167.634	244.956	135.43	181.348	139.126	123.863	106.05	121.343	138.671	145.081	149.72	150.829	119.081	164.399	50.3974	171.329	200.53	102.574	176.18	125.199
ENSMAUG00000002414	6.30822	5.95027	6.13753	8.11839	6.75607	4.90246	9.05481	6.22661	7.2527	5.71839	6.5238	5.95633	6.19448	5.12741	6.11228	6.42472	8.55544	6.70268	5.84534	7.93936	7.99281	6.58256	10.0872
ENSMAUG00000002417	13.2078	15.3295	23.1552	23.4775	14.6703	22.6739	22.3855	22.5715	29.4641	28.0721	30.3357	21.0333	21.0286	21.5351	24.8086	25.4748	24.492	26.0471	19.1485	16.2061	22.6463	22.8454	18.9876
ENSMAUG00000002422	13.2078	12.7074	10.0432	9.21547	13.0296	6.12807	14.5883	14.2045	7.36602	9.35736	9.29642	8.93449	10.7588	10.5112	13.1234	10.7577	12.5815	9.33284	12.0938	11.7044	11.9892	11.2291	14.8341
ENSMAUG00000002425	45.6361	54.1576	65.56	56.1705	48.3542	53.927	53.0713	52.7316	67.6541	66.0214	71.7618	58.6326	58.6846	75.1166	61.8419	62.9025	73.3084	70.5054	50.1893	48.782	102.574	52.2733	59.9296
ENSMAUG00000002426	21.8817	25.0113	85.9254	92.5935	27.3138	74.7625	54.8319	16.5394	65.2743	39.5088	74.6975	29.2232	36.0258	32.0463	48.1791	40.1918	54.1844	19.1748	20.1564	30.7752	58.6139	42.9803	61.1163
ENSMAUG00000002427	19.7132	18.9602	7.8114	11.629	11.4853	17.7714	13.8337	5.44828	6.79941	9.35736	8.64404	8.37609	7.49858	6.66564	10.6066	9.26355	12.0783	6.78752	14.5126	15.3058	7.99281	9.68024	5.93362
ENSMAUG00000002429	14.1935	15.2287	30.4087	22.161	17.2762	32.4788	25.1523	30.7439	44.9894	41.5883	39.7952	23.6392	27.7122	23.5861	27.5052	25.7736	29.3569	42.5917	19.5517	16.1243	38.6319	26.3302	36.7885
ENSMAUG00000002430	134.345	120.417	113.823	117.607	125.47	100.5	111.425	112.857	75.2468	71.7397	86.4404	95.4874	88.1899	75.6294	102.471	94.5031	136.719	74.7476	105.015	97.3185	59.946	105.321	102.058
ENSMAUG00000002434	27.2042	28.3394	16.1808	22.5998	24.9009	17.7714	24.1462	11.8695	13.5988	11.9566	18.4297	18.6135	14.0191	18.7151	16.8986	18.9753	24.9953	8.14503	23.3814	23.2451	7.99281	20.9093	18.9876
ENSMAUG00000002440	17.8404	15.2287	13.67	13.3844	15.8285	10.4177	9.55786	15.5665	9.29252	13.5162	7.82856	10.982	11.7369	12.0494	11.1459	10.683	8.21993	16.6294	11.086	13.8325	13.3213	10.4547	12.4606
ENSMAUG00000002443	343.305	343.905	302.692	312.01	328.731	269.635	253.786	269.496	256.678	255.768	234.531	275.666	259.027	300.466	273.974	308.76	306.989	301.875	326.13	327.396	209.145	272.983	249.212
ENSMAUG00000002444	24.0501	17.5483	12.554	6.58248	19.9787	3.06404	14.0853	13.2315	8.38593	11.9566	11.7428	13.5879	10.9219	15.1259	15.1009	7.76943	10.0652	6.02393	11.4891	13.1777	1.33213	10.0674	8.30707
ENSMAUG00000002447	10.6451	12.7074	9.48527	11.4096	14.3808	14.0946	8.55177	17.7069	13.3722	13.5162	13.3738	12.2849	14.0191	14.1004	10.6066	16.8089	15.0978	22.3988	13.1016	12.1955	18.6499	17.8116	13.054
ENSMAUG00000002449	6.20966	7.46305	8.09038	5.4854	8.10728	11.0305	7.54568	6.42119	6.68608	6.75809	6.6869	6.3286	4.89038	5.64016	6.11228	6.87295	7.54892	6.53299	6.6516	5.64758	9.32494	6.96977	8.90043
ENSMAUG00000002452	28.0913	25.6164	104.617	83.1587	34.456	50.2502	63.1322	19.6527	53.4887	50.9456	49.744	34.9934	29.6683	42.3012	48.1791	38.8471	48.6486	18.4112	21.5673	35.3588	59.946	44.9163	60.523
ENSMAUG00000002456	71.8546	55.872	44.9156	38.8366	67.8502	32.4788	30.6858	35.6084	19.1517	16.6353	18.7559	26.8035	26.082	28.4571	30.7412	23.6071	32.3765	12.2175	46.3596	48.782	11.9892	31.7512	27.2947
ENSMAUG00000002457	32.5268	34.088	37.3831	45.4191	30.2093	26.3507	27.6675	20.6256	26.0644	16.6353	27.0738	22.8946	28.2012	28.4571	20.8536	26.1471	34.054	24.6048	27.6142	20.4623	22.6463	28.2663	18.9876
ENSMAUG00000002459	3.44981	2.11789	5.57957	4.38832	1.83379	9.19211	9.80938	0.583745	3.17306	4.15883	2.28333	2.60589	3.74929	5.38378	4.49432	1.71824	3.35507	0.933284	1.61251	3.51951	1.33213	4.64651	4.15354
ENSMAUG00000002463	19.7132	14.7244	16.1808	18.4309	15.1529	11.0305	13.8337	7.97785	8.83923	6.75809	10.1119	12.8433	10.5958	11.0239	9.16841	12.2518	12.246	6.19361	13.5048	13.7506	6.66067	15.4884	8.90043
ENSMAUG00000002470	2.36558	2.3196	5.30059	5.4854	2.60591	3.67684	3.26979	2.91872	10.3124	11.4368	13.8631	7.44541	7.98762	7.94749	5.03364	5.37883	4.02609	2.8847	3.62814	3.19211	3.9964	3.48489	2.37345
ENSMAUG00000002471	89.5965	87.6404	69.1867	59.6811	88.0219	71.6984	71.1809	59.1528	58.4749	55.1044	56.7571	51.9317	59.3366	69.4765	56.6284	62.7531	71.6308	50.567	78.0051	69.9809	49.289	66.6	55.1827
ENSMAUG00000002477	18.9247	21.0781	29.0138	28.5241	22.1985	31.2532	30.6858	26.4631	26.5177	30.1515	27.8893	20.4749	20.7026	22.3042	21.7525	23.2336	25.6663	40.1312	20.1564	16.0424	31.9712	17.8116	26.1079
ENSMAUG00000002487	25.6272	24.0028	22.5973	25.4523	22.102	12.8689	17.3551	15.9557	13.8255	10.3971	13.2107	13.0295	11.7369	12.5622	15.82	14.3436	21.6402	11.6236	18.5438	18.6616	18.6499	17.0372	17.8009
ENSMAUG00000002503	168.154	171.751	277.863	295.334	177.588	525.176	316.164	359.976	460.206	598.871	538.866	364.639	486.104	344.049	351.815	338.642	376.439	672.05	247.318	241.045	495.554	278.791	444.428
ENSMAUG00000002510	2.75985	3.32812	13.67	11.4096	2.79894	9.80491	8.30025	1.55665	8.27261	4.67868	7.99166	2.79203	5.05339	3.84556	9.16841	6.72354	6.37464	2.54532	2.01564	4.82909	9.32494	5.80814	17.8009
ENSMAUG00000002511	1.37992	2.3196	1.11591	1.97474	2.02682	0.612807	2.76675	5.44828	2.37979	2.59927	3.425	4.83952	2.77122	4.3583	4.13477	1.86765	2.01304	2.71501	4.63596	3.19211	3.9964	3.09768	5.93362
ENSMAUG00000002515	29.9641	34.9957	23.4342	23.0387	39.1852	7.96649	12.3246	19.2636	8.61258	9.87721	9.9488	10.4236	12.878	5.89653	12.5841	11.8783	19.6272	7.8905	20.5595	16.7791	10.6571	11.2291	13.6473
ENSMAUG00000002519	11.3351	12.1022	11.1591	6.58248	12.547	6.74088	10.5639	6.81036	8.04596	8.8375	9.9488	8.00382	5.86846	5.38378	7.73023	6.57413	12.246	6.27846	7.05472	7.36641	5.32854	8.51861	7.71371
ENSMAUG00000002521	12.1236	12.4048	10.0432	10.0931	11.4853	6.12807	9.55786	15.5665	6.79941	7.7978	4.72976	6.51473	8.31365	6.40927	7.19091	8.44178	8.05218	18.9202	8.66723	10.0674	11.9892	10.0674	8.30707
ENSMAUG00000002527	53.817	51.5354	53.5639	69.9937	50.2845	107.241	59.6109	49.4237	61.1947	55.6243	62.1392	57.1435	86.0707	54.607	62.3812	81.2054	76.6634	112.079	87.6802	55.9029	82.5923	66.9873	39.1619
ENSMAUG00000002533	75.403	63.7385	40.4519	39.9337	75.9575	20.2226	32.6979	29.9656	25.4978	25.4728	27.5631	33.8766	32.1135	38.4556	31.4602	26.5953	26.3373	25.1987	49.5846	59.8316	23.9784	34.8489	24.9212
ENSMAUG00000002542	2.36558	3.32812	4.18468	5.70482	2.41288	1.83842	4.27588	3.69705	6.23279	4.67868	4.72976	2.97816	6.19448	4.3583	3.41568	4.85589	5.03261	4.58158	1.41094	2.20992	3.9964	4.2593	4.7469
ENSMAUG00000002543	17.0519	18.6576	157.065	190.453	22.3915	233.479	101.867	26.4631	180.184	160.115	189.353	57.1435	79.3872	61.529	116.313	75.7519	110.214	102.322	23.7845	40.7608	198.488	60.7919	205.897
ENSMAUG00000002545	7.09675	5.0426	4.74264	5.4854	6.37001	3.06404	4.52741	5.64287	3.62635	3.11912	2.77262	2.04749	4.07532	2.82008	3.05614	3.51118	4.6971	3.73314	6.04691	7.61196	3.9964	4.2593	3.56017
ENSMAUG00000002546	11.5322	10.9929	13.112	12.7261	12.74	10.4177	11.8216	10.8966	13.7121	10.3971	13.0476	13.0295	10.9219	14.1004	15.9998	14.0447	17.2786	8.06018	15.5204	12.0318	6.66067	15.4884	10.6805
ENSMAUG00000002555	9.46234	7.3622	6.41651	2.63299	5.30834	2.45123	4.77893	1.55665	1.4732	1.55956	2.60952	2.41976	2.11917	3.07645	3.41568	2.83883	4.02609	0.339376	5.03909	5.72943	1.33213	3.09768	3.56017
ENSMAUG00000002557	25.8243	22.7926	79.7879	61.6559	25.3835	12.2561	31.6918	8.95075	27.4243	20.2743	31.3142	18.4274	18.7465	22.3042	30.9209	30.5548	33.2152	20.0232	16.1251	23.9818	27.9748	38.721	44.5022
ENSMAUG00000002565	55.9855	61.0155	47.1474	34.2289	46.9064	29.4147	45.5256	17.5123	35.4702	19.2346	22.5071	32.5737	20.8656	42.3012	28.7637	36.3818	42.9449	27.9137	54.4222	52.6289	29.307	38.3337	26.1079
ENSMAUG00000002566	36.6665	33.0795	22.0393	14.9203	32.9117	6.12807	13.3307	9.33992	7.59267	5.71839	9.45951	13.4017	10.9219	11.0239	12.9436	6.42472	8.72319	3.30892	19.5517	23.5725	7.99281	8.51861	11.2739
ENSMAUG00000002574	60.6181	63.8393	37.9411	46.5162	58.6813	30.0275	36.4708	30.9385	22.8913	17.1552	21.6916	27.9203	26.8971	26.4062	25.8873	34.6636	42.1062	29.5257	43.3362	41.8249	15.9856	32.1384	24.3279
ENSMAUG00000002599	14.2921	8.37072	7.25344	4.82715	8.78289	4.90246	7.7972	3.69705	3.73967	2.07941	4.07738	4.83952	5.70544	5.12741	5.03364	3.6606	7.71667	1.27266	7.65942	7.85751	1.33213	8.90582	5.34026
ENSMAUG00000002601	7.29388	4.53834	2.51081	3.07182	5.30834	3.06404	4.02436	4.66996	1.24656	2.59927	1.79405	4.46725	0.652051	0.512741	4.13477	2.09177	3.18732	2.63017	7.25629	4.0106	1.33213	0.38721	4.7469
ENSMAUG00000002603	70.0804	67.6717	396.987	307.182	96.0327	411.194	330.752	95.1504	421.903	502.698	523.372	264.312	310.213	284.571	295.007	247.65	319.739	257.586	74.1754	105.995	428.947	200.575	341.777
ENSMAUG00000002611	57.7597	73.9246	113.544	102.028	73.6412	134.818	101.615	106.825	141.994	131.523	135.369	86.739	107.262	104.599	96.8976	112.956	114.408	132.696	78.8114	73.0912	159.856	96.4152	121.046
ENSMAUG00000002612	30.5555	24.6079	18.6916	18.8698	24.1288	9.80491	20.3733	16.734	14.0521	15.0757	15.494	17.4967	16.6273	14.1004	17.438	19.4236	16.4399	12.3024	32.4517	24.1455	11.9892	14.714	11.8672
ENSMAUG00000002614	19.1218	19.767	19.2495	28.5241	17.4693	25.1251	10.3124	27.2414	15.8653	14.036	21.0393	14.1463	18.9095	12.0494	17.6177	21.8889	22.1435	26.3017	14.9157	13.8325	27.9748	14.3268	23.7345
ENSMAUG00000002617	0.788528	0.907668	2.78979	2.85241	0.965153	3.67684	2.01218	0.778326	3.05973	4.67868	2.12024	1.48908	1.79314	2.30734	2.15727	1.64353	1.17428	1.78172	0.604691	0.982188	2.66427	1.54884	2.96681
ENSMAUG00000002622	15.8691	14.6235	13.9489	15.1397	18.724	14.7074	17.6066	18.4853	9.29252	10.9169	12.069	15.2631	14.3451	7.69112	17.2582	10.9818	15.0978	13.4054	14.9157	22.6722	6.66067	14.3268	11.2739
ENSMAUG00000002634	27.2042	31.0624	62.2122	66.7025	33.8769	47.799	70.4263	64.9903	76.9466	65.5015	70.6202	67.7532	52.1641	72.2965	82.8753	58.6442	82.8703	61.1726	33.0564	41.9886	65.2746	59.6303	75.357
ENSMAUG00000002638	36.8637	33.382	30.6876	31.5959	36.6758	33.0916	27.919	35.2193	23.9112	18.7147	25.4428	25.3144	26.082	19.7405	28.4041	21.6647	22.1435	29.8651	26.0017	23.1633	29.307	33.3	31.4482
ENSMAUG00000002640	1192.85	1340.42	1092.48	1129.11	1365.5	1560.82	1252.33	1812.53	1301.97	1280.92	1244.09	1202.81	1270.36	1547.97	1354.05	1308.33	1500.89	1291.41	1340.4	1289.53	1394.74	1238.68	1378.97
ENSMAUG00000002645	14.0949	12.3039	14.5069	12.7261	13.5121	14.7074	12.0731	19.069	16.8852	13.5162	18.7559	16.0076	19.7245	13.3313	15.9998	15.4641	16.7754	17.393	15.3188	17.5975	17.3177	18.5861	12.4606
ENSMAUG00000002646	39.6235	33.1803	30.1297	30.7182	39.0887	4.28965	24.9007	32.6897	21.9847	23.3934	17.125	28.6648	21.6807	26.4062	27.1457	20.9177	13.0848	18.1566	28.2189	36.4228	13.3213	29.8151	26.1079
ENSMAUG00000002647	5.61826	7.3622	7.53242	13.8232	6.85258	27.5763	9.80938	16.9286	9.63249	19.7544	10.4381	8.93449	10.1068	11.0239	9.16841	9.86119	18.1174	13.6599	6.45003	6.46607	29.307	10.8419	13.6473
ENSMAUG00000002651	49.4801	39.1306	30.6876	35.326	34.9385	30.6404	28.4221	34.4409	27.4243	28.0721	21.8547	29.7816	31.1354	23.5861	25.7075	22.6359	19.4594	17.5627	32.4517	37.5687	19.982	35.2361	17.8009
ENSMAUG00000002657	105.958	96.4146	75.3242	89.0829	85.7056	53.927	72.69	61.0986	50.9955	42.628	49.2547	72.4066	54.4462	58.4525	65.4373	73.0625	83.3736	49.9731	91.3083	87.5785	53.2854	85.5733	59.9296
ENSMAUG00000002664	4.43547	4.13493	2.51081	2.85241	3.37803	5.51526	5.03045	6.42119	3.73967	7.27794	6.6869	5.39792	5.21641	4.61467	4.13477	4.25824	5.53587	2.20594	3.02345	3.19211	3.9964	1.93605	4.7469
ENSMAUG00000002669	4.6326	7.1605	7.53242	7.02131	5.30834	10.4177	7.04263	3.30789	4.19297	2.59927	3.91428	3.7227	3.91231	3.07645	5.39318	3.7353	6.8779	1.95141	2.41876	6.54792	11.9892	7.74419	4.15354
ENSMAUG00000002671	251.343	288.84	210.35	189.795	261.556	179.552	253.032	155.665	177.351	137.761	155.266	201.957	159.1	236.887	217.525	203.574	273.774	155.18	270.095	285.981	159.856	244.716	192.249
ENSMAUG00000002675	66.8277	47.4005	36.5462	28.0852	49.6089	24.5123	45.5256	30.1601	19.1517	16.1154	23.1595	32.2014	25.919	41.7884	32.7187	26.9689	33.0475	9.50253	46.5612	51.8104	9.32494	36.0105	18.9876
ENSMAUG00000002677	129.319	128.687	95.6897	94.1295	123.829	100.5	102.118	125.505	72.6403	67.5809	79.2642	102.747	91.9392	99.2155	106.605	102.721	100.652	111.994	121.543	112.461	77.2638	96.028	81.884
ENSMAUG00000002679	397.024	428.319	385.827	429.397	426.887	854.253	481.917	738.826	514.375	636.3	574.584	541.095	613.58	564.272	548.127	508.001	587.306	925.564	561.153	408.345	628.767	499.888	546.487
ENSMAUG00000002683	0.788528	1.10937	0.557957	2.19416	0.965153	0.612807	1.25761	0.972908	1.69985	1.03971	0.163095	0.37227	0.815064	0.512741	1.61796	0.37353	0.503261	1.3575	0.201564	1.39143	2.66427	1.93605	0.593362
ENSMAUG00000002684	590.115	629.418	619.612	595.056	618.663	592.584	623.776	595.42	777.172	701.802	752.031	772.089	626.621	763.728	753.967	801.073	798.172	761.221	769.368	739.424	780.631	724.082	739.329
ENSMAUG00000002688	17.1505	18.5568	11.1591	10.7514	15.6355	11.6433	10.3124	7.78326	7.93264	5.71839	10.275	9.30676	7.17256	11.7931	9.34819	10.3094	10.233	7.72081	16.1251	14.5691	3.9964	11.2291	4.15354
ENSMAUG00000002697	60.2238	51.7371	33.1985	32.9124	51.0566	17.7714	24.1462	26.0739	13.0322	11.9566	13.2107	17.869	20.8656	12.0494	23.3705	18.0789	17.9496	18.3263	30.4361	33.8037	17.3177	20.1349	19.581
ENSMAUG00000002698	6.70249	6.55538	3.9057	4.38832	7.81774	4.90246	3.77284	3.50247	2.26647	4.15883	2.77262	2.97816	2.6082	2.82008	4.85387	2.68942	3.85834	3.56345	3.62814	4.0106	1.33213	3.8721	1.78009
ENSMAUG00000002700	12.2222	10.4886	18.6916	14.7009	11.0027	4.28965	12.0731	7.00494	6.68608	6.23824	8.15475	7.07314	6.84653	5.89653	9.70773	9.63708	11.575	6.19361	7.86098	7.69381	11.9892	10.8419	8.90043
ENSMAUG00000002709	25.6272	28.7428	17.0177	18.2115	23.4532	23.2867	31.1888	16.5394	14.8454	17.1552	17.9405	19.9165	14.5081	21.7915	21.2132	23.6818	27.1761	15.5265	26.6064	23.1633	25.3106	26.3302	17.8009
ENSMAUG00000002717	1.47849	1.21022	1.11591	1.53591	1.54424	1.22561	1.00609	0.389163	0.679941	2.07941	2.60952	0.558406	1.14109	0.769112	1.43818	1.41941	2.34855	0.509064	1.20938	1.55513	7.99281	1.93605	2.37345
ENSMAUG00000002719	11.138	8.16902	29.2928	21.9416	10.3271	18.3842	12.5761	7.19952	16.8852	15.5956	16.4726	9.12063	12.878	6.92201	10.0673	10.683	10.0652	23.2473	9.47349	7.28456	15.9856	8.1314	16.0208
ENSMAUG00000002721	52.7328	49.5184	43.5207	40.592	47.8716	22.6739	40.2436	32.4951	23.5713	32.2309	27.8893	30.5262	27.2231	25.8934	31.1007	27.4918	38.0801	26.132	40.1112	36.7502	30.6391	35.2361	33.2283
ENSMAUG00000002724	54.507	51.7371	50.7741	45.8579	50.6705	33.0916	43.7649	47.4779	39.4366	31.711	37.0226	38.3439	41.8943	35.3792	43.6848	48.783	50.6616	43.3553	38.0955	45.8355	42.6283	48.7884	40.942
ENSMAUG00000002734	4.73117	4.23579	5.57957	3.73007	6.37001	4.28965	2.2637	1.75123	3.05973	1.55956	2.44643	2.04749	2.77122	2.56371	3.05614	2.83883	3.01957	1.69688	4.83753	3.8469	3.9964	3.8721	2.37345
ENSMAUG00000002735	24.8386	20.8764	20.0865	32.693	22.0055	20.8354	15.0914	26.2685	17.5651	22.8735	22.8333	16.3799	20.7026	15.895	19.5952	19.4983	22.9823	23.6715	15.9235	15.6332	18.6499	17.0372	18.9876
ENSMAUG00000002744	138.584	158.237	166.55	174.875	146.317	92.5339	153.68	201.197	229.707	136.721	183.482	139.974	223.979	167.41	154.065	173.393	178.322	265.901	214.061	200.694	149.199	150.237	140.034
ENSMAUG00000002746	25.7257	30.5582	20.9234	31.8153	28.665	19.6098	17.6066	24.5173	14.9587	12.9963	18.4297	13.774	17.4424	17.1768	15.82	14.9412	21.808	9.41769	19.9548	17.9249	21.3142	22.4582	24.9212
ENSMAUG00000002748	7.39245	9.37924	16.7387	13.8232	13.0296	12.2561	18.8642	8.56159	10.3124	6.75809	11.5797	7.81768	9.61775	5.38378	11.1459	11.8036	15.9366	11.7085	8.66723	10.6404	14.6535	8.1314	11.2739
ENSMAUG00000002749	0.689962	0.907668	0.557957	1.09708	1.15818	3.67684	1.00609	0.583745	1.4732	0.519853	3.425	3.53657	0.652051	3.07645	2.51682	2.31589	2.68406	1.61204	0.806254	0.736641	1.33213	0.774419	3.56017
ENSMAUG00000002750	25.9229	25.1122	25.3871	19.7474	20.2682	22.6739	36.4708	15.3719	27.5376	14.036	28.7047	31.8291	17.2793	27.688	28.7637	22.2624	31.7055	16.7991	29.0252	24.391	14.6535	33.3	18.3942
ENSMAUG00000002751	144.498	153.598	154.554	166.976	151.336	127.464	159.968	143.407	152.647	154.916	157.387	145.372	152.906	157.155	158.739	157.854	182.684	157.301	157.018	155.513	150.531	146.365	143.594
ENSMAUG00000002752	1.67562	2.5213	3.34774	2.19416	2.70243	1.22561	0.503045	1.55665	2.03982	1.03971	1.46786	0.930676	1.3041	0.769112	1.07864	2.61471	3.35507	1.78172	2.41876	1.30958	6.66067	3.48489	2.96681
ENSMAUG00000002760	6.99819	5.14345	10.8802	7.46014	4.82576	14.0946	6.53959	1.94582	5.09955	1.55956	4.89285	3.53657	4.40134	3.84556	2.69659	9.56237	5.03261	3.56345	4.4344	5.15649	3.9964	5.80814	2.96681
ENSMAUG00000002762	6.11109	6.85794	4.46366	4.38832	8.68637	1.22561	5.28197	4.66996	2.83309	3.11912	2.60952	3.7227	3.91231	3.84556	3.955	3.7353	5.53587	4.15736	4.63596	5.07464	3.9964	4.64651	4.15354
ENSMAUG00000002765	59.8296	52.8465	35.1513	52.6598	58.1987	34.3172	47.0347	40.0838	29.6907	29.1118	22.8333	33.8766	32.4395	31.5336	31.1007	29.0606	37.2413	31.9014	42.5299	40.1879	15.9856	34.4616	34.415
ENSMAUG00000002768	39.2293	39.3323	48.2633	64.0695	40.6329	75.9881	70.6778	61.6824	47.8225	39.5088	55.1261	37.7855	40.5902	42.3012	59.1453	50.7254	70.9598	50.1428	45.9565	44.6077	74.5995	61.1791	70.0168
ENSMAUG00000002769	29.7669	21.9857	21.4814	19.0892	23.1637	18.997	17.8581	15.5665	15.8653	12.4765	12.5583	14.1463	18.9095	9.99846	16.5391	11.43	9.56196	14.0841	17.9392	21.0352	17.3177	15.4884	8.90043
ENSMAUG00000002772	36.8637	32.2727	35.4303	31.3765	35.5176	20.8354	30.1827	27.8252	25.7244	21.8338	22.344	25.5005	23.3108	19.4842	23.5502	25.4748	27.5116	25.5381	28.622	31.6756	18.6499	25.943	21.9544
ENSMAUG00000002775	291.854	318.491	375.226	476.352	316.474	984.168	591.078	684.927	720.85	799.014	683.368	614.06	679.6	552.222	623.452	605.941	648.536	890.862	431.548	349.25	1037.73	538.996	761.284
ENSMAUG00000002778	38.9336	47.5013	54.6798	59.4617	41.8876	50.2502	39.489	52.537	32.8638	41.0684	42.5678	32.5737	35.8628	39.9938	40.6287	40.9389	41.6029	39.0283	32.0486	28.729	34.6355	30.9768	40.3486
ENSMAUG00000002781	5.12543	4.63919	1.95285	3.29124	5.01879	0.612807	4.77893	1.36207	2.37979	2.07941	1.95714	2.41976	1.3041	2.82008	4.13477	1.34471	2.68406	0.678752	4.63596	4.1743	1.33213	3.09768	0.593362
ENSMAUG00000002784	19.2204	16.0355	85.3675	70.8714	21.8125	28.1891	28.9251	7.97785	23.118	28.5919	37.675	14.3324	15.3232	17.9459	18.1571	19.6477	23.4855	14.8477	8.66723	28.8109	38.6319	24.007	28.4814
ENSMAUG00000002786	2.75985	3.12641	2.78979	1.3165	2.89546	3.06404	3.01827	1.94582	1.69985	0.519853	1.46786	1.67522	1.95615	0.256371	3.05614	2.39059	2.1808	1.27266	1.81407	3.43766	1.33213	1.93605	0.593362
ENSMAUG00000002789	78.0643	52.8465	45.1945	41.4696	56.3649	25.1251	42.0043	24.3227	20.8515	25.9927	25.4428	38.1577	25.104	37.9429	34.6962	23.2336	24.9953	9.92675	50.9956	65.9703	15.9856	43.7547	32.6349
ENSMAUG00000002798	26.12	23.4985	17.0177	17.9921	23.3567	11.0305	16.0974	27.2414	8.61258	7.27794	13.8631	16.0076	16.9533	11.5367	14.9211	11.3553	15.4333	14.678	17.536	16.3698	9.32494	15.4884	13.6473
ENSMAUG00000002799	16.0663	12.4048	13.112	16.2368	11.5818	2.45123	8.55177	0.972908	3.28638	6.75809	6.36071	3.53657	7.00955	4.10193	5.03364	7.09707	8.72319	2.96954	7.65942	4.99279	2.66427	7.74419	7.12035
ENSMAUG00000002800	16.0663	19.4644	18.9705	21.2834	17.7588	20.8354	29.1766	14.7882	22.5514	23.9132	15.9833	20.2887	17.4424	17.9459	16.8986	26.5953	25.3308	20.4474	20.9626	19.4801	23.9784	18.1988	17.8009
ENSMAUG00000002801	54.2113	54.6618	73.6504	63.8501	48.1611	75.9881	63.3837	76.0814	68.9006	70.1802	64.4225	62.1692	65.3681	57.1707	59.8644	60.8107	71.9663	88.153	53.0112	49.6005	74.5995	59.2431	64.0831
ENSMAUG00000002803	7.58958	6.55538	8.64834	7.89898	8.87941	5.51526	6.03654	9.92366	6.68608	4.15883	6.19761	5.77019	5.37942	6.1529	7.37069	4.78119	5.87138	7.80565	4.03127	5.48389	13.3213	12.0035	11.8672
ENSMAUG00000002805	0.689962	0.201704	1.39489	1.09708	0.675607	4.90246	4.27588	2.33498	2.37979	5.19853	12.2321	0.558406	0.489038	8.46023	6.83137	0.896472	4.52935	4.58158	1.41094	2.86472	2.66427	2.32326	2.96681
ENSMAUG00000002809	139.175	121.022	98.7584	81.4033	121.706	58.8295	88.2844	92.4263	74.7935	63.4221	68.8261	90.6479	77.105	87.4224	81.2573	62.6036	73.9794	54.9789	105.216	115.98	45.2926	92.9303	78.9172
ENSMAUG00000002811	24.1487	20.9772	10.3222	14.262	20.3647	9.19211	10.0609	8.56159	5.66617	4.67868	5.87142	7.07314	6.19448	4.10193	7.01114	9.11413	10.904	6.3633	13.7063	14.8965	2.66427	5.80814	7.71371
ENSMAUG00000002813	33.9067	36.0042	44.0786	39.4949	38.8957	29.4147	35.9677	25.6848	28.5575	33.7905	33.2714	28.4787	29.1793	31.79	31.9996	32.1236	38.2478	22.4837	30.6377	32.4122	17.3177	32.5256	33.2283
ENSMAUG00000002816	23.163	28.4403	10.6012	11.1902	21.0403	6.74088	18.8642	8.56159	5.21288	4.15883	6.03452	9.86517	4.72737	8.7166	17.438	2.54	10.904	2.96954	10.8844	16.2061	2.66427	9.68024	10.0872
ENSMAUG00000002822	10.6451	10.0852	81.1828	84.6946	13.7052	62.5063	52.0652	9.5345	80.573	61.8625	92.9642	26.8035	32.1135	33.5846	53.033	39.3701	50.4939	28.0834	10.0782	22.6722	74.5995	32.1384	62.303
ENSMAUG00000002825	15.2777	14.321	16.7387	12.5067	13.6087	15.933	14.8398	21.9877	11.4457	11.9566	11.4167	17.6828	13.6931	13.0749	14.2021	15.24	16.9431	21.1262	17.536	12.1955	6.66067	14.714	18.3942
ENSMAUG00000002827	2.06989	2.5213	1.39489	1.75533	2.12334	5.51526	5.03045	7.19952	3.17306	2.07941	2.28333	2.60589	2.28218	2.82008	2.51682	1.94236	2.85181	6.95721	2.82189	2.37362	5.32854	3.8721	1.78009
ENSMAUG00000002837	44.8475	33.5837	20.3654	23.2581	38.5096	12.8689	17.1035	21.2094	9.40585	17.1552	13.7	15.4492	15.4862	12.3058	15.82	16.2112	21.808	12.8114	26.4048	21.9355	13.3213	14.714	16.6141
ENSMAUG00000002841	75.6987	71.2015	72.2555	77.4538	69.7805	55.7654	63.6352	58.7636	47.8225	43.6677	56.7571	55.2822	50.3709	54.8633	56.0891	55.9548	72.3018	55.5728	59.8644	56.4758	49.289	52.6605	48.0623
ENSMAUG00000002846	23.853	21.3806	26.503	25.8911	24.6114	14.0946	37.2253	19.069	22.438	16.6353	16.7988	14.5185	16.6273	15.3822	19.2357	18.9006	52.5069	19.599	30.033	13.8325	26.6427	17.8116	23.1411
ENSMAUG00000002847	13.7992	9.6818	4.74264	6.36306	8.78289	6.12807	4.77893	2.52956	2.60644	1.55956	3.09881	4.65338	4.56436	4.61467	4.31455	2.91353	7.71667	1.01813	7.86098	7.85751	1.33213	3.09768	7.12035
ENSMAUG00000002848	137.401	142.101	154.554	154.249	144.966	125.625	141.607	191.079	156.613	164.274	165.868	156.354	155.025	142.798	151.548	138.505	158.695	156.028	139.28	148.883	139.874	153.335	162.581
ENSMAUG00000002849	68.3062	47.9047	70.3026	68.8966	55.9789	51.4758	42.2558	38.9163	34.5636	28.5919	33.1083	36.1102	41.8943	30.5081	47.46	40.4907	37.0736	30.5439	50.9956	52.6289	29.307	47.2396	29.0748
ENSMAUG00000002851	70.3761	65.8564	46.3105	45.8579	55.5928	45.3477	52.0652	31.5222	34.4503	35.8699	31.4773	35.738	27.8752	35.8919	37.213	51.6219	51.8359	32.4953	63.6941	51.4012	43.9604	60.4047	42.1287
ENSMAUG00000002857	49.5787	56.6789	44.0786	30.2794	56.944	23.8995	38.2314	17.7069	27.7642	22.8735	25.4428	37.4132	25.104	38.712	31.9996	26.4459	33.8862	18.8354	45.9565	55.5755	26.6427	37.1721	34.415
ENSMAUG00000002860	470.357	524.431	609.01	635.209	549.461	652.64	666.032	587.247	697.166	486.063	598.559	546.307	539.735	611.444	541.656	685.652	584.118	589.327	571.231	455.899	659.407	679.553	478.843
ENSMAUG00000002863	58.8439	63.6376	52.727	53.0987	63.5071	47.799	50.8076	65.3794	48.7291	55.6243	52.3535	55.2822	52.4901	62.2981	61.1228	58.3454	57.7073	64.9905	64.5003	67.3618	35.9676	56.5326	64.0831
ENSMAUG00000002864	41.5948	45.9885	85.3675	75.4791	42.6598	50.863	79.9842	40.8621	71.3938	58.2236	75.513	52.1179	50.3709	51.0178	56.4487	64.8448	63.7464	60.1544	38.4986	44.2803	55.9496	66.6	53.4026
ENSMAUG00000002865	27.4999	28.5411	40.4519	35.326	28.0859	34.3172	43.0104	17.5123	30.5973	28.0721	30.4988	24.0114	22.0067	26.4062	28.4041	27.5665	33.2152	15.8658	21.3657	29.5475	25.3106	30.9768	34.415
ENSMAUG00000002868	37.5536	34.1888	31.5246	31.8153	34.2629	34.93	24.9007	30.1601	17.4518	16.1154	18.5928	23.2669	19.3985	30.2517	24.9884	25.923	22.9823	27.6592	31.847	36.5047	29.307	25.943	27.888
ENSMAUG00000002875	6.99819	9.17754	11.9961	6.58248	7.81774	8.5793	14.5883	7.58868	10.1991	9.87721	11.2536	10.4236	10.4328	11.5367	15.9998	8.36707	13.7558	6.61783	8.8688	6.71162	11.9892	10.4547	17.2075
ENSMAUG00000002877	14.3906	17.1448	26.224	25.2328	16.4076	26.3507	19.8703	18.8744	28.7842	25.9927	25.2797	22.8946	20.5396	23.0734	23.5502	22.86	24.6598	21.2959	17.1329	17.5157	31.9712	21.6837	26.1079
ENSMAUG00000002882	28.4856	27.1292	29.8507	32.2542	26.7347	28.1891	27.1644	32.6897	31.9572	35.35	30.4988	26.6173	35.5368	22.3042	26.9659	28.463	21.808	35.0406	24.7923	24.5547	17.3177	27.1047	27.2947
ENSMAUG00000002883	48.8887	45.3834	49.9372	43.6638	43.9145	34.93	36.4708	33.2735	19.3783	19.2346	27.2369	31.2707	25.593	29.4826	23.9098	26.1471	39.0866	13.3205	29.6298	31.8393	30.6391	39.1082	30.2615
ENSMAUG00000002887	197.822	174.978	139.21	121.118	164.366	77.8265	125.258	54.872	73.7736	71.7397	72.5773	85.2499	78.0831	115.623	99.5941	66.4884	103.336	11.7933	124.768	137.097	35.9676	112.678	72.9836
ENSMAUG00000002892	3.64694	3.22727	2.51081	2.63299	2.5094	0.612807	1.50914	1.16749	1.58653	0.519853	1.46786	1.67522	1.14109	2.30734	0.539318	1.56883	1.84529	1.44235	3.02345	2.45547	1.33213	0.774419	1.78009
ENSMAUG00000002894	12.3207	13.8167	6.97447	7.46014	12.4505	7.96649	10.8155	6.81036	5.43952	7.27794	6.36071	8.37609	6.52051	8.46023	9.16841	8.44178	11.0717	4.58158	12.0938	12.7684	3.9964	8.51861	11.2739
ENSMAUG00000002903	2.95698	5.0426	3.34774	5.70482	3.47455	3.06404	7.7972	5.2537	3.73967	5.19853	2.28333	4.65338	3.91231	2.82008	5.03364	3.28706	6.20689	5.26033	6.6516	4.99279	2.66427	3.48489	4.7469
ENSMAUG00000002911	60.9138	70.5964	72.2555	63.4112	69.684	58.8295	69.1687	66.9361	61.7613	48.8662	47.6238	65.1473	53.1421	66.4	67.0553	63.276	80.6895	48.8702	62.8878	61.3049	57.2818	60.7919	62.303
ENSMAUG00000002914	103.79	85.0183	53.0059	51.3433	86.5742	37.3812	59.1078	36.7759	27.9909	29.6316	38.4904	40.7636	36.0258	46.4031	48.1791	38.9965	50.3261	20.5323	64.0972	57.8673	14.6535	44.9163	30.2615
ENSMAUG00000002917	141.738	136.856	99.5954	91.2771	132.612	71.6984	88.2844	88.9238	57.0017	59.2633	63.1178	76.1293	71.8886	90.2425	78.0214	83.4466	106.691	73.3052	105.619	111.069	66.6067	83.6373	65.2699
ENSMAUG00000002921	43.5662	53.2499	54.4008	50.2463	53.759	63.7319	60.8685	43.7809	55.4152	51.9853	60.9975	40.9498	45.4805	66.6564	55.5498	68.9537	64.2497	69.657	64.7019	63.1056	58.6139	54.9838	51.6225
ENSMAUG00000002930	1.87275	1.31108	3.9057	2.85241	1.64076	1.83842	1.76066	0.972908	2.71976	2.07941	3.09881	0.930676	0.652051	0.769112	1.43818	2.39059	1.84529	2.1211	2.01564	2.45547	5.32854	2.71047	1.18672
ENSMAUG00000002933	2.36558	2.42045	1.95285	3.07182	2.5094	4.90246	3.01827	3.11331	2.60644	5.19853	3.58809	4.28111	3.74929	3.84556	4.49432	3.6606	4.86486	4.15736	4.83753	3.60136	3.9964	1.93605	2.37345
ENSMAUG00000002938	1.18279	1.10937	1.39489	2.19416	1.83379	1.83842	1.25761	2.1404	1.81317	0.519853	1.95714	1.67522	1.3041	2.82008	1.43818	1.86765	1.34203	2.46048	1.61251	0.900339	1.33213	1.16163	0.593362
ENSMAUG00000002939	6.50536	10.9929	2.23183	6.36306	6.56304	3.67684	10.0609	5.44828	4.87291	2.59927	6.03452	4.65338	2.93423	12.8185	12.4043	4.85589	10.233	2.8847	11.4891	14.8147	3.9964	10.0674	2.37345
ENSMAUG00000002940	15.672	10.0852	4.74264	4.60774	10.8097	1.22561	3.01827	6.81036	3.05973	1.55956	1.79405	5.95633	5.86846	9.99846	6.47182	6.94766	7.88442	5.0058	12.6985	13.3414	2.66427	6.58256	4.15354
ENSMAUG00000002941	14.6863	14.4218	6.41651	6.14365	13.3191	4.28965	6.28806	3.89163	2.26647	3.63897	3.75119	5.95633	3.26025	4.10193	5.57296	6.12589	8.55544	2.1211	10.2797	9.74004	3.9964	7.74419	3.56017
ENSMAUG00000002955	13.9964	16.6406	10.0432	5.70482	15.6355	2.45123	12.3246	5.05912	3.96632	2.59927	5.38214	4.65338	3.42327	7.43475	9.34819	6.79825	8.38769	1.61204	7.86098	13.5869	3.9964	8.90582	10.0872
ENSMAUG00000002957	4.13977	5.0426	3.9057	3.51066	5.88743	11.6433	5.78502	3.89163	3.853	5.19853	4.72976	4.09498	3.58628	3.33282	3.77523	8.06825	6.03913	5.76939	6.04691	3.92875	6.66067	0.38721	2.96681
ENSMAUG00000002959	14.2921	14.4218	13.112	18.4309	16.6006	14.0946	14.8398	14.9828	11.559	10.9169	14.6786	11.9127	11.8999	11.2803	14.0223	14.4183	20.9692	15.781	14.9157	14.8147	19.982	17.8116	14.8341
ENSMAUG00000002961	45.2418	36.811	40.7309	44.7609	42.8528	36.1556	34.9616	41.6405	31.2773	37.9493	29.8464	35.9241	31.7875	28.2008	36.8534	33.9165	33.5507	34.1073	50.9956	44.2803	34.6355	36.0105	27.2947
ENSMAUG00000002963	42.0877	45.1817	29.2928	28.7435	38.7026	26.9635	24.3977	25.101	18.585	19.7544	21.8547	19.7303	21.3547	27.4317	20.4941	24.0553	23.15	23.7563	34.6689	37.1595	26.6427	31.364	21.361
ENSMAUG00000002966	8.57524	7.1605	6.69549	6.8019	5.98395	3.06404	4.77893	5.83745	2.15315	2.59927	3.425	4.65338	4.56436	2.82008	4.31455	3.58589	6.03913	4.92095	4.83753	4.41985	1.33213	1.16163	1.18672
ENSMAUG00000002970	0.98566	2.21875	2.23183	1.53591	1.73727	2.45123	1.25761	0.972908	0.453294	1.03971	1.30476	1.30295	1.46711	0.256371	1.25841	1.41941	1.17428	1.61204	3.42658	2.37362	2.66427	2.32326	1.18672
ENSMAUG00000002971	2.66128	2.5213	3.06876	2.41358	3.47455	3.06404	2.2637	1.55665	2.49312	2.07941	1.79405	1.30295	3.09724	2.05097	2.87637	2.16647	2.1808	2.63017	2.41876	2.78287	2.66427	1.93605	2.37345
ENSMAUG00000002974	1.67562	1.71448	2.51081	1.3165	1.54424	4.28965	4.52741	1.55665	1.69985	8.31765	5.21904	1.11681	1.3041	2.05097	2.33705	1.34471	4.19384	8.90862	1.41094	2.78287	77.2638	1.16163	2.37345
ENSMAUG00000002979	36.9622	27.3309	32.6405	34.6677	30.2093	14.0946	34.9616	41.6405	36.8301	34.3103	44.5249	40.7636	32.6025	44.8649	37.7523	26.0724	32.2087	18.7505	24.3892	29.4657	14.6535	34.8489	30.8548
ENSMAUG00000002980	8.57524	7.26135	8.36936	8.77664	8.2038	9.19211	9.55786	6.42119	5.66617	6.23824	5.05595	5.77019	5.54243	5.12741	6.29205	5.30413	8.38769	1.86657	7.65942	6.46607	2.66427	10.0674	3.56017
ENSMAUG00000002981	24.4444	24.4062	30.1297	29.1823	27.3138	45.9605	30.4342	28.9927	27.0843	20.7941	32.9452	29.7816	28.8532	19.9969	28.5839	31.3018	35.7315	38.095	27.8158	23.6544	105.239	87.8966	109.772
ENSMAUG00000002982	55.2955	49.3167	153.717	116.729	53.566	83.3418	97.0877	29.3818	78.3065	63.4221	82.6892	55.096	54.4462	53.5815	75.145	79.1137	80.6895	66.8571	40.5143	52.9563	75.9317	58.8559	81.2906
ENSMAUG00000002984	39.1307	36.7101	21.2024	12.2873	29.3406	11.6433	15.5944	9.5345	6.91273	6.75809	8.64404	10.0513	7.6616	14.1004	12.4043	5.30413	13.7558	2.37563	19.3501	27.8287	3.9964	17.0372	8.30707
ENSMAUG00000002988	572.373	483.888	340.912	360.062	487.692	161.781	215.806	259.572	117.176	126.324	150.7	196.559	204.255	225.35	251.143	245.11	275.787	189.372	365.838	363.492	126.553	229.228	178.009
ENSMAUG00000003002	15.2777	17.8508	12.554	15.798	14.6703	13.4818	17.6066	14.2045	17.4518	16.1154	10.1119	13.4017	8.80269	17.9459	15.2807	13.1483	16.6076	8.73894	13.1016	18.5797	11.9892	16.65	13.6473
ENSMAUG00000003007	4.04121	5.0426	27.0609	18.2115	5.50137	21.4482	17.1035	6.81036	28.3309	22.8735	26.4214	13.4017	11.5739	17.1768	21.0334	16.9583	16.4399	17.9021	4.4344	8.75785	23.9784	13.9395	29.6681
ENSMAUG00000003014	55.5912	56.2754	87.0413	91.2771	53.4695	106.016	89.2905	93.01	80.573	96.6927	100.793	70.173	73.6817	78.1931	76.9428	67.7584	84.7156	94.2617	63.6941	60.4046	77.2638	75.5059	93.1579
ENSMAUG00000003018	10.7437	14.2201	15.9018	16.2368	11.0993	17.7714	14.0853	17.5123	19.605	16.1154	14.8416	13.2156	12.0629	12.0494	15.9998	13.8206	17.4464	14.5932	15.722	15.1421	13.3213	14.714	17.8009
ENSMAUG00000003025	5.81539	5.44601	5.57957	4.60774	4.92228	3.06404	5.28197	5.83745	5.09955	3.11912	6.19761	4.09498	1.95615	4.61467	3.77523	5.30413	7.38116	4.66642	8.26411	5.15649	2.66427	5.42093	3.56017
ENSMAUG00000003032	37.2579	39.3323	60.5384	53.0987	39.0887	42.2837	49.0469	40.8621	38.0767	34.8302	41.263	38.53	36.1888	42.5575	44.5837	49.1566	54.1844	48.2763	46.5612	40.4334	45.2926	54.9838	42.7221
ENSMAUG00000003034	13.7007	14.4218	21.4814	23.0387	14.8634	16.5458	19.8703	30.7439	18.4717	23.3934	26.5845	20.1026	16.9533	20.2533	20.6739	19.8718	21.6402	24.0109	11.2876	12.6866	33.3034	17.4244	24.3279
ENSMAUG00000003037	71.4603	66.0581	59.1435	54.4152	55.6893	44.7349	46.7832	31.1331	38.6433	18.1949	34.7392	33.1321	30.6464	36.9174	34.3366	42.0595	43.4482	24.4351	48.3753	53.693	27.9748	52.2733	40.3486
ENSMAUG00000003039	71.2632	58.6959	62.2122	64.9471	59.3569	24.5123	47.0347	35.9976	22.8913	25.9927	26.2583	27.7341	25.593	30.5081	40.6287	40.9389	46.8033	23.5018	43.3362	47.0632	30.6391	46.0779	43.3154
ENSMAUG00000003041	43.2705	43.6689	31.5246	34.4483	45.2657	13.4818	34.4586	37.3597	21.4181	21.314	26.0952	36.1102	24.2889	34.8664	34.1568	32.5718	40.4286	21.9746	37.2893	39.2057	15.9856	34.8489	33.2283
ENSMAUG00000003046	193.682	168.423	159.297	164.781	166.199	121.949	145.38	136.402	123.183	145.559	127.703	142.952	128.617	150.233	151.728	135.218	134.538	111.74	169.313	177.694	91.9173	157.207	124.013
ENSMAUG00000003048	58.2525	59.2002	62.7702	67.3607	54.3381	74.7625	65.6474	47.6725	57.115	44.7074	56.594	45.6031	40.7532	39.2247	47.2803	60.736	68.9468	51.8397	67.5238	49.6005	78.5959	58.8559	49.2491
ENSMAUG00000003052	10.6451	14.5227	9.48527	6.58248	11.2923	4.90246	8.55177	4.47538	9.40585	4.67868	8.48094	7.25927	4.56436	13.3313	9.88751	5.37883	9.56196	3.13923	10.0782	19.4801	2.66427	5.03372	9.4938
ENSMAUG00000003054	33.8081	39.9374	32.9195	48.0521	40.4399	38.6068	33.4525	44.7538	29.1241	32.7508	36.3702	31.8291	33.5806	29.2263	36.4939	39.5942	45.9645	51.4155	38.7002	29.7112	33.3034	34.8489	52.2159
ENSMAUG00000003058	210.143	208.461	141.163	126.164	188.301	112.144	140.098	103.907	107.544	97.7324	105.686	99.9546	94.5474	146.9	119.729	151.354	163.728	107.158	176.973	204.377	115.896	158.756	142.407
ENSMAUG00000003061	13.7007	16.4389	17.0177	17.1144	14.8634	15.933	15.8459	15.1774	12.4656	16.6353	13.0476	14.1463	14.1821	19.4842	17.9773	13.5965	19.1239	11.5388	13.7063	11.7863	11.9892	17.4244	7.71371
ENSMAUG00000003063	92.7506	85.0183	72.8134	74.6014	90.4348	55.1526	70.4263	90.0913	61.0813	79.0177	59.3666	75.1986	70.9105	80.244	84.3135	78.6654	94.9486	98.1646	91.5099	88.3151	49.289	72.4082	66.4566
ENSMAUG00000003071	1.77419	2.42045	2.78979	2.41358	2.41288	4.28965	0.754568	0.778326	2.03982	3.11912	3.09881	2.41976	1.79314	2.56371	1.61796	2.83883	2.85181	3.39376	2.2172	2.12807	1.33213	2.71047	1.78009
ENSMAUG00000003072	41.792	42.4587	34.5933	33.7901	43.6249	41.0581	48.5439	22.1823	25.0445	15.0757	26.2583	27.3619	22.0067	42.5575	32.3591	34.4395	47.6421	21.8898	36.6846	46.1629	42.6283	41.0442	27.888
ENSMAUG00000003081	103.691	98.835	73.6504	52.4404	91.4	40.4453	88.0329	38.3326	40.5698	42.1081	41.263	55.4683	38.797	81.0131	73.1675	51.0989	72.6374	34.8709	91.3083	115.325	25.3106	67.7617	58.7429
ENSMAUG00000003101	50.3672	46.3919	37.9411	42.5667	47.0029	41.0581	42.5073	49.0346	39.7765	40.0287	47.6238	47.0922	44.1764	46.9158	47.46	46.0189	49.4873	58.203	45.9565	42.6433	23.9784	50.3372	33.2283
ENSMAUG00000003103	23.853	21.1789	20.6444	22.5998	17.5658	7.96649	11.8216	12.8424	9.51917	12.4765	10.4381	7.25927	9.29172	8.46023	13.1234	13.5218	16.4399	9.75706	18.3423	12.7684	13.3213	12.7779	8.30707
ENSMAUG00000003104	10.7437	7.05964	5.30059	5.26598	7.52819	4.90246	5.28197	3.89163	4.87291	2.59927	5.38214	4.46725	5.70544	3.84556	5.21341	5.15472	9.39421	3.90283	7.86098	6.95717	3.9964	6.19535	4.15354
ENSMAUG00000003108	6.30822	7.5639	8.92732	5.26598	9.26547	8.5793	8.80329	3.50247	5.7795	4.15883	4.40357	5.95633	6.03147	7.43475	7.55046	4.9306	9.0587	2.1211	8.26411	8.8397	6.66067	6.96977	10.6805
ENSMAUG00000003109	56.6754	45.7868	54.4008	70.6519	46.4238	37.994	49.55	56.6232	39.4366	31.711	44.0357	45.2309	45.8066	37.1737	41.5275	44.3007	37.2413	32.4953	44.1424	50.9919	33.3034	42.593	39.7553
ENSMAUG00000003110	28.1899	29.8522	26.224	23.2581	35.6141	23.2867	23.8946	33.8572	16.9985	17.1552	19.2452	19.9165	19.5615	32.8154	26.2468	17.4065	27.0083	19.3444	27.8158	25.2095	30.6391	22.4582	32.6349
ENSMAUG00000003111	44.4533	41.3493	53.2849	53.9763	44.3005	22.0611	51.3106	27.0468	24.4779	27.0324	28.8678	31.8291	30.9724	27.9444	38.6512	33.9912	47.4743	23.2473	34.2658	29.7112	30.6391	34.4616	43.3154
ENSMAUG00000003116	26.4157	22.49	28.1768	24.1358	21.909	22.6739	25.4038	22.9606	19.7183	25.4728	23.4857	19.5442	16.7903	19.7405	21.5727	26.4459	32.2087	30.2893	18.947	24.3092	25.3106	31.364	17.2075
ENSMAUG00000003117	29.077	26.8266	7.25344	7.02131	20.5578	6.12807	12.5761	4.2808	3.3997	3.63897	4.56666	7.07314	3.26025	12.3058	10.2471	3.81001	8.72319	1.86657	13.1016	20.053	1.33213	6.58256	5.93362
ENSMAUG00000003120	14.3906	18.8593	22.0393	30.2794	19.8821	25.7379	23.1401	19.4582	23.7979	33.2706	30.4988	19.7303	20.8656	30.5081	31.8198	28.3883	29.1891	38.095	24.3892	30.366	41.2962	20.1349	27.2947
ENSMAUG00000003122	101.03	108.819	94.5738	94.5683	119.293	114.595	97.0877	133.094	87.1457	109.169	96.063	115.218	103.024	104.086	108.403	99.2843	119.441	145.677	96.7505	98.8736	83.9245	101.449	86.0375
ENSMAUG00000003126	14.3906	13.9176	5.30059	5.92423	13.3191	4.90246	6.28806	3.89163	2.03982	2.07941	3.75119	5.02565	2.77122	5.64016	5.9325	3.6606	7.04566	2.63017	10.4813	9.90373	1.33213	7.74419	1.78009
ENSMAUG00000003129	31.6397	26.3224	39.057	28.9629	31.0779	14.0946	66.905	28.4089	27.7642	31.711	35.0654	39.6468	31.9505	39.9938	53.2128	17.4065	26.8406	17.5627	16.5282	22.9177	19.982	37.1721	37.3818
ENSMAUG00000003133	22.5716	30.5582	107.686	76.3568	30.9814	67.4088	70.6778	21.7931	91.9053	61.8625	80.8951	51.7456	53.7942	49.2232	61.4823	67.0113	66.095	50.3125	29.6298	43.7892	74.5995	52.6605	60.523
ENSMAUG00000003139	64.6593	68.6802	81.7407	75.6985	66.7886	60.0551	72.9416	76.0814	63.0078	71.2199	65.238	72.2205	59.0106	67.4255	69.2125	63.1266	67.7725	85.6925	63.4925	64.9881	61.2782	70.8593	67.0499
ENSMAUG00000003142	40.9049	46.5936	62.2122	50.2463	43.7214	35.5428	71.6839	29.1872	52.922	36.9096	48.113	48.5813	40.9162	56.1452	56.4487	51.1736	56.3652	37.5859	38.7002	57.5399	38.6319	58.8559	52.8092
ENSMAUG00000003146	7.49102	6.55538	4.74264	1.75533	7.81774	4.90246	4.52741	2.1404	3.3997	3.63897	2.77262	3.1643	1.14109	2.30734	5.39318	2.01706	4.6971	1.18782	6.24847	6.71162	2.66427	3.8721	1.78009
ENSMAUG00000003148	28.7813	35.4999	49.9372	59.4617	33.2013	76.6009	58.1017	44.9484	59.0415	57.1839	56.1047	59.7494	45.1545	61.7853	60.0441	61.4831	75.1537	75.596	42.933	51.8923	82.5923	60.7919	61.1163
ENSMAUG00000003152	16.4605	14.321	8.92732	13.3844	16.1181	13.4818	12.3246	8.56159	7.59267	9.35736	4.56666	9.86517	9.78076	12.8185	13.3032	13.8206	15.0978	11.0297	17.7376	15.3876	13.3213	9.29303	10.6805
ENSMAUG00000003157	41.5948	42.257	15.3438	12.9455	34.842	12.8689	33.704	10.3128	8.83923	11.4368	11.0905	18.4274	11.0849	21.2788	23.73	7.84413	19.6272	5.51486	29.4283	32.6578	2.66427	16.65	14.2407
ENSMAUG00000003161	8.27954	12.8082	3.06876	3.29124	7.33516	4.90246	10.0609	3.11331	2.94641	4.15883	3.425	3.53657	1.14109	3.84556	5.39318	1.12059	3.35507	1.3575	7.86098	10.7222	1.33213	2.71047	4.15354
ENSMAUG00000003163	35.5823	36.0042	41.0099	46.7356	36.8688	37.994	39.7406	34.4409	39.3232	35.35	43.0571	33.6905	37.3299	32.5591	36.6737	40.5654	47.6421	42.6766	39.708	26.7646	33.3034	37.1721	30.2615
ENSMAUG00000003171	13.3064	14.321	16.7387	15.798	13.6087	11.6433	13.8337	6.22661	6.91273	9.87721	7.50237	10.982	7.98762	7.17838	9.34819	8.29237	14.7623	6.19361	11.086	11.7863	9.32494	12.3907	10.6805
ENSMAUG00000003174	38.2436	31.2641	22.8762	22.161	33.2013	12.8689	17.3551	18.6798	11.4457	11.4368	10.9274	14.1463	14.5081	12.0494	14.3818	13.97	20.466	4.58158	16.7298	18.3342	7.99281	12.7779	17.2075
ENSMAUG00000003180	0.788528	0.907668	1.95285	2.19416	0.772122	1.83842	2.2637	0.972908	1.24656	0.519853	2.12024	2.04749	0.978076	1.02548	1.25841	1.41941	2.1808	1.95141	0.604691	1.22774	5.32854	1.16163	1.18672
ENSMAUG00000003184	26.9085	28.5411	27.3399	30.06	27.0243	41.0581	37.2253	19.6527	26.631	27.5522	24.9535	20.2887	20.0506	22.0479	28.9434	30.5548	35.5638	28.5924	27.6142	26.7646	27.9748	38.3337	30.2615
ENSMAUG00000003185	52.9299	42.4587	27.3399	29.6212	43.2388	12.8689	25.9068	24.1281	13.7121	18.7147	17.4512	21.0333	23.3108	16.4077	24.9884	25.4	22.479	18.8354	37.0877	29.5475	13.3213	24.007	19.581
ENSMAUG00000003186	28.5841	18.9602	12.833	14.262	20.5578	14.0946	18.1096	22.3769	12.6922	13.5162	8.15475	12.0988	18.2574	8.7166	13.483	12.1771	6.71015	15.6113	15.9235	21.6081	9.32494	16.65	8.30707
ENSMAUG00000003190	69.3905	74.7314	86.4834	74.382	67.0781	84.5674	84.7631	79.973	80.1197	76.4184	69.8047	90.6479	67.3242	92.0371	83.5944	82.7743	87.5674	95.9586	84.8583	77.4292	81.2602	86.7349	94.938
ENSMAUG00000003197	32.921	31.7684	31.8036	37.3007	29.6302	25.1251	31.6918	27.436	29.9174	22.8735	34.9023	28.851	24.7779	33.3282	33.4377	26.5953	37.7446	23.0776	28.2189	28.3198	21.3142	31.364	37.3818
ENSMAUG00000003201	2.16845	1.91619	7.25344	5.4854	2.31637	0.612807	3.26979	1.94582	1.9265	1.03971	1.95714	2.97816	2.77122	1.53822	3.41568	3.06295	5.36812	1.95141	1.00782	0.491094	6.66067	1.16163	4.7469
ENSMAUG00000003202	13.9964	17.5483	31.8036	23.0387	17.4693	19.6098	32.6979	6.03203	17.7918	22.3537	10.275	12.8433	10.4328	19.2278	17.438	7.76943	17.6141	3.47861	9.67505	20.7078	10.6571	13.5523	11.2739
ENSMAUG00000003205	40.0178	36.105	44.6366	29.8406	33.8769	16.5458	23.6431	16.5394	21.1915	16.1154	20.7131	17.869	19.0725	14.1004	18.1571	17.9294	19.7949	18.3263	25.5986	28.2379	15.9856	19.3605	25.5146
ENSMAUG00000003206	46.2275	49.7201	33.7564	24.5746	44.8796	28.1891	36.7223	25.4902	29.3508	23.9132	27.7262	30.7123	26.4081	41.0193	32.5389	31.5259	37.9123	17.3082	38.9018	41.2519	25.3106	29.4279	24.3279
ENSMAUG00000003215	22.2759	16.6406	16.4597	12.9455	18.724	15.3202	10.8155	11.4803	7.93264	5.71839	8.97023	9.30676	9.78076	8.20386	8.26955	8.51649	7.21341	7.21174	13.3032	13.7506	7.99281	10.8419	8.30707
ENSMAUG00000003218	6.20966	8.97583	6.97447	10.0931	13.6087	9.80491	6.79111	17.5123	12.9189	5.19853	6.6869	9.4929	11.5739	13.844	14.5616	8.29237	12.0783	11.8782	10.6829	13.014	11.9892	10.4547	5.34026
ENSMAUG00000003221	90.6807	76.5467	71.9765	67.1413	78.0809	14.0946	48.0408	27.8252	24.8178	15.5956	29.8464	33.6905	43.0354	28.9699	49.6173	37.7265	42.6094	27.1501	41.3205	39.5331	21.3142	49.1756	40.942
ENSMAUG00000003224	8.67381	8.97583	14.2279	13.3844	8.68637	11.0305	16.349	16.3449	25.1578	21.314	19.8976	24.0114	19.5615	22.5606	24.6289	23.383	22.6468	11.0297	7.86098	11.6226	21.3142	17.0372	26.1079
ENSMAUG00000003225	0.98566	1.10937	0.557957	0.877664	0.482576	0.612807	0.503045	1.36207	0.793264	1.55956	1.46786	0.744541	0.815064	0.769112	0.719091	1.12059	0.335507	0.593908	0.806254	0.654792	2.66427	0.38721	1.18672
ENSMAUG00000003226	5.32256	4.74005	2.51081	3.51066	5.88743	3.67684	3.26979	2.91872	2.83309	0.519853	1.46786	1.48908	2.44519	4.61467	1.79773	1.86765	3.85834	3.64829	5.44222	3.8469	1.33213	1.93605	2.37345
ENSMAUG00000003227	1.97132	3.73153	3.9057	1.97474	2.99197	1.83842	2.51523	1.16749	2.37979	3.63897	2.60952	2.41976	3.42327	6.1529	1.9775	2.39059	3.01957	3.56345	1.61251	1.39143	2.66427	2.71047	2.37345
ENSMAUG00000003230	203.539	179.517	113.265	138.671	171.99	91.9211	116.455	128.618	91.5653	103.451	103.892	123.594	100.742	139.209	123.144	129.316	127.157	106.734	172.942	180.805	114.564	144.429	115.706
ENSMAUG00000003238	18.3333	21.1789	22.3183	15.1397	19.4961	21.4482	23.6431	13.6207	14.2788	16.1154	15.1678	15.4492	13.204	15.895	15.2807	15.24	17.7819	8.99347	16.1251	16.288	14.6535	16.2628	13.054
ENSMAUG00000003240	11.8279	8.97583	10.0432	8.77664	9.26547	4.90246	6.79111	6.81036	6.57276	1.55956	5.87142	4.28111	5.86846	7.17838	6.83137	7.62001	7.38116	4.41189	5.64378	4.74724	5.32854	6.19535	2.37345
ENSMAUG00000003242	6.20966	5.84942	4.74264	7.67956	7.04562	4.90246	6.53959	10.8966	7.81932	5.71839	6.36071	3.90884	8.31365	8.97297	5.39318	7.24648	6.71015	10.1813	6.6516	6.38422	6.66067	8.90582	5.93362
ENSMAUG00000003249	31.0483	29.8522	23.9922	25.0134	27.6999	21.4482	19.1157	23.3498	18.8117	19.7544	19.2452	18.4274	18.9095	17.1768	23.9098	21.8142	24.9953	15.781	24.7923	22.1811	11.9892	22.4582	16.6141
ENSMAUG00000003251	38.0465	30.4573	22.3183	21.7222	24.0323	15.3202	17.8581	17.1232	14.9587	10.3971	12.7214	16.566	16.3013	12.0494	14.5616	13.4471	14.4268	9.50253	20.9626	28.2379	7.99281	18.1988	13.6473
ENSMAUG00000003253	36.8637	38.7272	43.2417	41.2502	37.5444	30.6404	30.9373	36.1922	29.1241	35.35	31.3142	26.8035	29.5053	28.9699	30.5614	32.1983	44.287	41.1494	25.397	27.5831	35.9676	32.9128	36.7885
ENSMAUG00000003256	10.2509	10.6903	8.36936	17.5533	12.2574	10.4177	9.30634	13.8153	11.7856	9.87721	8.64404	8.56222	7.49858	8.46023	10.6066	11.43	13.7558	13.4054	12.6985	9.49449	15.9856	12.7779	14.2407
ENSMAUG00000003267	90.5821	83.6063	60.2594	61.4365	87.6359	35.5428	47.5378	49.2291	27.9909	29.1118	30.1726	37.4132	41.5682	31.0209	44.2241	39.7436	50.6616	22.823	54.019	53.4474	31.9712	41.0442	42.1287
ENSMAUG00000003269	73.2345	58.9984	22.8762	22.161	52.6973	14.0946	32.4464	10.702	12.3523	13.5162	11.0905	21.5917	15.4862	29.9954	27.3255	13.1483	27.3439	3.73314	46.1581	50.8283	11.9892	25.943	15.4274
ENSMAUG00000003275	37.3565	39.3323	63.8861	59.6811	38.027	43.5093	43.2619	30.9385	44.9894	36.9096	40.9369	34.8073	31.9505	40.5066	45.3028	41.2377	49.9906	38.7737	34.2658	40.0242	35.9676	39.4954	36.7885
ENSMAUG00000003276	21.1917	24.4062	27.0609	25.0134	21.909	30.6404	30.6858	28.9927	32.7505	31.711	32.9452	31.4569	30.1574	31.2772	35.7748	31.9742	34.3895	35.1254	33.6611	26.2735	35.9676	30.5896	21.9544
ENSMAUG00000003279	22.8673	22.3892	42.1258	32.2542	22.8741	17.7714	18.3611	21.0148	21.6448	23.9132	23.6488	19.7303	22.1697	22.5606	20.6739	25.923	36.9058	28.1682	21.5673	14.8965	27.9748	20.5221	36.1951
ENSMAUG00000003287	23.853	26.0198	37.1042	37.0813	21.4264	59.4423	37.2253	45.1429	43.6295	54.5846	45.6666	42.9972	40.4272	42.3012	39.9096	37.7265	44.287	59.9847	37.4908	32.4122	66.6067	38.721	48.0623
ENSMAUG00000003291	78.36	57.5865	45.1945	49.3686	66.2095	12.8689	20.1218	26.8523	9.74582	16.1154	12.5583	18.0551	27.7122	10.7676	21.9323	13.2977	13.0848	15.8658	30.2345	34.4584	5.32854	20.5221	15.4274
ENSMAUG00000003292	80.5284	69.7896	49.9372	53.9763	75.0889	21.4482	47.5378	49.2291	22.3247	23.9132	21.6916	39.6468	33.2546	23.3297	36.6737	25.1012	28.8536	28.1682	48.1737	54.5933	15.9856	32.1384	29.0748
ENSMAUG00000003294	30.4569	32.9786	21.7603	33.7901	31.9466	23.8995	17.1035	34.2464	23.3446	20.7941	23.6488	22.7085	28.5272	20.766	21.393	22.4865	21.3047	26.0471	27.8158	31.43	25.3106	23.2326	13.054
ENSMAUG00000003295	4.13977	2.62215	3.34774	3.73007	3.37803	1.83842	1.25761	2.33498	1.4732	1.03971	1.30476	1.67522	2.93423	0.769112	1.9775	2.24118	3.35507	2.46048	3.42658	1.47328	9.32494	3.48489	4.15354
ENSMAUG00000003298	125.376	115.778	83.4146	71.3102	102.499	60.0551	75.7083	76.6652	36.3768	41.5883	41.1	69.6146	57.7065	60.7599	61.3025	64.6207	60.0558	31.8165	97.9599	108.859	43.9604	69.3105	52.2159
ENSMAUG00000003299	23.853	25.8181	37.1042	36.2036	26.6382	66.796	43.5134	30.3547	54.0553	51.4655	55.6154	35.738	50.5339	48.1977	47.1005	47.4383	45.2935	60.6635	29.8314	30.8571	49.289	42.9803	34.415
ENSMAUG00000003305	39.4264	43.4672	41.8468	47.1744	41.7911	53.927	61.3715	51.9533	47.5958	46.7868	53.6583	51.7456	50.0449	54.0942	54.1116	57.5236	63.5787	56.7607	51.6003	46.5721	57.2818	64.2768	51.0292
ENSMAUG00000003307	0.295698	0.605112	1.95285	2.41358	0.579092	2.45123	1.50914	0.972908	2.03982	1.03971	1.14167	1.11681	0.163013	0.769112	1.79773	0.672354	2.68406	2.03626	0.806254	0.736641	2.66427	3.09768	1.78009
ENSMAUG00000003317	18.4318	20.2713	31.8036	35.1066	15.8285	20.2226	21.8825	15.5665	15.1853	14.036	26.5845	18.0551	14.6711	12.0494	19.4155	19.9465	30.5312	25.1987	15.722	12.7684	22.6463	25.943	29.6681
ENSMAUG00000003322	1.28136	0.907668	2.51081	1.3165	1.83379	3.67684	2.76675	2.1404	1.69985	2.59927	2.28333	0.744541	2.77122	2.82008	2.33705	2.39059	2.85181	1.78172	2.2172	2.12807	2.66427	1.93605	0.593362
ENSMAUG00000003325	26.3171	28.642	33.4774	33.3512	27.7964	14.0946	35.2132	18.6798	15.072	15.5956	17.7774	19.1719	15.8122	14.6131	19.0559	18.3777	23.821	11.1146	18.947	17.4338	21.3142	21.2965	23.1411
ENSMAUG00000003343	182.84	200.998	453.061	360.939	195.25	395.261	368.229	150.606	318.212	263.566	309.228	228.574	209.634	252.525	303.277	320.713	373.252	266.156	215.27	248.821	347.687	281.501	400.52
ENSMAUG00000003345	6.11109	6.25283	6.41651	4.82715	5.98395	4.90246	6.53959	5.83745	3.96632	4.15883	4.24047	5.95633	5.21641	4.87104	5.57296	4.70648	4.6971	6.87237	4.83753	6.22053	5.32854	5.42093	5.34026
ENSMAUG00000003346	18.3333	22.2883	23.1552	30.06	23.1637	33.7044	25.6553	36.5813	30.3707	32.2309	33.2714	25.8728	25.267	32.3027	33.0782	29.8824	27.0083	39.2828	24.9939	25.1277	46.6247	28.2663	29.0748
ENSMAUG00000003352	90.6807	78.5637	71.4185	74.8209	78.3704	79.6649	73.4446	89.5075	61.0813	71.7397	70.4571	75.0125	74.8228	76.6548	70.6507	78.0678	79.5153	77.8868	93.1224	79.148	30.6391	68.9233	61.1163
ENSMAUG00000003359	23.0644	18.9602	13.67	16.0174	17.3727	13.4818	12.8277	9.72908	12.9189	9.87721	11.4167	10.982	10.1068	13.3313	12.5841	11.953	10.7362	4.07251	17.1329	20.5441	5.32854	16.65	7.12035
ENSMAUG00000003362	11.6308	10.2869	5.85855	5.92423	11.5818	4.28965	4.52741	4.47538	1.69985	3.11912	2.93571	5.21179	3.74929	5.38378	6.83137	5.45354	5.36812	5.68455	9.47349	8.75785	3.9964	8.51861	4.7469
ENSMAUG00000003363	6.99819	11.0937	13.67	13.6038	5.6944	19.6098	16.852	9.33992	16.9985	21.314	21.3655	18.9858	26.4081	16.6641	23.9098	20.843	21.9757	30.2045	17.536	15.4695	19.982	20.9093	13.054
ENSMAUG00000003364	461.979	486.006	755.753	600.98	446.383	332.141	567.435	172.01	339.404	273.443	392.08	306.192	267.015	293.801	378.242	374.501	541.509	230.776	353.341	428.07	338.362	468.911	431.968
ENSMAUG00000003368	13.0107	11.3963	11.1591	8.55722	12.933	9.80491	9.30634	13.037	7.93264	6.75809	6.5238	7.81768	9.61775	7.17838	8.98864	10.8324	13.9236	8.65409	12.6985	8.10305	7.99281	8.90582	7.71371
ENSMAUG00000003373	59.3367	70.5964	95.6897	95.0071	72.0969	119.497	107.903	90.675	128.509	123.725	112.209	97.721	102.372	97.6772	101.392	103.393	113.402	126.672	79.416	75.0556	139.874	100.287	110.365
ENSMAUG00000003375	154.847	139.68	133.91	133.844	160.505	102.339	103.879	163.643	71.3938	79.0177	62.7916	94.5567	88.0269	76.9112	114.515	77.6943	90.4193	124.806	106.224	150.111	127.885	101.836	100.278
ENSMAUG00000003378	381.253	426.907	429.906	412.941	416.56	449.8	506.063	417.961	507.576	448.113	496.951	499.587	433.125	522.996	490.78	527.649	567.679	477.078	480.931	463.02	463.583	553.322	440.275
ENSMAUG00000003381	36.568	32.4744	23.1552	19.7474	19.8821	12.2561	23.8946	15.5665	12.1256	8.31765	19.8976	14.1463	20.8656	17.9459	12.4043	21.2165	14.2591	16.5446	17.536	18.1705	14.6535	18.1988	21.361
ENSMAUG00000003384	56.084	63.0325	77.2771	60.5588	72.2899	60.6679	84.5116	71.9952	77.1733	68.1008	55.6154	81.8995	68.7914	100.241	101.751	51.5472	80.0185	39.9615	79.6176	94.5356	82.5923	71.6338	64.0831
ENSMAUG00000003393	88.118	80.2782	77.5561	80.9645	82.9066	100.5	69.6718	97.2908	64.821	61.8625	64.5856	59.5633	71.7256	63.3236	69.9316	85.7625	77.1667	91.7164	83.0442	84.1408	77.2638	78.2163	74.1703
ENSMAUG00000003394	104.973	91.1703	82.8567	72.6267	87.7324	45.3477	79.4811	91.2588	40.3431	48.3463	51.2118	63.6582	60.1517	65.1182	66.1564	58.2707	74.4826	40.9797	70.9504	76.3651	53.2854	66.9873	67.0499
ENSMAUG00000003396	2.95698	1.81534	3.34774	5.70482	2.02682	7.35368	4.52741	4.86454	17.1118	15.0757	20.8762	8.56222	7.17256	9.22934	8.44932	7.32119	7.88442	4.75127	3.82971	2.94657	7.99281	6.58256	7.12035
ENSMAUG00000003403	5.224	4.03408	4.18468	5.04657	5.01879	0.612807	4.77893	5.83745	7.02605	4.15883	3.09881	5.02565	6.03147	5.12741	5.57296	5.90178	4.52935	5.68455	4.23283	4.58355	7.99281	4.64651	6.52699
ENSMAUG00000003412	1.97132	2.01704	9.20629	3.94949	2.5094	0.612807	3.26979	1.36207	2.49312	1.03971	2.77262	0.930676	3.09724	3.33282	2.51682	1.79294	2.68406	1.18782	0.604691	1.55513	3.9964	1.54884	1.78009
ENSMAUG00000003415	36.9622	38.828	18.1336	24.794	39.5713	17.7714	25.9068	19.069	13.3722	14.5559	7.82856	17.1244	19.5615	33.8409	23.9098	18.0042	30.0279	8.82378	34.0642	43.38	10.6571	21.2965	13.6473
ENSMAUG00000003416	426.495	434.168	511.926	597.031	445.611	285.568	325.973	452.597	232.2	274.482	303.357	286.834	304.345	245.859	331.321	322.73	465.013	330.637	287.228	304.888	406.301	363.59	418.32
ENSMAUG00000003418	93.7363	68.176	58.0276	62.0947	75.1854	17.7714	34.4586	42.808	14.1654	27.5522	26.5845	37.4132	37.4929	16.9205	35.2355	25.4748	51.6681	14.5083	37.894	31.43	25.3106	36.3977	29.6681
ENSMAUG00000003423	247.302	223.488	145.627	158.418	213.685	110.305	145.129	141.655	98.1381	89.4147	88.5606	118.754	115.413	123.827	128.897	104.514	130.009	100.54	176.57	179.822	70.6031	126.23	110.365
ENSMAUG00000003426	89.3008	101.861	113.265	117.607	93.2338	75.9881	108.406	96.3179	73.8869	71.2199	88.3975	88.6004	85.2556	61.0162	88.9875	80.4584	103.504	94.092	75.5863	63.5967	99.9101	95.6408	113.332
ENSMAUG00000003427	555.321	645.857	768.865	936.687	621.655	2052.9	1050.36	1155.04	1717.64	1625.06	1965.78	1518.86	1860.63	1403.37	1534.36	1812.07	1717.8	2697.11	1221.27	912.862	2144.74	1286.31	1303.62
ENSMAUG00000003435	12.4193	9.07668	7.53242	8.55722	9.07244	7.96649	8.04872	10.3128	7.2527	6.23824	4.89285	7.07314	5.21641	7.69112	8.80887	9.03943	12.4138	8.22987	6.6516	7.85751	6.66067	9.29303	13.054
ENSMAUG00000003437	183.628	178.407	217.603	231.923	177.781	171.586	180.845	174.734	157.52	175.191	169.456	167.522	172.467	136.902	80.3585	146.424	180.839	181.312	142.102	143.727	122.556	127.779	116.299
ENSMAUG00000003442	19.6146	14.9261	16.1808	16.0174	14.2843	1.83842	8.80329	2.33498	4.53294	2.07941	4.56666	4.09498	4.72737	3.58919	6.83137	7.4706	8.21993	5.09064	11.6907	7.03902	2.66427	7.74419	10.6805
ENSMAUG00000003448	34.9909	35.2982	32.6405	44.9803	33.7803	50.2502	43.5134	53.8991	40.1165	40.5485	46.6452	38.7161	31.7875	33.3282	40.9882	34.6636	38.0801	42.5917	42.5299	36.0954	62.6103	40.657	48.0623
ENSMAUG00000003449	63.0822	62.4274	92.8999	77.8927	75.5715	92.5339	101.867	66.3523	88.1656	93.0537	84.6463	76.6877	77.105	99.7282	108.223	79.1137	106.859	83.9108	79.2145	94.6175	98.5779	72.4082	75.357
ENSMAUG00000003458	47.9031	53.6533	90.947	90.3994	51.8287	151.363	87.7814	119.084	88.9589	105.01	116.45	83.5747	84.7666	83.3205	99.7739	83.5213	109.04	129.302	72.7644	54.5933	154.528	80.5396	117.486
ENSMAUG00000003459	82.5983	78.7654	91.784	90.18	78.3704	50.863	90.5481	69.0765	86.1258	87.8552	90.3547	84.5054	61.2928	108.958	79.9989	68.2066	94.7808	58.5424	61.6785	72.5182	87.9209	94.0919	94.938
ENSMAUG00000003463	6.20966	6.95879	6.69549	4.38832	6.27349	7.35368	5.28197	4.08621	2.71976	1.03971	2.93571	2.23362	2.6082	2.30734	3.05614	4.03413	5.36812	2.20594	4.63596	3.68321	1.33213	3.8721	1.78009
ENSMAUG00000003467	21.8817	28.8437	18.6916	11.8485	29.1476	9.19211	18.6127	6.61577	6.91273	5.19853	8.48094	10.4236	7.00955	12.0494	14.2021	7.91884	12.4138	3.73314	16.5282	22.0992	3.9964	15.4884	14.8341
ENSMAUG00000003471	4.23834	5.54686	4.46366	4.60774	5.40486	0.612807	4.27588	6.42119	4.53294	3.11912	2.77262	4.09498	2.28218	2.82008	3.77523	3.7353	6.20689	3.13923	4.63596	4.0106	5.32854	12.3907	14.8341
ENSMAUG00000003472	97.1861	95.2043	90.947	95.446	99.2177	124.4	111.676	107.409	90.0921	92.5339	97.5308	98.0933	79.5502	102.548	112.718	103.767	115.918	111.909	89.6958	107.059	142.538	94.4791	120.453
ENSMAUG00000003473	73.4317	74.1263	79.5089	54.1957	75.9575	32.4788	59.3593	56.4287	39.5499	41.5883	41.263	56.0267	37.4929	67.6819	47.46	23.6818	41.9384	10.86	41.119	73.0912	19.982	49.1756	52.2159
ENSMAUG00000003480	12.0251	13.2116	12.554	12.2873	11.6783	17.7714	11.3185	14.2045	10.1991	20.2743	12.5583	14.7047	11.0849	10.7676	12.4043	13.7459	16.4399	18.496	13.7063	10.7222	13.3213	10.8419	10.6805
ENSMAUG00000003485	31.6397	29.6505	31.2456	25.4523	29.4372	28.8019	27.919	24.7119	28.5575	28.0721	35.0654	27.7341	27.8752	26.9189	30.9209	24.2048	30.1957	34.0225	28.8236	28.8109	37.2998	24.7814	37.3818
ENSMAUG00000003487	57.9568	72.6135	73.6504	79.648	60.9011	100.5	92.0573	98.4583	109.47	131.003	117.592	90.4617	105.143	93.8317	101.032	101.824	109.879	128.624	72.3613	65.6429	114.564	89.0582	101.465
ENSMAUG00000003497	2.36558	1.91619	0.278979	0.658248	1.06167	1.83842	1.00609	0.194582	0.453294	0.519853	0.489285	0.558406	0.163013	1.02548	0.539318	0.74706	0.335507	0.254532	0.201564	0.900339	1.33213	0.38721	1.18672
ENSMAUG00000003502	40.6092	41.7527	27.0609	27.2076	45.1691	24.5123	23.6431	35.2193	13.9388	17.1552	15.8202	26.6173	29.6683	27.688	29.1232	12.9241	19.9627	8.4844	27.6142	37.8961	18.6499	30.5896	19.581
ENSMAUG00000003504	56.084	57.8891	58.0276	72.1879	57.3301	57.6039	57.3472	54.872	53.262	48.3463	50.7226	51.1872	50.5339	48.4541	44.2241	50.4266	57.5395	58.3727	46.3596	48.782	50.6211	54.2093	45.0955
ENSMAUG00000003509	88.7094	95.9103	115.218	87.9858	85.03	86.4058	104.382	71.606	89.4122	84.7361	90.1916	71.8482	66.0201	80.7568	83.9539	99.9567	97.9682	120.054	104.611	99.774	55.9496	92.9303	96.1247
ENSMAUG00000003510	5.12543	6.15197	8.64834	7.24073	5.11531	7.35368	7.7972	6.61577	4.87291	9.87721	8.48094	5.39792	9.12871	5.12741	6.83137	7.4706	9.22645	8.31472	5.03909	4.58355	11.9892	4.2593	6.52699
ENSMAUG00000003511	93.5391	96.7171	73.0924	85.7917	98.2526	72.3112	69.6718	95.7341	56.0951	72.7794	54.7999	77.8045	65.6941	71.7838	82.336	75.3784	75.1537	75.0021	89.6958	99.201	61.2782	84.4117	70.0168
ENSMAUG00000003521	3.05555	2.5213	3.9057	5.26598	2.5094	7.35368	1.76066	3.89163	3.96632	1.55956	5.54523	2.97816	3.91231	3.07645	3.59546	2.61471	4.86486	6.53299	1.81407	2.70102	5.32854	5.03372	2.37345
ENSMAUG00000003523	132.966	143.714	146.743	145.692	144.58	127.464	151.417	115.192	124.202	120.606	126.725	107.214	91.1241	127.416	122.965	119.38	143.262	81.3654	127.791	133.987	118.56	157.207	119.859
ENSMAUG00000003525	22.8673	21.9857	9.20629	8.33781	16.6006	12.8689	14.0853	9.92366	5.21288	2.59927	5.21904	9.12063	7.33557	11.0239	11.3257	7.69472	7.71667	3.22407	15.722	22.5903	2.66427	12.7779	4.7469
ENSMAUG00000003529	64.0679	65.7555	46.8684	48.0521	60.9977	55.7654	61.8746	77.0543	53.0354	45.7471	58.8773	64.9612	61.4558	67.6819	57.8868	59.5407	65.2562	60.7483	79.416	72.3545	55.9496	50.7244	49.8424
ENSMAUG00000003534	56.3797	50.7286	22.8762	16.6756	43.3354	14.0946	43.7649	12.4532	13.0322	9.87721	15.6571	27.3619	16.4643	26.9189	25.1682	22.86	30.5312	7.55112	42.933	49.355	7.99281	26.3302	18.9876
ENSMAUG00000003535	78.9514	57.1831	53.5639	64.9471	69.684	39.2197	43.0104	56.6232	39.5499	39.5088	34.0869	34.9934	45.9696	29.2263	37.9321	34.4395	28.1826	43.8644	49.1815	65.07	54.6175	41.8186	33.8217
ENSMAUG00000003536	2.66128	3.42897	2.23183	4.1689	3.185	2.45123	3.52132	9.92366	3.28638	1.03971	2.93571	1.30295	2.93423	3.33282	3.59546	4.78119	4.02609	11.4539	6.45003	4.338	2.66427	3.09768	1.18672
ENSMAUG00000003540	31.6397	31.2641	18.6916	14.4815	26.6382	12.8689	21.3794	7.00494	9.06587	9.87721	10.7643	16.9383	11.7369	26.4062	17.2582	9.11413	21.3047	3.30892	16.9313	25.7006	2.66427	20.5221	7.12035
ENSMAUG00000003547	187.177	196.258	234.9	224.901	202.972	125.013	213.291	144.574	188.344	160.115	140.588	169.569	161.383	181.767	172.222	161.216	198.62	116.576	154.398	156.741	166.517	202.898	152.494
ENSMAUG00000003549	250.062	234.784	311.898	294.237	254.028	271.474	329.495	347.717	286.935	282.28	271.716	260.589	262.613	261.242	272.176	236.22	300.111	174.694	250.342	299.24	291.737	315.576	240.905
ENSMAUG00000003556	399.587	422.469	511.647	513.214	448.41	275.15	417.528	362.895	510.635	477.225	475.422	481.718	396.447	580.167	531.408	476.326	516.849	340.394	509.15	579.655	410.297	563.39	484.777
ENSMAUG00000003557	42.0877	37.1136	22.0393	28.7435	35.3246	22.6739	24.1462	28.2143	18.0184	18.7147	20.0607	20.8471	21.0286	18.7151	19.0559	21.3659	27.0083	16.9688	25.8001	28.2379	21.3142	22.0709	16.0208
ENSMAUG00000003562	437.929	419.948	591.714	614.804	474.855	352.977	479.151	387.217	363.428	383.652	441.009	367.245	366.616	358.663	411.32	383.018	520.037	468.339	354.752	338.528	556.832	448.776	550.047
ENSMAUG00000003564	37.6522	34.8948	27.0609	26.1105	36.2897	18.997	19.3672	16.9286	12.8055	10.9169	13.3738	14.3324	15.4862	19.4842	19.2357	16.6594	15.4333	14.2538	24.7923	30.1204	6.66067	12.7779	12.4606
ENSMAUG00000003568	9.65947	8.47157	23.9922	21.7222	10.9062	19.6098	13.0792	7.19952	17.6785	13.5162	18.1036	10.2374	9.61775	13.3313	12.5841	12.9241	14.2591	12.8114	8.06254	10.0674	14.6535	13.5523	14.2407
ENSMAUG00000003571	26.5143	25.6164	34.3144	30.2794	34.1664	15.933	44.0165	47.4779	49.749	45.2272	48.6023	50.6288	44.1764	56.9143	55.37	30.7789	46.971	31.2226	30.033	36.341	29.307	39.1082	51.0292
ENSMAUG00000003576	14.0949	8.77413	6.69549	6.36306	13.1261	4.90246	10.0609	8.75617	6.11947	3.63897	5.54523	6.70087	7.6616	5.38378	6.65159	6.79825	8.05218	5.43002	7.25629	8.75785	3.9964	9.29303	7.71371
ENSMAUG00000003577	58.0554	56.578	44.3576	50.4657	52.0217	30.6404	37.7284	61.2932	35.5836	34.8302	36.2071	44.6725	47.4367	39.9938	41.168	34.0659	39.5899	45.2219	45.1502	48.8639	22.6463	40.657	30.8548
ENSMAUG00000003578	62.7865	61.318	67.7918	52.6598	61.3837	48.4118	56.3411	41.0567	52.8087	43.6677	55.1261	51.9317	47.5997	58.1961	56.4487	56.1789	62.0689	37.0768	60.8722	55.0844	49.289	57.307	52.2159
ENSMAUG00000003588	24.3458	23.7002	17.8546	10.0931	24.1288	13.4818	24.6492	10.1182	10.6524	4.67868	9.7857	9.12063	9.45474	13.0749	15.9998	11.2059	16.9431	4.32705	23.5829	21.4444	9.32494	18.9733	14.8341
ENSMAUG00000003589	99.8474	87.6404	58.0276	70.4325	90.4348	69.2472	72.187	73.3573	56.775	51.9853	61.4868	65.5196	67.9763	72.0402	64.3587	96.8937	74.3149	76.8687	97.7583	98.0551	66.6067	69.6977	68.83
ENSMAUG00000003592	423.637	405.929	272.841	244.21	406.329	139.72	312.643	196.917	159.559	149.198	177.937	218.709	194.148	253.551	270.378	201.482	306.654	93.7527	270.095	309.799	129.217	241.619	238.532
ENSMAUG00000003594	8.47668	6.75709	10.8802	12.0679	9.65153	11.0305	10.0609	8.56159	8.7259	7.27794	10.275	9.30676	6.68352	10.5112	9.88751	9.41296	10.4007	7.55112	7.25629	9.16709	10.6571	11.6163	10.0872
ENSMAUG00000003596	46.8188	40.1391	26.224	23.4775	40.7294	6.12807	20.6249	12.4532	9.51917	9.87721	10.7643	13.774	9.61775	17.4332	15.2807	9.48766	13.9236	2.54532	33.4596	34.4584	3.9964	26.7175	11.8672
ENSMAUG00000003601	55.7884	54.7627	70.3026	70.2131	54.2416	49.0246	69.9233	48.6454	62.6679	57.1839	67.0321	61.4246	51.838	59.2216	65.6171	67.0113	71.2953	55.5728	50.5925	49.7642	74.5995	72.7954	65.8632
ENSMAUG00000003605	15.672	17.3466	17.5757	17.3339	20.8473	23.8995	28.9251	51.3695	36.8301	45.2272	44.5249	50.8149	46.2956	47.1722	45.123	33.2442	44.958	37.1617	22.7767	21.3626	38.6319	33.6872	27.2947
ENSMAUG00000003606	29.3727	33.382	41.5678	44.1026	36.6758	11.6433	60.3654	71.2169	56.3217	72.7794	62.4654	72.2205	60.4777	65.3745	72.9878	54.2366	75.6569	50.7367	32.6533	28.729	50.6211	56.9198	68.2367
ENSMAUG00000003610	2.46415	1.61363	2.23183	1.53591	1.73727	1.22561	2.01218	3.50247	2.03982	2.59927	3.425	3.7227	0.815064	2.05097	1.79773	1.56883	1.84529	2.29079	2.82189	1.63698	2.66427	1.93605	1.78009
ENSMAUG00000003611	23.9515	21.8849	24.8291	23.6969	18.5309	13.4818	17.3551	11.0912	17.9051	15.0757	23.3226	18.4274	13.5301	16.9205	19.775	18.6018	20.2982	6.61783	18.947	18.3342	10.6571	12.0035	16.6141
ENSMAUG00000003616	14.5878	13.1108	6.41651	5.4854	12.547	4.28965	7.54568	4.47538	3.05973	2.07941	2.93571	4.83952	3.42327	5.12741	4.13477	2.09177	5.03261	1.69688	9.27192	10.1493	2.66427	6.19535	5.93362
ENSMAUG00000003619	9.5609	8.26987	6.69549	8.11839	6.46652	6.12807	6.03654	4.2808	5.3262	2.59927	4.72976	5.39792	8.31365	10.2548	5.39318	5.22942	6.20689	3.56345	8.26411	7.36641	2.66427	8.1314	6.52699
ENSMAUG00000003620	35.6809	38.1221	51.611	60.9976	36.0967	79.0521	53.0713	65.3794	49.2957	62.9022	65.0749	51.5595	50.2079	58.9653	50.5162	52.8919	67.6047	67.6207	39.9096	36.6684	93.2494	49.1756	71.7968
ENSMAUG00000003621	6.89962	5.64771	13.391	7.67956	5.11531	2.45123	10.3124	6.81036	6.91273	6.75809	9.45951	8.93449	7.82461	8.7166	6.65159	4.25824	6.54239	2.1211	3.02345	5.81128	6.66067	6.96977	9.4938
ENSMAUG00000003623	135.233	128.788	97.9215	60.12	126.918	86.4058	142.613	45.5321	51.6755	40.0287	49.744	77.2461	52.4901	111.778	101.212	65.3678	91.7613	26.132	118.318	145.118	38.6319	94.0919	68.83
ENSMAUG00000003631	13.7007	12.6065	18.9705	16.6756	13.2226	9.80491	12.5761	21.404	15.6386	10.3971	15.0047	13.774	10.7588	11.0239	19.2357	14.9412	14.5946	19.599	14.311	9.33079	11.9892	23.2326	14.8341
ENSMAUG00000003633	5.32256	5.54686	4.46366	4.38832	6.9491	3.67684	1.50914	3.69705	1.69985	1.55956	1.46786	2.79203	2.11917	2.30734	3.77523	2.54	3.01957	0.42422	4.83753	5.81128	1.33213	3.09768	5.34026
ENSMAUG00000003636	62.4908	50.7286	45.4735	34.2289	45.6517	25.7379	46.5317	19.2636	25.9511	20.2743	25.9321	27.3619	24.2889	31.0209	34.5164	23.9806	37.2413	9.41769	45.1502	43.9529	21.3142	36.0105	30.2615
ENSMAUG00000003637	35.5823	27.3309	23.7132	17.9921	30.7884	7.35368	18.8642	13.6207	7.81932	8.31765	12.5583	16.7522	14.1821	13.3313	17.438	11.2059	16.6076	2.29079	21.1642	22.8359	6.66067	19.3605	10.6805
ENSMAUG00000003641	8.57524	8.26987	15.6228	24.794	9.16895	38.6068	21.8825	9.92366	19.4916	20.7941	29.5202	12.8433	14.5081	13.5876	15.4605	15.0159	18.6207	16.7991	6.04691	7.44826	34.6355	14.3268	26.7013
ENSMAUG00000003645	48.8887	41.9545	46.3105	53.9763	37.5444	7.96649	23.8946	7.3941	13.9388	10.9169	18.2666	10.4236	16.6273	6.40927	21.0334	27.6412	30.5312	17.5627	26.6064	20.8715	14.6535	27.4919	25.5146
ENSMAUG00000003647	44.6504	40.24	26.224	19.7474	38.9922	20.2226	19.8703	12.2586	11.7856	8.8375	9.9488	16.1938	16.3013	18.2023	17.9773	13.7459	14.5946	5.34517	27.4126	27.5013	6.66067	17.4244	14.2407
ENSMAUG00000003648	16.9534	16.338	16.4597	24.794	19.6891	22.6739	18.8642	25.4902	22.8913	19.2346	23.6488	15.6354	17.2793	21.2788	18.6964	17.78	20.1304	29.9499	15.722	15.1421	27.9748	18.1988	28.4814
ENSMAUG00000003657	90.8778	77.4544	43.7996	42.3473	74.6063	32.4788	39.7406	27.436	18.3584	23.9132	22.8333	24.5699	24.7779	28.9699	29.4827	24.0553	27.0083	27.4895	57.2441	69.5717	18.6499	34.8489	32.6349
ENSMAUG00000003658	6.50536	5.14345	6.13753	6.14365	7.23865	4.90246	7.54568	5.83745	4.98623	3.11912	6.19761	8.93449	4.23833	5.89653	8.98864	4.63177	6.20689	2.1211	5.24065	5.48389	2.66427	7.35698	8.90043
ENSMAUG00000003660	0.98566	0.403408	8.09038	10.0931	1.06167	8.5793	3.26979	0.389163	4.98623	3.11912	7.33928	1.48908	1.63013	3.07645	2.33705	2.61471	2.34855	1.18782	1.81407	2.04623	3.9964	1.93605	3.56017
ENSMAUG00000003661	55.7884	59.301	75.8822	76.7956	53.566	52.0886	63.3837	28.2143	52.4688	44.1875	49.744	43.3695	42.8723	33.8409	46.5612	64.2472	57.7073	50.9913	60.0659	57.2943	45.2926	59.6303	49.8424
ENSMAUG00000003663	88.4137	108.517	109.36	107.075	93.1372	74.1497	106.394	80.3622	81.2529	74.339	80.732	85.2499	75.6379	83.0641	87.7291	89.6472	101.491	86.4561	83.6489	81.4398	73.2674	92.9303	80.6973
ENSMAUG00000003665	28.2884	29.7514	21.2024	23.9163	30.8849	25.1251	21.1279	25.2956	20.7382	16.1154	21.5285	25.3144	22.4958	25.1243	19.5952	27.1183	30.6989	25.5381	27.0095	27.2557	30.6391	27.1047	25.5146
ENSMAUG00000003670	28.387	28.9445	30.4087	26.9882	26.1556	9.80491	25.1523	23.1552	19.3783	22.8735	16.6357	18.4274	21.5177	21.0224	22.1121	24.4289	25.3308	18.9202	22.172	24.6366	11.9892	27.1047	24.3279
ENSMAUG00000003673	9.5609	8.77413	4.74264	5.70482	11.6783	0.612807	3.77284	4.47538	2.60644	4.67868	0.815475	3.53657	3.74929	4.3583	3.23591	3.81001	2.51631	3.64829	4.63596	8.8397	5.32854	6.58256	2.96681
ENSMAUG00000003676	6.20966	6.75709	6.41651	5.04657	4.72925	4.28965	5.28197	4.2808	2.60644	2.07941	3.09881	3.53657	4.07532	6.40927	3.41568	5.30413	5.36812	5.34517	5.64378	5.72943	2.66427	3.48489	5.34026
ENSMAUG00000003682	131.388	157.329	131.399	125.725	135.025	125.625	158.208	84.643	116.496	107.09	106.175	81.3411	85.2556	108.701	103.19	116.915	137.558	83.4017	135.451	134.069	125.221	139.008	118.672
ENSMAUG00000003686	48.8887	48.8124	48.8213	45.6385	46.7134	45.3477	48.5439	34.6355	53.1487	58.2236	48.7654	49.512	43.8504	52.2996	48.8982	66.9366	72.6374	54.1305	71.9582	54.9207	59.946	62.7279	46.2823
ENSMAUG00000003687	7.78671	7.26135	4.74264	8.33781	8.49334	5.51526	5.78502	6.81036	7.02605	7.27794	7.82856	6.887	4.40134	9.48572	7.91	9.26355	4.86486	7.29659	9.07036	8.59415	9.32494	7.35698	8.90043
ENSMAUG00000003688	7.09675	5.74857	18.6916	18.4309	8.39683	26.3507	19.3672	10.1182	15.2987	13.5162	23.3226	12.0988	14.5081	10.7676	15.4605	10.8324	15.7688	14.0841	5.44222	7.20272	23.9784	10.8419	17.8009
ENSMAUG00000003691	3.35124	3.73153	6.97447	2.85241	3.57107	4.28965	4.77893	1.36207	4.41961	3.63897	1.79405	1.86135	0.815064	1.53822	2.51682	1.71824	1.34203	1.18782	3.42658	1.96438	2.66427	4.64651	2.96681
ENSMAUG00000003696	69.8833	81.8919	167.945	165.001	90.0488	164.232	168.017	70.0494	171.798	136.202	170.597	130.667	117.043	147.157	164.133	164.353	171.78	143.98	85.8661	113.852	205.149	143.268	170.888
ENSMAUG00000003697	187.768	162.977	150.369	150.958	164.269	120.723	106.897	152.163	103.804	105.53	104.381	121.546	126.172	109.727	128.358	122.891	103.336	142.877	152.785	171.228	105.239	146.752	110.365
ENSMAUG00000003702	158.198	169.734	208.118	221.83	171.218	161.168	179.084	162.476	188.457	155.956	193.105	169.755	161.546	158.693	183.189	182.507	207.008	112.164	161.856	149.047	185.167	189.733	166.735
ENSMAUG00000003703	51.1558	51.7371	53.2849	54.6346	60.0325	35.5428	61.3715	71.2169	58.2482	55.6243	54.963	69.2423	57.8695	69.9892	67.4148	59.5407	70.9598	47.0884	57.0425	55.6573	31.9712	61.9535	66.4566
ENSMAUG00000003715	20.1075	23.8011	27.6189	34.6677	20.5578	18.997	18.1096	26.4631	17.3385	22.3537	19.5714	18.7997	18.7465	13.844	19.9548	19.9465	27.8471	22.7382	20.3579	18.4979	33.3034	18.9733	24.3279
ENSMAUG00000003722	21.0931	17.75	10.6012	18.4309	18.0484	18.3842	16.852	15.7611	14.2788	9.87721	18.5928	15.2631	12.226	12.8185	14.7414	13.8953	16.1044	10.9449	19.9548	16.7791	21.3142	13.1651	12.4606
ENSMAUG00000003724	9.46234	8.26987	3.9057	8.11839	9.16895	5.51526	5.28197	9.33992	4.19297	5.19853	3.75119	5.21179	5.21641	5.89653	5.57296	5.0053	6.54239	8.14503	5.84534	9.57634	7.99281	9.29303	9.4938
ENSMAUG00000003739	75.8958	95.3052	86.7624	51.3433	72.3865	43.5093	95.8301	16.5394	41.2497	25.9927	38.4904	37.0409	31.6245	61.529	51.2353	34.6636	63.0754	10.2661	60.6706	80.4576	15.9856	71.2466	48.6557
ENSMAUG00000003740	10.5466	9.17754	10.0432	13.6038	11.0027	5.51526	8.30025	6.22661	6.11947	5.71839	7.99166	4.83952	9.12871	7.69112	8.80887	8.36707	10.7362	5.76939	7.05472	6.79347	14.6535	9.29303	6.52699
ENSMAUG00000003741	26.0214	21.6832	15.9018	12.7261	23.0672	5.51526	27.1644	10.5074	10.879	12.9963	12.7214	18.0551	13.041	21.2788	16.7189	7.24648	13.0848	2.37563	14.1094	20.2986	1.33213	19.3605	13.054
ENSMAUG00000003745	2.36558	4.53834	3.34774	2.41358	3.86061	1.22561	2.51523	0.583745	2.03982	1.55956	2.44643	3.1643	3.58628	4.10193	2.87637	1.86765	4.02609	2.54532	3.82971	5.97498	1.33213	2.71047	3.56017
ENSMAUG00000003747	3.05555	3.83238	3.9057	4.1689	3.57107	3.06404	2.2637	4.86454	3.05973	1.03971	3.425	3.53657	2.77122	2.05097	3.23591	4.33295	3.18732	4.49673	5.44222	1.80068	6.66067	1.93605	1.78009
ENSMAUG00000003757	182.84	140.89	127.772	145.692	141.974	90.6954	95.5786	116.36	77.0599	78.4978	67.1952	93.626	97.8076	69.9892	92.0437	81.8778	75.4892	73.2204	113.48	133.987	70.6031	104.934	75.357
ENSMAUG00000003762	51.4514	49.6192	35.9882	44.1026	46.4238	41.0581	32.6979	42.6134	26.971	26.5125	32.619	26.9896	31.4615	28.7135	29.4827	35.7095	38.7511	35.5497	36.6846	33.9673	31.9712	37.9465	37.3818
ENSMAUG00000003764	6.11109	5.95027	3.62672	6.14365	5.59789	1.22561	5.03045	4.08621	4.98623	6.75809	5.70833	6.70087	4.40134	6.66564	3.955	5.67766	3.69058	2.20594	3.42658	5.72943	5.32854	4.2593	5.34026
ENSMAUG00000003769	79.6413	86.1276	93.1789	100.273	82.1345	99.8875	88.536	99.8204	107.431	95.653	110.415	95.1151	93.8953	88.9606	86.6505	97.8649	95.1164	98.9281	83.0442	74.5645	75.9317	95.2535	94.3446
ENSMAUG00000003771	11.0394	11.1946	14.7859	16.4562	11.0027	15.3202	12.3246	14.2045	14.3921	13.5162	11.7428	10.982	9.78076	12.8185	12.9436	11.0565	13.4203	17.1385	14.5126	9.65819	13.3213	11.6163	13.054
ENSMAUG00000003775	35.9766	32.4744	70.3026	62.753	38.1235	50.2502	49.8015	51.5641	58.1349	70.7	49.2547	38.9023	37.4929	39.4811	51.5948	40.3413	36.4026	47.0036	34.6689	48.782	47.9568	46.0779	52.8092
ENSMAUG00000003776	2.36558	2.42045	3.34774	3.51066	2.41288	1.22561	5.03045	1.94582	2.26647	3.11912	3.58809	3.35043	2.77122	1.02548	3.41568	1.34471	2.1808	0.254532	1.00782	1.71883	1.33213	1.93605	2.37345
ENSMAUG00000003790	17.6433	15.3295	8.64834	9.87372	17.3727	12.8689	9.80938	8.36701	6.57276	5.19853	8.48094	9.86517	11.4109	8.46023	11.865	10.3094	8.89095	6.95721	23.1798	18.8253	11.9892	12.3907	5.93362
ENSMAUG00000003792	53.817	50.1235	46.5894	35.326	51.3461	37.994	52.5682	41.4459	36.3768	40.5485	33.5976	42.0666	35.2107	49.4795	47.2803	41.0136	48.8163	33.9376	53.4143	51.8104	27.9748	47.6268	40.3486
ENSMAUG00000003794	4.53404	3.73153	5.02162	4.1689	3.47455	1.83842	4.52741	5.83745	4.75958	3.11912	5.21904	3.7227	4.23833	5.64016	6.65159	5.67766	4.3616	3.56345	4.63596	3.27396	1.33213	3.8721	3.56017
ENSMAUG00000003801	45.2418	46.2911	36.5462	46.955	41.5981	30.0275	41.7528	23.1552	29.0108	26.5125	26.0952	26.0589	27.8752	29.2263	33.258	38.3989	43.1127	26.4713	37.6924	39.6968	34.6355	43.3675	33.2283
ENSMAUG00000003802	136.514	120.014	78.672	66.0442	116.397	48.4118	67.6596	29.9656	30.5973	24.953	37.675	44.8586	42.7093	49.7359	60.4037	31.3765	61.7334	10.9449	85.0598	79.9665	18.6499	53.4349	45.6889
ENSMAUG00000003807	15.7706	19.9687	15.6228	19.7474	18.917	24.5123	17.8581	23.5444	15.9786	17.675	16.6357	11.9127	18.5834	11.2803	17.438	17.78	21.4725	19.6838	16.9313	10.2311	33.3034	15.4884	19.581
ENSMAUG00000003809	52.6342	59.2002	58.8645	74.382	60.4186	83.9546	71.4324	94.9558	60.5147	67.5809	64.9118	68.4978	60.3147	59.478	72.0889	58.4948	69.1145	88.0681	61.2753	61.8779	81.2602	63.5024	71.2035
ENSMAUG00000003811	112.957	107.105	122.472	75.9179	108.483	78.4393	166.005	70.8277	87.1457	84.7361	77.6332	108.889	88.5159	108.958	117.931	79.2631	132.525	41.4887	103.604	103.457	62.6103	109.968	74.7636
ENSMAUG00000003818	64.0679	63.8393	86.4834	75.0403	65.2443	76.6009	93.0634	51.3695	82.3861	64.4618	82.363	59.5633	53.3052	56.9143	72.9878	78.516	100.484	90.6134	61.4769	65.8066	87.9209	73.957	93.7512
ENSMAUG00000003819	147.849	151.076	151.206	119.362	144.773	119.497	189.145	79.973	114.343	91.4942	103.076	130.481	95.8515	160.232	148.852	112.881	164.734	90.9528	148.955	165.662	91.9173	152.948	106.212
ENSMAUG00000003821	19.3189	20.1704	22.8762	29.1823	21.909	34.3172	33.4525	28.7981	30.484	29.6316	33.4345	24.9421	29.0163	27.4317	30.7412	27.4171	30.6989	35.38	21.1642	20.3804	26.6427	27.4919	33.2283
ENSMAUG00000003823	75.6001	67.9743	56.3537	52.8793	66.113	34.3172	46.0286	50.3966	38.19	31.1912	39.7952	39.4607	39.4491	45.3776	44.0443	36.5312	41.6029	29.6106	55.2284	56.4758	29.307	48.7884	40.942
ENSMAUG00000003829	29.077	33.1803	23.4342	20.1863	36.5793	15.933	23.1401	29.3818	21.4181	16.6353	14.0262	19.5442	15.4862	25.8934	20.1346	19.8718	30.8667	13.8296	26.4048	30.6115	17.3177	24.007	20.7677
ENSMAUG00000003832	61.1109	51.4345	101.269	92.813	55.2067	69.2472	75.4568	71.606	84.3126	82.6567	92.8011	68.6839	69.2804	72.0402	75.8641	74.2578	82.1993	85.7773	58.0503	69.5717	69.271	88.671	58.7429
ENSMAUG00000003834	550.097	556.804	912.26	884.685	567.124	1046.06	1042.06	926.792	1188.88	1127.56	1162.22	1033.61	805.935	1027.53	1022.37	988.062	1070.6	923.103	761.91	705.293	1265.53	998.613	1040.76
ENSMAUG00000003841	85.4567	100.65	130.841	131.43	96.7083	142.171	150.662	111.495	207.495	197.544	191.31	143.324	160.731	148.182	154.245	153.446	160.876	160.525	115.294	112.297	187.831	139.395	125.199
ENSMAUG00000003845	35.2866	33.382	17.0177	14.262	25.094	11.6433	12.8277	4.08621	7.59267	4.67868	7.99166	8.74836	6.84653	7.94749	8.98864	7.62001	14.0913	2.79985	16.1251	22.8359	2.66427	10.8419	11.2739
ENSMAUG00000003846	56.1826	59.4019	59.4224	58.1452	60.8046	67.4088	71.9355	79.1947	69.014	70.7	69.4785	81.5272	67.8133	78.4494	87.01	78.3666	94.2776	94.8556	72.3613	64.7426	77.2638	78.2163	70.6101
ENSMAUG00000003849	85.7524	73.8237	52.727	53.9763	76.6331	36.7684	47.0347	47.6725	28.7842	25.9927	28.7047	53.2347	46.4586	39.9938	44.9432	40.3413	33.383	33.0892	66.3144	77.4292	13.3213	41.8186	35.6017
ENSMAUG00000003853	13.0107	14.5227	8.92732	7.67956	14.1877	36.1556	4.52741	3.11331	5.89282	4.67868	5.70833	6.3286	7.6616	6.92201	4.85387	18.3777	7.71667	3.22407	27.6142	8.8397	3.9964	6.58256	5.34026
ENSMAUG00000003854	2.46415	2.82386	7.25344	9.6543	3.28152	6.74088	5.5335	5.44828	8.61258	7.7978	6.6869	4.46725	4.72737	4.61467	4.67409	7.17178	7.04566	6.19361	3.42658	4.25615	7.99281	1.54884	3.56017
ENSMAUG00000003857	28.0913	23.0951	32.3615	34.0095	26.1556	26.3507	29.4281	31.9114	33.0904	27.5522	38.9797	28.851	30.4834	29.4826	30.7412	27.1183	31.2022	42.9311	19.1485	18.8253	46.6247	23.6198	30.2615
ENSMAUG00000003862	31.7382	27.5326	27.0609	21.2834	31.464	23.2867	30.1827	13.2315	18.6984	11.9566	17.7774	21.4056	18.9095	19.9969	24.6289	13.6712	21.9757	10.5207	23.5829	26.4372	11.9892	17.0372	15.4274
ENSMAUG00000003863	218.521	241.843	294.601	292.701	217.642	306.404	320.188	242.06	285.462	220.938	259.81	246.815	221.534	265.856	286.917	279.475	314.035	243.672	238.853	239.9	334.366	295.054	268.793
ENSMAUG00000003865	26.4157	29.0454	72.5344	96.3236	28.5685	88.2442	76.4629	42.808	92.4719	60.8228	89.7023	44.6725	57.2175	56.4016	67.0553	61.0348	64.2497	50.6519	28.8236	33.7218	95.9137	65.8256	93.7512
ENSMAUG00000003866	6.89962	7.05964	4.46366	4.82715	8.30031	2.45123	4.77893	2.33498	4.64626	4.15883	3.91428	3.1643	5.21641	6.66564	8.26955	5.0053	7.88442	2.37563	9.87661	7.77566	3.9964	6.58256	5.93362
ENSMAUG00000003872	42.3834	41.1476	28.4558	27.2076	43.0458	31.866	35.7162	43.9754	28.4442	37.4294	31.8035	30.1539	29.6683	27.4317	29.303	28.3136	28.1826	25.7926	44.344	44.8533	25.3106	34.0744	29.6681
ENSMAUG00000003876	15.5734	15.9346	17.2967	17.7727	13.5121	9.19211	14.0853	19.8473	10.9924	14.036	16.1464	11.7265	13.367	16.4077	19.775	13.1483	18.9562	11.7933	16.5282	15.5513	11.9892	19.7477	14.2407
ENSMAUG00000003880	9.65947	9.98435	4.18468	5.04657	8.97592	3.06404	5.78502	5.64287	2.60644	0.519853	4.56666	5.58406	3.09724	7.43475	5.9325	3.36177	6.37464	1.10297	11.086	7.69381	1.33213	3.09768	5.93362
ENSMAUG00000003884	13.3064	14.5227	8.36936	7.89898	13.7052	6.12807	7.54568	6.03203	3.51303	4.15883	6.03452	4.65338	5.54243	6.1529	7.19091	5.15472	4.52935	1.3575	8.06254	11.6226	1.33213	7.74419	5.93362
ENSMAUG00000003890	52.5357	60.5112	60.5384	54.6346	56.1719	58.8295	70.4263	59.7366	61.7613	55.6243	66.3797	56.0267	49.8819	72.5529	63.8194	62.3795	73.3084	56.3364	60.8722	66.9525	58.6139	58.4686	81.2906
ENSMAUG00000003894	0.98566	1.51278	2.51081	2.63299	1.2547	3.67684	2.2637	1.36207	1.4732	1.03971	3.75119	1.86135	0.815064	2.30734	1.79773	2.01706	1.84529	3.13923	1.61251	1.80068	2.66427	1.93605	1.78009
ENSMAUG00000003904	10.448	6.45453	6.97447	10.0931	8.49334	4.28965	7.7972	3.89163	3.28638	1.03971	3.91428	2.79203	5.05339	2.56371	5.75273	4.03413	4.3616	3.05439	4.4344	4.58355	2.66427	2.71047	1.78009
ENSMAUG00000003905	67.0249	67.3692	70.8606	70.6519	69.298	87.6314	79.2296	114.609	83.9727	98.2523	94.432	103.863	88.6789	96.139	103.369	93.3078	96.6261	91.6316	96.3474	84.6319	69.271	84.0245	77.7305
ENSMAUG00000003906	19.0232	12.9091	34.5933	25.6717	19.7856	17.1586	21.3794	12.0641	10.3124	14.036	17.9405	10.0513	17.4424	6.92201	15.1009	17.4065	22.6468	13.4054	11.6907	9.74004	21.3142	18.9733	32.6349
ENSMAUG00000003914	85.2596	88.1447	95.6897	102.248	81.6519	80.2777	77.7205	58.1799	64.821	61.3427	67.3583	60.3078	56.5654	70.2456	65.4373	68.9537	98.9747	43.9492	67.3222	70.1446	75.9317	72.4082	63.4898
ENSMAUG00000003917	119.561	116.888	121.635	150.958	123.443	155.04	124.755	215.791	125.562	148.158	149.558	126.572	156.329	108.958	130.335	132.977	141.081	207.359	123.558	109.268	181.17	139.783	136.473
ENSMAUG00000003921	20.4032	24.507	37.6621	37.0813	24.8044	49.0246	37.7284	36.9705	40.0032	28.0721	39.469	24.3837	27.0601	25.1243	30.9209	30.0318	36.9058	45.4764	22.9782	21.7718	41.2962	22.0709	33.8217
ENSMAUG00000003924	9.5609	11.598	7.8114	5.26598	9.26547	17.1586	6.03654	7.00494	7.36602	7.7978	6.5238	9.12063	6.52051	7.94749	8.6291	10.683	9.72972	8.73894	11.6907	12.0318	9.32494	6.19535	5.34026
ENSMAUG00000003928	41.2992	43.5681	29.0138	34.8871	40.826	36.1556	30.6858	40.2784	31.5039	35.8699	31.4773	24.1976	25.919	32.8154	28.4041	34.4395	36.4026	43.1008	35.8783	39.3694	30.6391	29.4279	32.0416
ENSMAUG00000003929	16.2634	17.8508	17.8546	16.895	15.4424	22.6739	17.8581	20.0419	17.3385	20.2743	19.5714	17.869	16.3013	18.2023	17.7975	19.4236	19.6272	18.6657	18.1407	13.6688	21.3142	18.5861	23.7345
ENSMAUG00000003938	26.12	29.1462	19.2495	26.3299	25.3835	15.933	15.0914	25.4902	20.7382	19.2346	19.0821	19.7303	19.8876	19.7405	21.7525	21.9636	28.0149	25.2835	20.3579	25.8643	11.9892	19.3605	24.3279
ENSMAUG00000003941	10.3494	11.6988	6.41651	4.82715	10.0376	9.80491	14.0853	7.00494	5.55285	5.71839	6.19761	7.44541	6.03147	14.1004	7.73023	4.33295	10.233	3.90283	14.1094	17.0246	1.33213	10.0674	5.34026
ENSMAUG00000003954	97.876	105.794	95.1317	102.467	106.649	161.168	115.952	159.557	143.694	142.96	147.601	152.259	136.605	176.383	141.661	152.774	155.004	206.171	142.304	123.592	153.195	118.873	135.88
ENSMAUG00000003963	2.56272	4.23579	6.13753	6.14365	3.57107	1.83842	2.76675	2.1404	3.73967	5.19853	5.38214	4.83952	4.72737	2.82008	6.83137	5.52825	6.37464	4.07251	1.61251	3.60136	1.33213	1.93605	5.93362
ENSMAUG00000003967	24.0501	21.5823	22.0393	17.5533	21.5229	12.8689	15.5944	19.8473	11.7856	9.35736	12.5583	16.3799	13.5301	16.1514	16.7189	12.7747	14.0913	14.169	17.7376	22.6722	13.3213	14.3268	6.52699
ENSMAUG00000003972	1.18279	1.31108	2.23183	2.63299	1.93031	3.06404	3.01827	1.36207	2.49312	1.03971	3.09881	1.30295	1.46711	0.256371	2.51682	1.94236	3.52283	2.63017	1.41094	2.37362	2.66427	2.32326	1.78009
ENSMAUG00000003973	114.238	117.089	127.214	137.793	121.706	93.1467	104.382	112.663	112.87	103.971	105.196	99.9546	107.425	98.9591	107.684	98.5372	105.517	79.6686	102.797	111.724	86.5887	122.745	105.618
ENSMAUG00000003976	2.66128	1.31108	7.53242	4.60774	1.54424	3.67684	4.02436	0.583745	3.05973	1.03971	1.95714	3.53657	1.79314	2.56371	3.23591	2.4653	3.69058	2.63017	2.2172	1.55513	2.66427	3.48489	3.56017
ENSMAUG00000003977	31.7382	27.7343	21.4814	19.528	29.3406	6.12807	18.8642	8.95075	8.83923	2.07941	7.99166	12.8433	8.9657	9.74209	14.0223	8.89002	10.904	2.8847	19.5517	19.6438	5.32854	15.8756	10.6805
ENSMAUG00000003980	24.0501	25.1122	22.3183	24.5746	23.7428	28.1891	31.9434	25.2956	20.0582	28.5919	23.4857	20.4749	21.0286	22.3042	21.0334	22.1877	23.821	22.314	28.8236	20.7078	23.9784	21.2965	17.8009
ENSMAUG00000003983	141.344	133.528	107.128	127.7	139.465	99.2747	95.5786	132.899	103.351	105.53	106.99	105.353	121.281	96.9081	106.246	111.536	86.2254	101.134	134.04	128.176	113.231	113.452	97.9048
ENSMAUG00000003987	24.0501	25.919	53.0059	38.6172	29.7267	46.5733	49.8015	47.0887	37.85	30.1515	41.1	30.5262	34.3957	37.4301	43.8646	35.1865	45.9645	34.4467	26.0017	38.7964	69.271	30.2023	45.6889
ENSMAUG00000003991	86.1467	92.9856	88.9942	82.281	88.6975	63.7319	85.7692	44.7538	69.3539	65.5015	80.0797	64.7751	59.6627	76.1421	84.8528	78.1425	90.9225	40.9797	91.913	83.1586	50.6211	77.8291	68.2367
ENSMAUG00000003994	46.6217	52.1405	54.6798	61.6559	56.0754	58.2167	45.0225	82.6972	52.4688	72.7794	54.3107	62.7276	57.8695	67.9382	51.5948	54.4607	59.5526	98.6736	51.6003	53.6111	91.9173	60.0175	62.8964
ENSMAUG00000003997	22.5716	16.338	16.4597	22.3804	19.4961	9.80491	15.5944	10.1182	7.59267	6.75809	9.62261	12.0988	9.12871	9.74209	14.5616	15.0159	16.9431	8.31472	11.2876	14.5691	11.9892	13.9395	17.8009
ENSMAUG00000004005	233.306	238.414	314.13	284.144	228.741	218.159	323.207	155.276	229.593	182.468	207.946	226.527	182.085	231.503	267.682	238.536	289.04	191.323	194.509	226.558	243.781	249.363	251.586
ENSMAUG00000004006	14.3906	15.7329	24.2711	23.9163	15.3459	21.4482	24.9007	16.9286	19.3783	19.7544	22.0178	17.6828	15.9752	19.2278	24.8086	20.9924	27.6794	21.7201	14.7141	15.3058	39.964	22.0709	30.2615
ENSMAUG00000004008	45.5375	35.7016	22.5973	20.6251	34.456	20.2226	28.4221	5.44828	12.4656	9.87721	9.62261	15.8215	10.2698	18.7151	20.4941	17.5559	22.479	5.93908	36.0799	24.8003	15.9856	24.007	10.0872
ENSMAUG00000004009	104.677	103.071	96.8056	95.2265	103.271	94.9851	105.891	114.414	104.484	88.8949	102.424	100.141	89.657	111.265	109.302	102.422	121.454	119.715	101.185	91.2617	113.231	106.87	110.959
ENSMAUG00000004011	110	90.1617	70.0236	82.9392	96.9013	45.9605	65.6474	83.6701	32.5238	43.6677	40.1214	50.4426	49.8819	31.0209	49.7971	50.1277	42.4417	50.4822	65.7097	85.6959	53.2854	60.4047	57.5561
ENSMAUG00000004017	98.2703	95.9103	102.106	116.29	96.6118	95.5979	108.155	122.976	92.2453	101.371	81.0582	96.6042	92.9172	79.9877	98.8751	109.444	114.576	109.109	93.5255	85.8596	146.535	99.1256	124.013
ENSMAUG00000004019	12.5179	10.0852	1.95285	1.75533	9.4585	1.83842	2.51523	1.16749	1.01991	1.03971	1.79405	1.86135	0.652051	3.84556	3.05614	1.34471	2.51631	0.509064	3.62814	5.97498	1.33213	2.32326	1.18672
ENSMAUG00000004025	5.5197	4.94175	3.06876	3.51066	3.47455	1.22561	3.52132	1.16749	1.69985	1.03971	1.46786	0.744541	1.63013	2.30734	2.69659	2.54	3.18732	1.10297	2.82189	3.60136	1.33213	1.16163	2.96681
ENSMAUG00000004030	1.08423	1.00852	0.836936	2.85241	1.44773	1.22561	0.754568	1.36207	0.793264	1.55956	1.14167	0.930676	1.46711	0.769112	1.9775	1.49412	0.838769	1.3575	1.00782	0.491094	1.33213	2.32326	1.78009
ENSMAUG00000004031	110.492	114.165	114.102	129.236	114.564	151.363	128.528	147.882	172.252	166.873	159.833	154.12	127.15	155.104	151.728	170.404	168.425	186.318	144.924	146.592	185.167	157.594	150.121
ENSMAUG00000004032	8.18098	7.3622	7.25344	10.3126	9.4585	4.28965	6.03654	6.22661	5.21288	5.19853	5.38214	4.46725	5.37942	9.22934	5.39318	4.40766	5.03261	3.64829	4.03127	7.36641	10.6571	5.03372	5.93362
ENSMAUG00000004033	142.526	144.521	85.0885	82.7198	137.245	55.7654	96.0816	70.244	57.2283	52.5052	60.3452	95.6735	66.1832	99.7282	99.4144	81.4296	92.2645	41.7433	109.449	127.603	53.2854	88.2838	81.2906
ENSMAUG00000004036	0.394264	0.302556	3.9057	2.41358	0.386061	2.45123	1.76066	0.194582	1.24656	1.03971	2.12024	0.186135	0.815064	1.02548	0.539318	1.04588	3.18732	2.46048	0.201564	0.163698	1.33213	1.16163	1.18672
ENSMAUG00000004037	31.0483	25.213	10.0432	11.4096	28.0859	3.67684	9.55786	6.61577	4.07964	1.03971	4.72976	6.3286	7.00955	4.61467	7.91	4.55707	8.05218	0.763596	12.9001	13.9962	2.66427	11.6163	5.93362
ENSMAUG00000004039	2.16845	2.21875	5.57957	6.36306	3.185	6.12807	5.03045	1.16749	4.30629	3.63897	2.93571	1.67522	4.07532	4.3583	4.13477	3.58589	3.85834	0.509064	1.00782	1.80068	3.9964	4.64651	7.12035
ENSMAUG00000004040	600.563	556.804	460.873	515.408	600.035	450.413	447.207	514.085	336.911	348.302	360.114	396.654	342.164	363.534	388.13	424.181	406.971	402.67	494.032	527.517	361.008	466.975	390.432
ENSMAUG00000004045	35.3852	25.5156	4.18468	4.60774	31.5605	1.22561	1.00609	10.8966	0.679941	2.07941	1.95714	2.41976	1.63013	1.53822	2.15727	2.54	1.00652	17.9869	17.1329	22.3448	3.9964	1.54884	1.78009
ENSMAUG00000004047	103.987	106.5	96.2476	107.953	111.765	107.241	107.149	115.971	119.896	120.086	112.699	117.824	112.153	141.26	125.481	130.063	137.894	148.562	133.637	123.838	114.564	132.813	135.287
ENSMAUG00000004048	21.7831	24.6079	21.7603	30.2794	24.5149	44.1221	33.201	38.3326	41.5897	30.6713	36.3702	23.453	34.5587	23.5861	26.9659	36.2324	40.7642	56.6758	23.1798	19.2345	37.2998	31.7512	31.4482
ENSMAUG00000004049	39.9192	39.9374	50.4951	44.322	41.3085	45.3477	60.8685	36.9705	39.7765	36.9096	36.3702	33.6905	29.9943	43.8394	44.0443	42.5824	61.0624	32.1559	24.1876	40.3516	75.9317	48.014	47.469
ENSMAUG00000004055	11.8279	12.5057	15.9018	19.9669	13.0296	25.1251	20.3733	22.5715	20.0582	22.8735	24.4643	16.3799	15.8122	17.9459	18.8761	17.1077	19.7949	28.5076	16.9313	13.3414	22.6463	22.8454	21.361
ENSMAUG00000004056	54.1127	62.8308	37.1042	30.4988	57.137	32.4788	49.55	36.3868	30.2574	30.1515	30.6619	34.0627	35.2107	48.4541	41.5275	35.8589	45.9645	24.3502	49.3831	52.7108	26.6427	39.4954	26.7013
ENSMAUG00000004061	14.3906	14.8253	61.3753	60.7782	17.1797	66.1832	43.0104	25.6848	69.6939	59.7831	70.1309	39.2745	42.3833	38.1992	47.2803	37.5024	53.0102	40.3858	20.3579	22.2629	69.271	31.7512	58.1495
ENSMAUG00000004068	85.9495	77.2527	70.8606	52.6598	76.3436	65.5704	71.9355	34.8301	36.4901	30.1515	37.3488	46.9061	36.5148	54.8633	55.7296	42.5077	51.3326	26.8107	59.8644	75.2193	29.307	54.9838	36.1951
ENSMAUG00000004073	80.8241	96.0112	102.106	109.708	108.194	101.113	87.7814	92.8154	91.112	81.0971	89.7023	86.3667	79.0612	96.139	92.583	93.4572	108.369	115.049	108.844	91.1798	95.9137	89.4454	72.3902
ENSMAUG00000004074	0.591396	1.00852	7.53242	6.36306	1.54424	2.45123	4.27588	0.389163	4.98623	5.19853	5.54523	1.48908	1.46711	1.28185	2.69659	2.68942	3.35507	1.18782	1.00782	1.14589	2.66427	2.71047	1.18672
ENSMAUG00000004076	7.49102	9.37924	36.5462	38.8366	11.3888	35.5428	18.1096	8.75617	21.4181	24.4331	22.344	13.9601	13.6931	11.2803	23.9098	10.9071	21.4725	24.0957	6.85316	10.7222	34.6355	14.714	21.9544
ENSMAUG00000004086	5.71683	6.25283	12.833	17.5533	6.37001	24.5123	14.8398	8.17243	18.3584	14.036	17.9405	11.5404	14.1821	9.48572	15.1009	12.5506	12.917	11.7085	7.65942	7.53011	17.3177	11.6163	14.8341
ENSMAUG00000004089	4.43547	4.03408	2.78979	3.07182	3.86061	1.22561	4.27588	2.52956	3.05973	1.03971	2.77262	1.86135	2.28218	3.58919	3.05614	3.21236	4.02609	4.32705	2.41876	3.76506	1.33213	3.48489	4.15354
ENSMAUG00000004090	71.4603	79.068	62.4912	72.6267	74.9924	60.6679	71.6839	86.7834	64.2544	72.2596	70.6202	64.0305	70.4215	73.5784	71.9091	76.2748	87.9029	77.1232	76.9973	73.3367	58.6139	72.021	72.9836
ENSMAUG00000004092	44.5518	53.855	36.2672	34.0095	52.9869	49.6374	34.7101	54.872	40.0032	49.9059	35.2285	36.8548	40.5902	42.0448	36.3141	48.1107	49.9906	60.409	57.8487	50.6646	37.2998	38.3337	39.1619
ENSMAUG00000004093	12.715	11.4971	5.85855	6.14365	12.74	2.45123	3.77284	3.50247	2.15315	4.67868	2.12024	3.7227	2.11917	3.58919	5.75273	3.13765	4.86486	2.63017	7.25629	5.89313	1.33213	5.42093	4.7469
ENSMAUG00000004099	75.7972	77.3535	117.45	114.535	71.5178	137.269	115.449	88.5346	109.244	82.6567	111.068	78.3629	80.6913	77.1676	90.4257	101.525	129.506	106.819	71.5551	72.1908	137.21	106.483	107.399
ENSMAUG00000004103	22.1773	20.3721	14.5069	14.9203	23.2602	2.45123	10.8155	11.6749	5.09955	6.23824	6.6869	11.9127	9.78076	6.40927	11.5055	5.82707	10.233	5.0058	9.67505	11.1315	1.33213	12.0035	10.0872
ENSMAUG00000004105	42.8762	36.4076	37.6621	39.7143	39.2817	26.3507	29.9312	30.7439	15.2987	20.2743	16.9619	19.5442	19.8876	16.4077	25.8873	21.4406	22.1435	26.4713	26.2033	30.8571	25.3106	24.007	24.3279
ENSMAUG00000004106	4.23834	4.33664	3.06876	1.97474	3.47455	3.67684	2.2637	2.1404	1.9265	3.63897	3.425	3.7227	2.28218	2.56371	2.33705	2.16647	4.02609	0.84844	2.82189	3.51951	1.33213	2.71047	1.18672
ENSMAUG00000004107	91.075	101.155	136.142	145.253	111.572	124.4	114.694	98.6529	136.895	135.162	159.344	106.655	129.106	103.574	103.729	119.903	115.415	136.26	86.6723	83.6497	113.231	94.0919	106.212
ENSMAUG00000004116	83.584	69.1845	51.89	39.7143	68.6224	28.8019	58.1017	36.1922	35.0169	37.9493	37.675	69.9868	49.8819	68.451	65.7969	37.876	41.7707	9.84191	58.4534	59.6679	15.9856	48.4012	37.9752
ENSMAUG00000004120	17.5447	16.5397	15.3438	11.1902	19.2065	16.5458	15.3429	15.1774	12.6922	14.5559	13.3738	13.774	15.9752	11.0239	14.7414	13.6712	11.9105	13.9993	16.1251	15.3058	9.32494	14.3268	13.054
ENSMAUG00000004124	6.30822	4.8409	3.06876	1.75533	4.72925	1.22561	3.01827	1.55665	1.01991	0.519853	0.815475	0.744541	1.79314	1.02548	1.9775	1.1953	3.35507	0.509064	2.2172	4.25615	1.33213	1.54884	2.37345
ENSMAUG00000004125	40.5106	45.1817	63.0492	72.6267	44.4935	75.3753	70.9294	43.7809	54.2819	48.8662	57.0833	47.2783	44.9915	36.661	57.7071	58.196	71.2953	47.9369	40.5143	43.0526	58.6139	61.9535	62.303
ENSMAUG00000004126	18.4318	12.2031	7.25344	5.04657	13.5121	5.51526	8.55177	3.89163	3.3997	4.15883	3.2619	4.65338	3.74929	5.64016	6.83137	2.24118	3.52283	2.1211	10.6829	15.0602	3.9964	7.74419	4.15354
ENSMAUG00000004129	47.1145	44.0723	59.7014	54.1957	43.6249	48.4118	56.8441	50.5912	55.6418	44.7074	56.9202	47.0922	43.0354	53.8378	58.6059	55.3572	49.4873	45.137	49.3831	55.0026	47.9568	59.2431	53.996
ENSMAUG00000004131	28.7813	29.0454	40.7309	44.9803	29.3406	47.1861	39.9921	48.2562	41.3631	36.9096	46.1559	39.0884	31.4615	30.5081	37.9321	37.5024	40.4286	47.1733	30.6377	30.366	77.2638	56.9198	77.7305
ENSMAUG00000004136	5.12543	9.17754	9.20629	14.7009	6.9491	14.0946	12.3246	11.4803	16.7719	19.2346	17.7774	9.67903	10.7588	11.2803	11.5055	13.5218	15.0978	15.3568	9.87661	7.85751	19.982	10.4547	18.9876
ENSMAUG00000004140	96.7918	94.095	80.3458	90.3994	96.4188	72.3112	65.1444	82.5026	58.2482	67.5809	61.1606	63.6582	80.8543	57.9398	58.2464	63.7989	78.1732	85.3531	79.8192	75.1374	46.6247	65.4384	57.5561
ENSMAUG00000004141	10.6451	9.58094	10.3222	15.3591	11.9679	12.8689	14.3368	15.9557	13.2588	15.0757	19.0821	13.2156	12.552	11.7931	11.3257	15.0159	13.5881	14.5083	9.87661	9.65819	11.9892	14.3268	7.71371
ENSMAUG00000004145	72.5446	81.1859	66.9549	63.1918	73.8342	36.7684	47.5378	35.4139	45.1027	34.8302	38.4904	46.9061	39.7751	35.6355	38.2916	53.0413	49.1518	42.422	56.2362	72.1908	35.9676	58.8559	32.6349
ENSMAUG00000004155	65.7435	56.7797	57.4696	50.6851	49.8019	44.1221	51.8137	55.2612	45.896	51.4655	49.744	51.5595	47.5997	53.3251	52.6734	58.4948	64.4174	53.2821	62.2831	50.3372	37.2998	61.1791	44.5022
ENSMAUG00000004157	8.96951	8.16902	17.8546	14.4815	8.10728	14.0946	20.8764	12.0641	12.4656	10.9169	13.7	8.93449	10.5958	9.48572	14.0223	10.7577	14.2591	11.963	11.2876	8.75785	17.3177	15.4884	17.2075
ENSMAUG00000004163	1.97132	2.3196	1.95285	3.73007	2.79894	0.612807	2.01218	1.75123	2.60644	2.07941	3.425	2.79203	2.44519	2.30734	2.87637	2.54	2.51631	2.54532	1.20938	1.55513	1.33213	4.2593	2.96681
ENSMAUG00000004166	12.9121	15.1278	21.7603	21.2834	18.8205	22.6739	24.6492	24.7119	28.2175	30.6713	27.4	20.661	22.0067	22.5606	25.8873	23.3083	26.8406	22.3988	14.5126	16.6972	35.9676	24.007	21.9544
ENSMAUG00000004167	96.0033	99.3393	133.631	135.38	98.3491	117.046	124.755	106.631	113.21	105.53	113.677	97.9071	105.958	116.136	122.246	124.535	132.358	126.163	103.402	97.9733	139.874	120.035	128.76
ENSMAUG00000004170	100.932	85.6234	61.3753	62.3141	84.0648	45.9605	71.1809	50.5912	40.6831	32.2309	36.3702	45.2309	44.9915	49.2232	47.9993	51.2483	62.7399	25.2835	72.7644	72.5182	22.6463	63.5024	41.5354
ENSMAUG00000004171	0.49283	0.907668	1.11591	0.438832	0.772122	0.612807	0.503045	1.36207	0.33997	0.519853	2.44643	1.30295	0.652051	0.769112	0.719091	1.41941	0.671015	1.01813	0.403127	0.409245	3.9964	0.774419	0.593362
ENSMAUG00000004175	160.465	155.816	138.652	136.696	173.824	92.5339	94.5725	145.547	72.187	71.7397	79.2642	91.2063	95.8515	111.521	104.987	123.489	106.02	111.061	137.265	148.556	107.903	127.392	119.859
ENSMAUG00000004180	4.6326	3.83238	5.30059	5.4854	3.86061	1.22561	5.03045	5.44828	1.35988	4.67868	2.12024	2.23362	1.95615	3.84556	2.69659	2.83883	4.6971	4.41189	4.4344	2.78287	6.66067	5.80814	2.37345
ENSMAUG00000004183	13.7007	8.57242	4.18468	5.92423	6.65955	3.06404	9.05481	4.47538	3.05973	3.11912	2.77262	7.63154	2.77122	8.97297	8.6291	3.95942	8.38769	1.44235	9.67505	11.7044	3.9964	5.03372	4.7469
ENSMAUG00000004185	18.7275	13.7159	14.7859	18.2115	16.9867	14.0946	11.8216	12.0641	6.45944	5.19853	9.45951	7.44541	10.5958	6.66564	10.2471	11.8036	12.246	10.9449	12.2954	11.377	10.6571	12.0035	14.2407
ENSMAUG00000004194	14.2921	7.96731	5.30059	5.4854	8.68637	4.90246	6.79111	6.42119	3.28638	4.15883	6.03452	5.21179	4.07532	3.84556	4.31455	5.08001	9.72972	2.79985	7.86098	4.41985	7.99281	4.2593	7.12035
ENSMAUG00000004196	10.3494	11.598	11.4381	10.532	12.0644	9.19211	9.80938	10.8966	6.68608	8.31765	5.38214	7.81768	6.68352	7.69112	11.5055	8.59119	10.904	7.04206	10.4813	10.313	13.3213	9.68024	9.4938
ENSMAUG00000004197	31.1469	31.6675	24.2711	29.6212	30.6919	14.0946	24.1462	24.5173	19.265	14.036	16.7988	17.869	17.9314	16.4077	18.1571	21.1418	22.1435	27.1501	25.1954	22.1811	14.6535	19.7477	18.3942
ENSMAUG00000004201	49.6773	59.2002	48.5423	41.689	49.5123	62.5063	74.4507	21.9877	40.6831	19.2346	37.3488	37.4132	32.6025	36.661	35.4152	51.9207	66.2627	24.6048	52.4065	58.6039	47.9568	54.9838	31.4482
ENSMAUG00000004203	0.591396	1.31108	3.62672	3.94949	0.868637	3.67684	1.50914	0.778326	3.28638	3.63897	3.91428	0.930676	1.95615	1.53822	1.07864	1.86765	2.01304	1.52719	0.403127	0.409245	2.66427	1.16163	3.56017
ENSMAUG00000004205	16.2634	14.9261	8.92732	9.6543	15.4424	6.74088	9.05481	10.3128	7.47935	4.67868	4.56666	7.63154	7.33557	5.89653	6.83137	5.15472	6.03913	5.43002	12.6985	12.9321	5.32854	10.0674	3.56017
ENSMAUG00000004210	45.6361	38.2229	27.0609	28.0852	29.8232	34.93	28.4221	17.1232	23.6846	20.7941	21.3655	20.2887	19.7245	17.9459	22.1121	28.1642	25.8341	19.0899	28.4205	30.6934	31.9712	31.364	20.7677
ENSMAUG00000004211	10.0537	8.67328	6.41651	6.36306	8.30031	9.19211	7.54568	4.86454	3.17306	4.67868	2.77262	3.1643	3.91231	4.10193	7.37069	4.48236	6.03913	1.27266	6.24847	7.77566	7.99281	9.68024	4.15354
ENSMAUG00000004221	50.4658	50.7286	60.2594	76.7956	47.4855	47.799	39.2375	38.138	36.2635	26.5125	36.8595	29.2232	32.1135	25.1243	37.9321	46.5419	50.3261	45.7309	47.9721	36.1773	42.6283	43.7547	46.8756
ENSMAUG00000004232	21.3888	29.2471	30.1297	34.2289	29.1476	28.8019	37.7284	27.2414	31.5039	21.8338	31.4773	24.3837	22.3327	27.4317	23.73	36.5312	39.5899	29.1015	23.9861	26.6009	34.6355	32.9128	33.8217
ENSMAUG00000004233	28.5841	21.9857	112.149	108.391	30.7884	25.1251	30.9373	5.2537	25.0445	33.2706	35.2285	13.774	10.2698	12.5622	13.483	14.9412	23.6533	6.70268	9.27192	24.4729	42.6283	38.3337	34.415
ENSMAUG00000004237	64.955	68.9828	68.0708	66.7025	69.298	36.1556	59.3593	47.4779	45.6693	46.7868	37.8381	45.9754	38.308	59.7344	56.4487	38.8471	65.7595	21.8049	52.4065	59.2587	59.946	59.2431	66.4566
ENSMAUG00000004242	26.3171	27.936	17.0177	17.5533	22.8741	23.8995	16.6005	19.6527	12.1256	16.1154	15.6571	19.5442	15.4862	21.0224	17.9773	18.5271	20.8015	15.781	24.3892	23.9818	17.3177	14.3268	18.9876
ENSMAUG00000004244	37.3565	38.2229	37.9411	30.7182	36.5793	29.4147	47.2862	23.1552	26.8577	21.8338	29.0309	32.3875	23.4738	34.0973	35.2355	28.6871	33.8862	17.5627	30.033	37.2413	22.6463	32.9128	30.8548
ENSMAUG00000004248	21.8817	21.6832	13.391	18.2115	21.7159	18.3842	14.5883	15.3719	13.0322	13.5162	14.1893	12.4711	12.389	15.3822	15.6402	18.6018	17.4464	15.8658	20.5595	21.69	9.32494	22.4582	14.2407
ENSMAUG00000004255	73.136	78.6646	62.4912	49.3686	72.483	44.7349	48.7954	39.8892	43.4029	34.3103	34.4131	44.4863	41.5682	35.1228	47.1005	54.8342	61.5656	24.9441	60.4691	62.369	39.964	53.4349	39.7553
ENSMAUG00000004257	52.6342	53.855	68.0708	57.487	52.3113	40.4453	66.905	26.2685	40.4565	23.9132	34.5762	41.6943	31.9505	50.7614	47.1005	38.8471	52.8424	18.3263	43.5377	50.6646	27.9748	48.4012	40.942
ENSMAUG00000004260	12.9121	14.0184	15.6228	13.6038	13.5121	9.19211	14.5883	9.33992	7.13938	6.23824	9.9488	8.18995	10.1068	12.8185	12.7639	7.76943	16.1044	5.59971	11.8923	11.2133	2.66427	12.3907	13.6473
ENSMAUG00000004264	17.3476	16.5397	16.1808	15.3591	16.5041	9.80491	17.3551	7.19952	8.15929	7.27794	5.70833	10.2374	6.3575	16.6641	15.1009	9.63708	15.9366	10.6903	9.87661	16.288	11.9892	15.8756	9.4938
ENSMAUG00000004266	35.7795	42.963	30.4087	21.7222	35.4211	18.3842	34.7101	11.6749	18.585	16.1154	18.5928	22.5224	21.1917	28.9699	29.303	16.4353	28.6859	10.2661	32.0486	32.8215	6.66067	35.6233	19.581
ENSMAUG00000004278	193.682	185.467	167.387	186.504	195.733	165.458	144.122	214.04	165.906	149.718	174.349	158.587	169.37	182.792	170.245	153.073	159.702	179.021	194.71	188.744	122.556	167.662	163.175
ENSMAUG00000004284	3.35124	2.62215	0.278979	1.09708	3.185	3.06404	2.51523	1.16749	1.35988	0.519853	2.60952	3.7227	0.978076	2.30734	3.05614	2.01706	1.17428	0.933284	3.62814	3.51951	2.66427	6.19535	3.56017
ENSMAUG00000004290	63.5751	67.1675	57.4696	71.9684	62.3489	33.7044	41.5012	37.1651	41.5897	31.711	39.1428	33.6905	38.471	36.1483	33.258	35.0371	42.4417	14.4235	47.1659	48.4546	33.3034	30.5896	33.8217
ENSMAUG00000004291	32.6253	26.7258	43.2417	48.9298	33.4908	13.4818	24.3977	9.92366	12.6922	10.3971	17.7774	18.4274	14.3451	18.4587	28.2243	16.6594	26.6728	18.2415	19.7532	17.4338	34.6355	29.8151	36.7885
ENSMAUG00000004303	3.64694	3.83238	1.11591	1.53591	2.5094	1.22561	1.50914	0.389163	1.9265	0.519853	0.65238	1.30295	1.14109	0.769112	0.359546	1.94236	2.34855	1.86657	2.41876	1.96438	1.33213	1.93605	3.56017
ENSMAUG00000004304	3.54838	3.52982	2.51081	4.1689	4.34319	1.83842	5.28197	3.50247	3.28638	3.11912	2.12024	4.28111	4.07532	3.33282	2.51682	2.39059	5.03261	1.69688	2.01564	2.12807	2.66427	4.2593	3.56017
ENSMAUG00000004308	7.09675	7.1605	2.78979	4.38832	4.82576	4.28965	4.27588	5.44828	3.05973	3.63897	3.09881	2.41976	3.58628	4.61467	4.31455	3.81001	7.04566	1.69688	6.24847	6.30238	1.33213	3.8721	5.34026
ENSMAUG00000004316	31.9354	35.1974	25.1081	25.0134	35.1316	16.5458	20.1218	18.4853	12.5789	17.1552	15.0047	20.1026	14.1821	21.7915	21.2132	16.6594	20.1304	7.8905	21.9704	24.8003	19.982	24.007	23.1411
ENSMAUG00000004318	103.494	96.0112	95.6897	97.2013	107.711	80.8905	86.7753	102.35	70.1472	82.6567	71.9249	77.6184	79.7132	79.9877	85.0325	79.4125	100.317	70.4206	86.6723	97.3185	69.271	92.9303	83.6641
ENSMAUG00000004325	8.47668	8.47157	7.25344	8.77664	6.85258	5.51526	4.52741	3.69705	2.37979	2.59927	3.425	3.35043	4.23833	2.82008	4.49432	4.48236	4.86486	3.13923	4.63596	6.46607	5.32854	4.2593	8.30707
ENSMAUG00000004326	16.2634	15.3295	13.67	14.0426	15.925	11.0305	14.5883	9.72908	7.2527	9.87721	9.9488	9.30676	8.9657	8.46023	10.2471	9.26355	13.2525	8.90862	11.4891	11.1315	7.99281	12.7779	8.30707
ENSMAUG00000004330	17.8404	20.1704	25.3871	25.8911	18.4344	17.7714	23.3916	16.3449	15.9786	18.7147	16.9619	13.9601	15.8122	14.6131	18.5166	19.6477	24.3243	18.8354	12.2954	14.8147	26.6427	22.0709	19.581
ENSMAUG00000004339	2.46415	3.02556	1.95285	2.63299	2.5094	5.51526	1.76066	6.22661	3.853	3.63897	3.58809	5.58406	4.07532	2.56371	5.21341	3.13765	2.51631	4.83611	3.62814	3.11026	1.33213	1.16163	1.18672
ENSMAUG00000004340	121.63	149.765	179.662	170.706	132.805	215.708	183.108	107.214	186.644	171.552	191.31	131.225	135.301	183.049	176.177	182.507	207.679	191.323	153.188	182.36	222.466	190.507	214.797
ENSMAUG00000004344	2.75985	1.61363	2.51081	2.19416	1.73727	4.90246	2.2637	1.75123	1.4732	3.11912	2.44643	1.86135	2.11917	2.56371	1.43818	1.79294	2.85181	3.22407	1.20938	1.55513	6.66067	5.03372	2.37345
ENSMAUG00000004345	108.521	116.081	112.986	124.848	121.32	120.723	122.24	161.892	136.781	165.313	141.403	113.356	150.95	139.722	121.347	133.724	159.366	184.79	119.729	106.322	151.863	119.261	113.332
ENSMAUG00000004347	5.42113	5.64771	18.4126	12.5067	7.14213	12.2561	13.5822	9.33992	15.2987	15.0757	9.9488	8.74836	10.7588	6.66564	14.0223	8.81531	12.7493	11.2843	3.22502	8.59415	10.6571	8.90582	11.2739
ENSMAUG00000004349	5.32256	5.34516	11.7171	4.60774	3.7641	6.74088	6.53959	1.75123	5.21288	4.67868	4.72976	3.53657	4.23833	7.43475	4.85387	4.63177	8.89095	2.54532	3.82971	6.62977	5.32854	7.74419	5.93362
ENSMAUG00000004350	56.774	52.2414	33.1985	27.427	48.9332	22.6739	49.55	20.2365	20.9648	19.7544	22.9964	24.1976	17.2793	39.9938	31.64	25.2506	38.2478	16.5446	47.1659	51.0738	9.32494	34.4616	27.888
ENSMAUG00000004356	95.609	111.643	99.0374	91.4965	107.325	87.0186	90.7997	61.6824	64.9343	64.4618	65.4011	60.3078	69.4434	88.1915	73.1675	70.8213	81.3605	42.1675	81.4317	92.3257	51.9532	86.7349	59.3362
ENSMAUG00000004359	47.016	51.838	37.1042	43.0055	43.5284	60.6679	45.0225	38.9163	34.1104	30.1515	33.4345	30.7123	30.3204	35.6355	38.2916	43.4789	48.8163	45.8158	56.2362	54.757	42.6283	48.014	35.6017
ENSMAUG00000004360	18.1361	14.4218	10.6012	10.9708	15.1529	3.67684	9.30634	9.33992	6.91273	2.59927	6.19761	5.95633	7.33557	9.99846	10.4268	7.99354	13.2525	3.56345	12.2954	15.0602	2.66427	10.0674	10.6805
ENSMAUG00000004367	131.29	124.351	106.57	104.442	126.628	83.9546	110.167	67.3252	74.4535	58.2236	74.5344	87.6697	64.227	106.907	94.3807	97.2672	114.744	55.5728	108.038	114.834	74.5995	105.321	77.7305
ENSMAUG00000004368	22.8673	21.2798	14.5069	15.798	22.295	15.933	12.0731	18.8744	9.06587	8.31765	10.6012	13.5879	9.78076	10.5112	11.5055	11.5794	12.7493	11.963	17.536	16.288	11.9892	18.1988	13.054
ENSMAUG00000004372	31.9354	28.7428	27.3399	20.8445	26.7347	12.8689	23.8946	21.2094	18.585	12.9963	18.1036	19.3581	18.0944	18.4587	22.6514	22.3371	25.4986	15.5265	21.3657	28.5653	18.6499	25.943	16.0208
ENSMAUG00000004373	22.7687	22.3892	12.833	14.4815	21.4264	7.96649	11.8216	6.61577	6.00614	3.11912	6.6869	5.58406	5.37942	7.69112	8.44932	6.94766	9.22645	1.95141	15.1173	15.8787	2.66427	10.4547	6.52699
ENSMAUG00000004374	14.3906	14.2201	14.5069	19.3086	18.6274	14.7074	8.30025	5.44828	5.89282	8.8375	11.0905	10.6097	12.389	6.1529	13.3032	7.76943	13.4203	4.41189	10.8844	7.12087	10.6571	6.58256	10.6805
ENSMAUG00000004380	110.887	91.6745	87.3203	69.116	104.912	43.5093	84.5116	48.84	52.3554	53.025	50.0702	56.7712	54.9353	63.8363	61.8419	50.7254	58.0428	32.9195	71.3535	87.0055	37.2998	64.664	47.469
ENSMAUG00000004382	178.897	193.737	263.635	229.509	175.561	310.08	268.375	156.249	230.5	216.779	234.041	193.022	176.38	207.66	232.626	239.956	270.251	220.934	191.284	217.718	293.07	239.295	253.959
ENSMAUG00000004383	138.682	156.321	140.605	158.857	146.028	196.098	188.642	202.754	185.964	169.992	190.169	168.08	156.981	197.662	193.436	177.576	210.363	255.296	177.376	159.851	227.795	173.47	186.909
ENSMAUG00000004385	109.704	122.838	203.096	190.672	130.199	280.053	264.853	182.712	235.599	241.212	236.325	202.329	184.367	228.17	209.975	228.077	236.868	260.726	150.568	155.841	318.38	214.127	259.893
ENSMAUG00000004386	15.4749	14.9261	13.391	12.0679	15.8285	7.96649	7.7972	7.58868	9.51917	5.71839	9.13332	13.5879	9.78076	13.5876	10.6066	11.8783	14.4268	6.44815	14.1094	15.3058	13.3213	11.2291	18.3942
ENSMAUG00000004389	5.42113	4.63919	5.57957	5.70482	5.59789	3.67684	3.52132	5.44828	3.853	7.27794	6.84999	4.65338	3.91231	2.82008	5.75273	3.6606	6.8779	2.54532	4.63596	4.74724	9.32494	2.32326	1.18672
ENSMAUG00000004398	66.0392	70.7981	47.9843	56.6093	68.3328	38.6068	44.0165	44.3646	31.6172	16.6353	32.619	25.3144	29.8313	29.4826	33.4377	42.2089	47.9776	27.2349	52.0034	38.6327	29.307	50.7244	36.7885
ENSMAUG00000004399	159.184	157.934	280.374	256.058	166.875	253.089	282.963	165.005	336.231	316.071	327.332	264.87	258.375	283.802	305.794	273.947	323.765	248.338	176.167	219.519	338.362	264.851	256.333
ENSMAUG00000004400	70.0804	62.3266	67.5128	62.3141	67.3677	37.3812	56.5926	60.904	35.9235	43.1478	43.2202	46.3477	41.5682	41.5321	51.2353	41.9848	51.5004	31.6468	48.9799	51.0738	49.289	54.9838	52.2159
ENSMAUG00000004410	27.4999	36.9118	31.5246	30.7182	30.4023	30.6404	27.919	12.8424	22.8913	15.0757	22.5071	21.0333	21.1917	13.3313	17.2582	31.8248	26.0018	21.1262	39.9096	29.0564	15.9856	25.943	18.3942
ENSMAUG00000004411	33.5124	29.6505	31.8036	35.7648	36.0967	41.6709	44.771	49.8129	31.3906	23.9132	37.1857	35.3657	36.5148	31.2772	32.3591	36.083	40.5964	44.9673	34.8705	34.4584	47.9568	34.0744	43.9088
ENSMAUG00000004413	188.36	174.474	126.935	95.446	150.66	60.0551	100.609	39.1109	56.2084	50.9456	48.9285	63.0998	54.9353	75.6294	60.5834	93.6066	75.1537	46.24	132.024	151.421	57.2818	99.5129	66.4566
ENSMAUG00000004428	60.3224	61.318	56.3537	42.3473	55.5928	37.994	46.0286	29.5764	32.0705	35.8699	35.2285	32.7598	36.5148	34.61	42.9657	34.2901	47.3065	22.314	55.6315	48.8639	15.9856	48.014	27.888
ENSMAUG00000004430	23.6558	17.5483	10.0432	14.4815	18.4344	7.35368	11.57	12.2586	4.19297	7.7978	7.17618	9.86517	8.31365	4.87104	7.91	9.11413	12.5815	7.46628	13.5048	9.82188	10.6571	8.51861	8.90043
ENSMAUG00000004434	37.2579	45.4843	37.1042	32.693	37.7375	30.0275	40.2436	19.069	44.7628	21.314	32.4559	27.1757	26.4081	33.3282	35.7748	34.6636	39.4221	18.0718	50.1893	39.4512	13.3213	42.9803	33.2283
ENSMAUG00000004437	54.2113	46.6945	76.7191	79.8674	53.759	52.7014	62.6291	46.1158	54.6219	45.2272	60.1821	53.0485	48.0887	47.9413	56.0891	57.0754	64.9207	42.9311	46.1581	41.4975	58.6139	63.8896	65.8632
ENSMAUG00000004442	46.1289	41.1476	39.336	46.0774	43.4319	30.0275	35.4647	40.473	29.6907	38.4691	31.6404	37.0409	32.2765	24.868	36.8534	36.9048	36.4026	38.6889	41.9252	42.1523	35.9676	35.2361	36.1951
ENSMAUG00000004446	9.75803	10.892	7.25344	10.9708	11.4853	7.35368	5.28197	8.95075	8.04596	4.15883	7.50237	7.44541	7.82461	6.40927	10.0673	8.44178	10.5685	9.50253	8.66723	12.4411	9.32494	7.74419	7.12035
ENSMAUG00000004448	4.43547	3.83238	4.18468	2.19416	3.95713	1.22561	1.76066	2.1404	1.58653	2.07941	2.28333	1.11681	1.63013	1.53822	2.69659	2.98824	3.18732	1.86657	2.82189	2.53732	3.9964	2.71047	1.78009
ENSMAUG00000004451	21.3888	23.9019	23.9922	39.9337	24.2253	37.3812	40.9982	36.3868	26.7443	22.8735	28.7047	29.0371	24.6149	31.2772	30.3816	32.1236	39.0866	40.4706	28.622	25.2095	33.3034	31.364	37.9752
ENSMAUG00000004453	9.95517	10.2869	22.0393	15.1397	11.5818	18.997	21.8825	15.3719	18.1317	22.8735	17.7774	13.5879	13.8561	15.895	18.1571	17.78	14.0913	17.7324	14.311	12.6048	35.9676	21.2965	20.1743
ENSMAUG00000004454	7.88528	6.25283	5.30059	6.14365	8.58986	10.4177	8.55177	10.1182	11.3323	10.9169	10.6012	10.4236	12.0629	9.99846	7.55046	9.41296	9.39421	5.85424	10.6829	10.2311	14.6535	9.29303	4.15354
ENSMAUG00000004455	11.3351	8.37072	7.53242	8.33781	6.56304	15.933	12.3246	8.95075	12.5789	8.8375	11.0905	14.3324	8.80269	17.9459	14.2021	11.8036	12.5815	12.7266	11.8923	13.6688	39.964	21.6837	32.6349
ENSMAUG00000004461	19.0232	19.1619	17.0177	13.6038	20.8473	9.19211	17.1035	12.8424	11.899	10.3971	12.5583	14.5185	12.552	15.895	16.1796	13.4471	15.6011	10.4358	16.1251	16.4517	6.66067	14.3268	15.4274
ENSMAUG00000004463	4.73117	6.25283	5.02162	3.07182	4.05364	1.83842	3.26979	2.72414	3.28638	2.59927	1.30476	3.7227	1.46711	2.82008	3.41568	3.7353	4.02609	2.96954	5.03909	4.6654	6.66067	3.8721	2.96681
ENSMAUG00000004464	164.408	146.437	137.815	124.848	153.556	104.79	149.907	104.101	118.99	123.205	100.956	133.459	112.479	154.848	140.582	95.3249	119.441	82.129	158.832	172.374	65.2746	136.685	106.805
ENSMAUG00000004468	13.405	10.5895	22.5973	20.4057	15.539	34.3172	19.6188	21.404	17.3385	17.1552	16.9619	16.0076	12.552	14.1004	15.2807	14.493	17.9496	26.641	9.47349	14.651	35.9676	12.3907	17.8009
ENSMAUG00000004472	53.9156	52.6448	78.114	79.4286	55.8823	83.3418	92.5603	79.1947	62.7812	79.5375	79.7535	82.0856	52.9791	74.3475	94.5605	70.6719	88.9095	77.7171	74.5785	66.4614	79.9281	89.0582	94.938
ENSMAUG00000004475	61.998	74.8322	48.8213	38.1784	71.3248	42.2837	53.3228	37.3597	32.5238	21.314	29.6833	35.738	41.4052	45.634	49.2578	39.893	61.0624	32.4104	57.2441	53.12	35.9676	46.8524	34.415
ENSMAUG00000004476	71.2632	74.4288	71.6975	71.0908	66.5955	101.726	72.9416	86.0051	93.4918	95.1331	84.8094	95.8596	81.8324	102.036	90.4257	94.5778	91.4258	99.013	85.2614	79.5573	57.2818	90.607	76.5437
ENSMAUG00000004486	117.885	133.831	161.808	150.958	131.84	119.497	169.778	153.33	159.673	123.725	132.759	137.182	104.817	131.775	133.391	137.683	157.185	115.388	113.279	140.698	163.853	146.365	148.341
ENSMAUG00000004489	57.1683	51.9388	56.0747	44.5414	46.7134	33.7044	53.0713	28.6035	28.6708	27.0324	33.5976	34.2489	33.2546	36.1483	40.6287	37.0542	44.958	23.0776	39.3049	39.3694	18.6499	38.3337	34.415
ENSMAUG00000004490	317.087	270.989	155.391	157.321	248.237	64.3447	95.3271	47.0887	50.4289	47.8265	79.5904	75.3848	90.4721	46.4031	95.6391	95.549	170.606	49.9731	151.979	143.972	31.9712	90.9942	102.058
ENSMAUG00000004495	6.80105	7.26135	8.92732	7.89898	7.72122	7.96649	5.28197	8.56159	5.7795	4.67868	5.54523	6.14246	6.3575	3.58919	6.29205	6.57413	7.38116	10.0964	8.66723	6.05683	2.66427	6.96977	3.56017
ENSMAUG00000004496	23.6558	28.9445	13.112	14.262	25.3835	15.933	17.6066	15.7611	12.2389	8.8375	9.29642	15.6354	14.6711	17.1768	15.1009	16.5847	16.2721	9.41769	22.172	22.0992	11.9892	17.8116	18.3942
ENSMAUG00000004499	1.18279	1.00852	3.06876	3.73007	0.965153	3.06404	4.77893	1.55665	2.49312	3.63897	3.91428	1.67522	2.6082	2.30734	3.59546	2.68942	4.52935	4.15736	1.41094	1.88253	5.32854	1.93605	10.6805
ENSMAUG00000004500	10.448	9.78265	8.92732	9.21547	9.74804	10.4177	6.79111	13.6207	8.38593	7.7978	8.15475	10.7958	10.9219	6.1529	9.34819	8.44178	6.8779	12.2175	8.26411	8.43045	3.9964	9.29303	8.90043
ENSMAUG00000004508	100.044	111.845	111.312	122.873	112.633	121.336	97.8423	118.306	99.6113	86.8155	104.218	69.0562	106.284	86.9097	71.7294	105.634	110.046	139.059	88.8895	85.7778	90.5851	93.7047	96.1247
ENSMAUG00000004509	149.525	149.059	90.1101	78.5509	123.636	50.2502	76.4629	58.3745	66.4075	53.5449	57.4095	63.8444	66.9982	65.6309	63.4598	63.6495	55.5265	25.6229	101.185	116.717	29.307	79.7652	42.1287
ENSMAUG00000004511	25.5286	24.9105	22.0393	17.3339	25.1905	11.6433	12.0731	12.0641	11.4457	13.5162	14.3524	13.774	11.5739	12.0494	12.5841	14.0447	15.7688	11.8782	24.3892	22.4266	7.99281	17.4244	3.56017
ENSMAUG00000004515	50.9586	55.5695	65.56	55.7317	51.1531	55.7654	69.4202	62.0715	59.2682	54.0647	66.0535	65.8919	50.86	68.7073	62.2014	58.1213	73.3084	62.1058	54.8253	57.0488	66.6067	63.5024	68.2367
ENSMAUG00000004517	35.3852	33.8863	29.8507	24.794	36.3863	18.3842	32.6979	32.8843	20.0582	17.675	21.5285	29.7816	25.919	35.3792	35.9546	22.5612	29.3569	21.8049	32.4517	38.7964	10.6571	35.6233	32.0416
ENSMAUG00000004523	380.859	351.974	311.898	358.306	372.452	264.733	254.289	416.405	300.534	310.872	294.387	303.028	348.684	286.879	297.164	304.801	251.127	388.501	344.472	344.339	258.434	288.858	252.772
ENSMAUG00000004526	0.788528	1.00852	0.557957	1.53591	0.965153	0.612807	2.51523	0.972908	1.13323	1.55956	0.815475	2.04749	1.46711	2.56371	2.87637	1.04588	1.00652	2.03626	1.20938	1.22774	3.9964	2.32326	3.56017
ENSMAUG00000004534	14.3906	14.5227	15.0648	14.4815	14.5738	9.19211	8.55177	14.0099	7.13938	7.7978	7.82856	4.65338	10.9219	7.69112	10.0673	7.4706	11.575	14.7629	11.8923	10.5585	6.66067	12.3907	13.054
ENSMAUG00000004539	253.315	199.586	163.76	168.073	258.564	102.339	99.3514	164.032	77.9665	113.328	86.9297	91.7647	89.657	104.856	78.381	66.1148	84.0446	73.3901	88.8895	196.601	99.9101	103.772	87.2243
ENSMAUG00000004545	15.672	15.027	9.76425	10.3126	15.925	7.35368	8.30025	11.0912	7.13938	5.71839	7.33928	7.25927	6.84653	6.40927	7.19091	6.27531	7.38116	10.0964	14.9157	16.0424	5.32854	11.6163	10.6805
ENSMAUG00000004546	12.1236	11.3963	13.391	11.4096	13.5121	9.19211	16.349	27.8252	15.8653	16.1154	18.5928	17.6828	18.2574	21.5351	19.0559	14.6424	17.7819	10.6055	15.722	17.7612	13.3213	18.1988	16.0208
ENSMAUG00000004548	20.7974	20.1704	15.6228	12.9455	21.1368	15.3202	12.8277	15.1774	11.7856	9.87721	10.9274	11.5404	14.0191	8.7166	15.2807	13.223	19.9627	16.7991	14.311	17.5975	7.99281	13.9395	11.2739
ENSMAUG00000004550	51.4514	52.9473	66.3969	64.0695	50.767	54.5398	76.7144	57.7907	59.1548	60.303	54.1476	66.2641	54.6093	65.6309	68.3137	67.2354	75.8247	62.3604	61.6785	62.5327	37.2998	64.664	64.6765
ENSMAUG00000004559	33.611	27.0283	30.9666	37.7396	29.8232	33.7044	28.1705	12.4532	22.2114	14.5559	20.2238	20.4749	17.9314	21.5351	25.1682	29.8824	21.9757	21.3807	22.3736	32.0848	21.3142	24.3942	24.3279
ENSMAUG00000004564	223.745	264.636	275.631	302.355	262.522	291.083	279.945	291.289	244.552	212.1	238.608	191.905	221.86	199.456	230.109	268.568	311.351	249.866	227.565	208.142	313.052	224.969	284.221
ENSMAUG00000004565	90.5821	79.3706	73.6504	53.3181	75.4749	28.1891	72.187	31.9114	36.4901	34.8302	38.4904	57.7019	34.7217	55.3761	53.9318	38.2495	48.3131	11.6236	66.1129	75.4648	21.3142	54.9838	32.0416
ENSMAUG00000004577	88.4137	91.2711	139.489	138.232	95.8397	170.36	136.828	162.67	172.705	202.223	193.105	170.686	152.254	154.848	165.571	152.699	155.843	160.61	109.247	119.991	214.474	137.072	158.428
ENSMAUG00000004596	24.0501	20.6747	21.2024	26.1105	22.295	16.5458	19.3672	30.3547	18.0184	21.314	23.4857	19.1719	22.4958	16.9205	20.6739	16.5847	16.1044	25.4532	22.172	23.4907	17.3177	20.5221	20.7677
ENSMAUG00000004598	57.9568	60.3095	56.3537	51.3433	55.6893	42.8965	56.0895	55.6503	39.7765	33.2706	31.3142	46.9061	34.5587	49.4795	51.0555	41.3871	50.9971	29.2712	45.7549	55.9847	45.2926	51.4989	33.2283
ENSMAUG00000004607	50.0715	45.9885	36.5462	28.9629	37.5444	22.0611	42.7588	29.771	35.0169	25.4728	29.6833	41.5082	28.8532	37.6865	36.4939	33.8418	39.7576	27.1501	38.4986	46.4903	18.6499	37.1721	37.3818
ENSMAUG00000004608	99.0588	94.7001	174.92	148.325	93.0407	110.918	124.504	90.675	124.542	133.082	117.592	105.353	117.532	103.317	103.909	106.307	128.332	100.964	74.377	78.7388	109.235	111.904	80.6973
ENSMAUG00000004612	36.2723	30.9616	22.0393	16.2368	27.2173	12.8689	15.8459	13.037	8.04596	6.75809	10.9274	10.982	10.4328	13.844	15.9998	8.44178	13.2525	3.05439	19.3501	23.1633	3.9964	11.2291	10.6805
ENSMAUG00000004618	182.051	200.191	249.686	221.61	178.553	101.113	175.06	95.345	97.5715	78.4978	112.862	92.3231	92.1022	81.2695	115.594	146.499	170.27	115.897	133.838	119.336	149.199	133.2	143
ENSMAUG00000004622	77.5714	79.5723	64.4441	47.3939	69.5875	25.7379	57.5987	48.0617	40.4565	30.1515	44.688	51.7456	36.1888	64.349	57.1678	48.5589	56.1975	28.6773	63.0894	69.9809	26.6427	56.9198	47.469
ENSMAUG00000004623	0.689962	0.907668	1.95285	0.877664	0.289546	2.45123	1.25761	1.36207	2.37979	3.11912	0.815475	1.11681	1.63013	0.769112	1.43818	0.522942	2.68406	1.3575	0.604691	0.572943	1.33213	0.774419	0.593362
ENSMAUG00000004633	21.3888	18.9602	13.112	9.6543	21.3299	5.51526	8.55177	10.1182	5.55285	9.35736	5.87142	7.25927	10.2698	6.40927	8.26955	7.84413	7.21341	7.1269	11.8923	15.1421	9.32494	12.0035	5.93362
ENSMAUG00000004635	8.27954	6.45453	8.64834	5.4854	5.01879	6.12807	13.5822	0.972908	3.62635	2.07941	3.58809	2.60589	2.28218	5.64016	3.77523	2.91353	8.89095	1.61204	8.66723	6.71162	1.33213	5.03372	2.96681
ENSMAUG00000004637	5.12543	5.84942	20.9234	11.4096	5.79092	17.1586	13.5822	6.42119	20.3982	19.2346	19.5714	9.4929	13.204	9.74209	15.82	12.4759	13.5881	16.6294	7.05472	9.98558	14.6535	9.29303	24.3279
ENSMAUG00000004640	382.337	406.938	482.912	470.208	357.107	742.722	555.362	506.301	592.342	534.929	543.922	592.096	496.211	679.895	630.463	630.519	609.785	644.815	536.159	601.345	780.631	606.757	623.03
ENSMAUG00000004650	52.5357	58.9984	53.0059	58.3647	48.5472	41.0581	64.1383	44.17	59.2682	57.1839	49.2547	42.8111	47.9257	52.556	47.2803	60.2878	61.0624	53.7911	65.9113	59.4224	39.964	63.1152	44.5022
ENSMAUG00000004657	40.1164	39.3323	30.9666	27.8658	44.011	17.7714	36.9738	21.2094	23.7979	16.1154	21.3655	29.5955	22.6588	34.8664	33.4377	30.4801	32.041	13.3205	30.033	39.2057	15.9856	37.5593	24.9212
ENSMAUG00000004660	13.9964	14.4218	27.3399	29.6212	18.724	24.5123	25.6553	20.4311	25.2711	24.953	19.4083	17.4967	17.9314	22.3042	17.7975	20.2453	24.8275	21.4655	15.1173	18.6616	17.3177	20.1349	23.7345
ENSMAUG00000004663	124.39	138.47	123.867	129.017	124.987	171.586	195.685	141.461	140.748	127.364	129.171	158.401	121.77	179.203	165.93	169.06	179.329	150.344	159.638	151.666	207.813	169.211	167.328
ENSMAUG00000004673	14.982	14.0184	11.1591	12.5067	14.2843	7.35368	12.5761	9.33992	8.83923	7.27794	8.48094	10.0513	10.2698	12.0494	10.7864	5.22942	9.89747	5.93908	9.27192	10.4767	3.9964	6.96977	7.71371
ENSMAUG00000004678	13.2078	15.6321	13.391	14.262	16.0215	17.1586	13.0792	13.6207	19.0383	16.6353	16.6357	13.774	17.9314	14.1004	13.6627	14.0447	15.7688	17.6476	13.9079	13.2595	7.99281	12.7779	11.8672
ENSMAUG00000004679	74.1216	79.9757	226.252	208.665	84.9334	473.7	262.087	198.279	369.548	401.327	353.101	276.597	258.538	247.654	269.479	239.059	251.295	335.898	119.124	105.422	452.926	200.575	333.47
ENSMAUG00000004682	65.8421	72.916	100.432	107.953	73.9307	92.5339	99.8545	87.9509	116.27	125.804	102.261	87.2974	86.8858	93.0626	106.246	96.5202	112.395	120.394	77.1988	79.0662	146.535	103.772	89.0043
ENSMAUG00000004683	13.7992	14.0184	12.833	12.7261	16.7937	12.8689	12.5761	13.6207	10.9924	11.4368	13.2107	10.982	12.878	10.7676	9.70773	10.2347	10.904	10.7752	10.4813	15.7969	2.66427	6.96977	9.4938
ENSMAUG00000004691	15.4749	12.9091	11.9961	14.9203	13.6087	14.0946	11.8216	13.6207	12.3523	8.8375	8.97023	9.67903	10.9219	15.3822	13.3032	12.9988	16.2721	13.2357	14.9157	12.8503	13.3213	7.35698	12.4606
ENSMAUG00000004692	35.1881	33.0795	67.7918	62.5336	36.6758	52.7014	63.6352	33.6626	45.6693	49.9059	54.7999	34.435	38.145	35.6355	43.6848	41.3871	53.6812	47.0884	28.0173	32.4122	70.6031	47.2396	48.0623
ENSMAUG00000004693	73.4317	82.0936	107.965	113.438	75.0889	127.464	137.331	101.377	130.095	135.162	124.115	112.984	94.2213	125.878	133.212	134.023	129.506	128.03	108.844	101.247	190.495	126.618	151.901
ENSMAUG00000004696	159.184	177.399	109.918	123.092	163.497	100.5	103.627	106.631	102.784	118.527	102.424	92.8815	120.955	110.752	94.3807	92.1872	113.402	60.7483	110.457	126.62	86.5887	123.52	80.1039
ENSMAUG00000004697	38.5393	48.6107	103.222	86.4499	50.767	37.994	80.9903	39.8892	59.3815	53.5449	78.6118	48.0229	49.3929	47.9413	58.0666	52.593	74.3149	39.3676	27.8158	29.793	65.2746	58.4686	77.1371
ENSMAUG00000004700	32.3296	29.7514	19.5285	17.7727	32.2361	8.5793	14.5883	10.3128	7.59267	5.19853	8.80713	13.2156	10.2698	16.9205	14.9211	8.14296	12.5815	2.54532	23.3814	23.0814	5.32854	15.1012	14.2407
ENSMAUG00000004704	256.37	233.674	147.58	146.57	235.787	231.641	201.973	208.397	102.671	99.292	105.686	134.017	116.88	139.978	133.571	177.95	187.549	249.187	255.179	209.697	162.52	216.063	183.349
ENSMAUG00000004705	43.5662	41.551	30.6876	31.3765	43.3354	23.8995	23.3916	37.1651	24.0246	13.5162	21.8547	26.6173	27.7122	21.7915	27.685	27.6412	31.7055	43.7795	33.8627	32.7396	15.9856	24.3942	23.1411
ENSMAUG00000004711	4.6326	4.03408	1.11591	1.75533	4.4397	1.22561	3.26979	3.11331	1.35988	1.03971	1.14167	2.23362	1.79314	2.56371	1.79773	2.54	1.34203	0.763596	5.24065	4.0106	2.66427	2.32326	1.18672
ENSMAUG00000004718	14.4892	12.3039	22.5973	21.0639	12.2574	3.67684	12.3246	5.05912	7.02605	6.23824	7.99166	8.56222	9.12871	4.3583	9.16841	14.8665	18.7884	9.67222	7.65942	5.97498	10.6571	7.74419	11.8672
ENSMAUG00000004720	91.9621	94.095	106.291	79.648	88.0219	71.6984	102.118	57.0124	66.4075	57.1839	68.1737	71.4759	55.9134	83.8332	76.763	85.4637	92.7678	59.815	84.2536	81.7672	70.6031	95.2535	67.6433
ENSMAUG00000004730	451.038	485.098	712.232	699.279	534.791	685.731	727.152	634.92	780.005	724.155	743.55	682.186	625.969	692.201	717.653	720.764	780.39	990.554	545.028	588.331	772.638	623.407	587.429
ENSMAUG00000004735	13.7992	9.6818	8.36936	7.46014	10.1341	6.12807	4.02436	6.22661	2.83309	3.63897	5.54523	4.65338	8.15064	4.10193	5.57296	3.58589	2.1808	7.63596	5.44222	9.98558	3.9964	6.96977	6.52699
ENSMAUG00000004739	46.5231	37.0127	49.1002	58.8035	37.5444	39.2197	48.0408	44.5592	36.2635	50.9456	41.263	39.4607	31.6245	37.1737	42.2466	42.5824	48.4808	49.6338	39.9096	31.3482	51.9532	46.0779	59.3362
ENSMAUG00000004740	193.485	194.039	177.709	129.236	156.934	125.013	184.366	28.6035	85.7858	49.3861	91.1701	80.5966	76.942	76.1421	91.5044	104.364	146.113	22.2291	161.049	130.877	59.946	126.23	80.1039
ENSMAUG00000004742	14.5878	11.2954	12.2751	10.7514	11.1958	7.35368	8.80329	9.14534	7.47935	6.75809	8.64404	7.25927	6.3575	9.48572	9.34819	7.62001	12.7493	4.2422	6.6516	8.8397	11.9892	9.68024	8.90043
ENSMAUG00000004747	26.0214	24.8096	20.9234	27.2076	27.3138	16.5458	20.8764	22.766	20.2849	16.6353	18.2666	20.2887	23.3108	19.7405	14.2021	20.6936	22.479	16.0355	21.3657	20.053	19.982	24.7814	20.7677
ENSMAUG00000004766	28.0913	28.8437	49.3792	49.8074	28.7616	53.3142	47.0347	39.6946	59.1548	56.1441	53.169	46.3477	45.3175	51.5305	52.3139	51.4724	50.1584	53.876	36.0799	37.2413	67.9389	39.8826	53.996
ENSMAUG00000004768	15.9677	14.7244	13.9489	10.532	16.6006	15.3202	14.8398	17.5123	10.0858	9.87721	12.7214	13.774	10.5958	15.895	14.2021	13.4471	11.2395	13.066	15.5204	13.5869	5.32854	14.3268	10.0872
ENSMAUG00000004774	1.47849	1.10937	0.557957	3.73007	2.41288	4.90246	2.2637	3.11331	1.9265	6.75809	1.63095	4.46725	1.46711	3.07645	5.57296	1.41941	2.34855	3.05439	0.604691	3.19211	7.99281	2.71047	2.96681
ENSMAUG00000004777	51.3529	59.0993	140.047	112.999	60.8046	84.5674	120.731	31.7168	113.21	93.0537	102.098	69.0562	65.3681	61.529	77.6619	98.9855	93.9421	92.8194	53.0112	58.9313	145.203	98.3512	107.399
ENSMAUG00000004779	251.442	258.383	209.513	163.465	247.562	191.196	305.348	136.207	193.33	155.956	164.074	206.424	171.163	252.525	256.536	185.719	304.473	106.14	250.544	278.696	142.538	255.171	200.556
ENSMAUG00000004780	2.16845	2.82386	4.74264	5.04657	2.70243	9.80491	7.7972	2.91872	16.7719	16.6353	14.8416	11.1681	9.94378	11.0239	7.55046	9.18884	8.05218	6.10877	2.2172	2.45547	7.99281	3.8721	8.30707
ENSMAUG00000004785	12.6164	15.3295	8.92732	10.0931	12.8365	19.6098	15.8459	21.0148	10.879	13.5162	15.6571	14.8908	14.6711	15.1259	19.4155	15.0159	14.9301	11.7085	17.1329	14.4054	10.6571	12.0035	15.4274
ENSMAUG00000004789	32.5268	29.2471	31.2456	38.6172	30.3058	45.9605	34.9616	46.3104	32.4105	36.3897	41.1	37.0409	30.1574	29.4826	32.3591	28.6871	36.2348	34.7861	30.6377	29.7112	38.6319	30.2023	29.6681
ENSMAUG00000004793	3.25268	5.64771	4.18468	5.70482	5.30834	7.96649	6.28806	7.00494	5.3262	4.15883	4.07738	5.21179	4.72737	5.89653	4.49432	5.67766	6.8779	6.10877	5.24065	5.81128	5.32854	4.2593	2.96681
ENSMAUG00000004795	18.8261	20.5738	18.1336	16.895	19.6891	9.80491	21.3794	18.0961	13.2588	13.5162	14.3524	14.7047	15.4862	18.7151	14.0223	20.32	20.2982	16.2052	17.3345	17.0246	11.9892	21.2965	18.3942
ENSMAUG00000004805	216.747	176.592	87.3203	59.2423	165.813	45.9605	128.78	47.6725	41.4764	38.4691	45.0142	80.7827	46.6216	107.419	88.4482	55.9548	76.4957	17.9869	164.677	157.969	15.9856	81.7012	62.8964
ENSMAUG00000004807	27.2042	28.2386	27.8979	37.3007	27.9894	23.2867	28.6736	23.3498	19.3783	14.036	24.7904	17.6828	19.5615	16.6641	22.4716	21.7395	30.0279	19.5141	17.7376	21.0352	31.9712	30.9768	35.0084
ENSMAUG00000004813	102.903	94.1958	68.9077	62.9724	98.6386	47.1861	71.9355	46.3104	33.8837	38.4691	40.2845	48.0229	45.1545	62.0417	52.4937	46.3177	56.7008	15.1871	59.8644	73.9915	38.6319	49.95	37.9752
ENSMAUG00000004814	3.94264	5.44601	2.78979	1.75533	4.34319	2.45123	7.54568	1.55665	2.37979	5.71839	3.09881	2.23362	2.44519	3.58919	3.59546	3.43648	6.54239	1.86657	3.22502	4.6654	2.66427	3.48489	2.96681
ENSMAUG00000004820	37.5536	38.0212	18.6916	26.1105	37.7375	20.2226	23.1401	33.2735	19.4916	24.4331	22.9964	22.1501	23.3108	31.2772	23.9098	26.9689	30.8667	23.0776	31.6455	34.9495	19.982	28.2663	23.1411
ENSMAUG00000004823	127.249	133.629	66.6759	49.588	114.178	59.4423	80.4872	38.5272	47.9358	43.6677	45.0142	65.1473	50.86	65.6309	66.8755	64.1725	86.0577	37.7556	112.674	105.749	34.6355	78.6035	47.469
ENSMAUG00000004829	341.728	377.388	374.668	425.448	380.463	304.565	355.15	426.717	425.416	388.33	440.194	386.789	396.773	324.053	350.737	382.121	405.125	378.235	290.856	298.094	420.954	383.725	333.47
ENSMAUG00000004831	10.9408	11.2954	11.4381	10.3126	10.4236	5.51526	5.03045	3.89163	5.09955	6.23824	3.75119	6.14246	5.54243	9.74209	5.21341	5.08001	9.72972	5.17549	10.0782	10.8041	1.33213	6.96977	4.15354
ENSMAUG00000004834	44.9461	42.1562	19.5285	14.7009	44.8796	15.933	24.9007	15.7611	8.27261	8.31765	10.9274	21.0333	9.45474	19.2278	19.5952	14.6424	19.7949	6.70268	27.4126	34.8677	13.3213	17.8116	11.2739
ENSMAUG00000004835	5.02687	4.43749	3.06876	4.1689	4.05364	7.96649	3.52132	4.2808	5.55285	2.07941	6.19761	5.95633	2.77122	6.66564	2.87637	4.48236	4.19384	5.17549	4.4344	4.91094	3.9964	1.93605	3.56017
ENSMAUG00000004837	20.5017	16.8423	12.554	12.7261	18.917	10.4177	14.3368	10.1182	7.36602	6.23824	7.50237	12.6572	9.61775	9.48572	11.865	8.51649	10.5685	2.63017	12.6985	13.3414	9.32494	9.68024	8.30707
ENSMAUG00000004842	67.912	69.3862	66.1179	73.7238	69.298	53.3142	67.9111	61.4878	42.2696	48.3463	47.9499	56.7712	41.0792	54.8633	65.2575	64.8448	74.9859	49.8035	66.9191	67.0344	49.289	88.2838	68.2367
ENSMAUG00000004847	29.4712	29.0454	19.2495	20.6251	33.1047	14.7074	22.3855	16.1503	17.1118	14.036	18.4297	19.5442	20.5396	22.0479	25.1682	21.4406	21.6402	8.56925	27.6142	25.6187	18.6499	22.0709	13.054
ENSMAUG00000004848	42.9748	55.6703	47.7053	59.6811	52.6008	97.4363	67.4081	103.128	68.674	68.1008	73.8821	59.191	68.6284	65.3745	66.3362	61.8566	72.8051	111.231	56.2362	46.4903	101.242	53.0477	78.9172
ENSMAUG00000004851	24.3458	26.6249	17.0177	19.9669	27.6034	16.5458	19.1157	15.9557	10.6524	12.4765	9.29642	16.566	13.6931	12.3058	14.2021	15.0906	15.6011	10.0116	21.9704	22.6722	10.6571	18.1988	10.6805
ENSMAUG00000004853	8.27954	8.87498	12.2751	14.4815	8.49334	9.19211	6.28806	8.36701	5.66617	7.27794	7.17618	7.44541	5.37942	6.92201	6.11228	7.09707	7.71667	7.21174	6.6516	6.22053	2.66427	7.35698	7.12035
ENSMAUG00000004857	200.483	189.4	328.358	318.373	190.232	222.449	273.657	217.348	256.111	219.378	276.283	228.574	208.982	203.302	234.064	219.412	266.225	181.481	191.687	188.498	255.77	233.1	229.631
ENSMAUG00000004858	12.3207	14.6235	11.9961	12.7261	14.3808	9.19211	11.57	13.6207	7.81932	7.7978	8.64404	5.77019	11.2479	8.20386	9.70773	9.56237	11.2395	14.7629	11.4891	12.6866	9.32494	10.8419	7.71371
ENSMAUG00000004861	121.138	107.105	83.4146	88.8635	137.052	32.4788	55.335	58.7636	49.6357	35.35	44.5249	64.4028	45.8066	88.9606	72.808	56.926	66.766	44.0341	110.86	108.941	42.6283	78.6035	48.6557
ENSMAUG00000004862	22.7687	21.784	65.281	47.3939	24.9975	37.994	58.8563	16.1503	21.4181	25.9927	32.9452	27.7341	22.8218	25.6371	27.1457	23.6071	27.8471	12.7266	13.9079	19.9712	37.2998	33.6872	30.8548
ENSMAUG00000004866	7.58958	7.86646	6.41651	8.55722	8.97592	5.51526	7.7972	6.22661	6.45944	5.71839	6.19761	7.25927	5.86846	7.94749	10.4268	4.48236	8.21993	3.47861	5.44222	10.313	7.99281	6.96977	4.7469
ENSMAUG00000004879	5.91396	6.95879	9.76425	9.87372	5.01879	3.67684	8.55177	3.11331	9.06587	6.23824	7.99166	3.35043	11.0849	4.87104	3.955	8.29237	9.0587	8.22987	3.82971	5.15649	10.6571	4.64651	4.7469
ENSMAUG00000004882	33.1182	29.3479	23.1552	23.4775	26.9278	12.2561	21.6309	23.9335	16.8852	10.9169	11.4167	17.4967	16.3013	15.3822	13.483	14.3436	10.904	13.9144	23.7845	31.5937	18.6499	20.1349	16.0208
ENSMAUG00000004886	3.25268	4.94175	8.92732	10.0931	3.57107	9.19211	11.8216	10.3128	9.06587	12.4765	17.125	10.6097	7.33557	6.92201	7.19091	6.64884	11.2395	10.9449	5.24065	4.74724	13.3213	3.48489	20.7677
ENSMAUG00000004888	294.022	299.631	293.764	291.165	301.417	270.248	259.068	297.321	319.799	284.36	311.675	290.185	313.31	290.212	266.783	308.984	277.297	309.087	269.49	234.661	283.745	251.299	272.353
ENSMAUG00000004890	19.9103	19.3636	16.7387	27.427	20.3647	21.4482	17.3551	25.4902	15.8653	15.5956	21.2024	15.8215	18.0944	15.1259	21.9323	17.033	20.9692	22.9079	19.1485	18.5797	19.982	23.2326	19.581
ENSMAUG00000004899	27.5985	25.7173	24.5501	26.5493	27.7964	28.8019	22.8886	22.766	16.4319	20.2743	23.6488	22.1501	23.9629	14.6131	21.2132	24.653	23.821	20.7019	25.5986	24.3092	26.6427	25.1686	13.6473
ENSMAUG00000004903	41.0035	36.3067	28.7348	35.1066	36.2897	41.0581	28.6736	46.3104	29.6907	25.4728	32.1297	33.6905	37.8189	37.6865	32.3591	29.8077	34.2218	44.4583	43.5377	35.0314	29.307	37.1721	24.3279
ENSMAUG00000004911	32.0339	32.2727	36.8252	41.9085	30.4988	42.2837	37.7284	52.537	40.9098	51.4655	51.0488	48.0229	44.3395	44.8649	37.7523	46.9901	55.0232	64.5663	36.483	33.8855	69.271	42.9803	47.469
ENSMAUG00000004915	203.637	200.191	163.76	199.449	212.334	166.071	193.924	194.776	135.875	119.566	124.605	163.054	130.736	192.791	197.57	155.09	192.917	129.981	195.718	189.399	187.831	176.18	164.955
ENSMAUG00000004916	321.029	346.83	395.034	373.227	329.31	425.901	510.339	303.353	445.701	392.489	404.15	460.126	347.054	510.434	522.959	498.588	528.424	525.439	426.105	465.721	542.179	462.328	436.715
ENSMAUG00000004917	26.0214	28.1377	19.2495	20.4057	23.4532	15.3202	21.3794	15.3719	13.3722	11.9566	13.8631	16.1938	14.1821	17.9459	18.1571	17.78	20.8015	9.75706	20.9626	24.0636	10.6571	16.2628	14.2407
ENSMAUG00000004920	8.47668	5.64771	9.76425	4.38832	5.11531	9.80491	7.29416	6.22661	4.07964	4.67868	2.93571	6.70087	2.28218	3.84556	6.47182	7.32119	5.70363	6.3633	8.46567	7.85751	1.33213	5.80814	5.93362
ENSMAUG00000004928	4.6326	4.8409	4.46366	3.07182	4.24667	1.83842	2.51523	5.05912	1.81317	2.07941	1.95714	3.1643	1.14109	2.30734	3.23591	2.39059	4.19384	3.64829	3.82971	3.02841	1.33213	5.03372	4.15354
ENSMAUG00000004929	1616.19	1728.5	1586.83	1681.6	1558.63	2521.7	1678.91	1764.47	2191.22	1983.76	1986.17	1663.86	1964.63	1580.01	1680.34	2275.32	1499.05	2034.98	2301.05	1856.91	1675.83	1701.79	1755.76
ENSMAUG00000004938	31.5411	31.6675	31.8036	26.7688	31.0779	23.8995	22.3855	38.138	26.5177	35.35	23.3226	29.7816	30.9724	31.79	27.5052	27.3424	29.3569	42.2523	33.258	28.1561	26.6427	24.7814	26.7013
ENSMAUG00000004941	1.97132	1.71448	5.02162	3.29124	2.02682	7.96649	3.52132	5.2537	4.98623	4.67868	6.36071	5.21179	4.07532	6.92201	5.75273	3.81001	3.52283	8.06018	3.62814	2.29177	7.99281	4.64651	2.37345
ENSMAUG00000004942	5.224	5.44601	3.9057	5.26598	5.40486	3.06404	5.28197	7.3941	3.3997	4.15883	2.93571	8.18995	2.6082	6.1529	5.57296	5.60295	9.89747	5.51486	5.64378	5.32019	3.9964	6.58256	4.7469
ENSMAUG00000004945	27.7956	32.1718	29.0138	32.4736	26.9278	20.8354	24.9007	31.3276	34.4503	31.1912	31.6404	21.7778	25.756	29.9954	22.8311	32.0489	32.712	40.6403	31.0408	31.9211	21.3142	29.0407	21.9544
ENSMAUG00000004952	126.066	119.005	91.226	83.8169	117.556	53.927	84.5116	54.6774	48.9557	47.3066	50.7226	68.3116	61.9448	61.7853	71.3698	67.8331	82.1993	33.174	92.1146	88.4788	34.6355	62.7279	59.3362
ENSMAUG00000004953	5.32256	5.44601	1.11591	3.51066	5.30834	3.67684	3.01827	1.16749	1.81317	1.55956	0.815475	2.79203	1.46711	0.769112	2.15727	2.68942	4.02609	0.933284	3.02345	3.35581	1.33213	1.54884	1.78009
ENSMAUG00000004954	36.568	38.828	36.8252	31.3765	42.7563	27.5763	35.2132	43.1971	30.0307	16.1154	26.2583	32.5737	37.0039	36.661	34.1568	40.7148	44.287	40.81	38.2971	32.0848	34.6355	36.7849	36.1951
ENSMAUG00000004955	10.2509	8.37072	4.46366	5.04657	9.65153	1.22561	6.03654	3.11331	2.26647	2.59927	3.58809	3.7227	2.6082	4.61467	4.49432	3.13765	4.52935	1.10297	5.24065	6.87532	1.33213	4.64651	3.56017
ENSMAUG00000004964	56.2812	49.3167	43.5207	33.7901	52.5043	25.7379	32.6979	22.766	20.7382	14.036	21.8547	27.7341	23.6368	31.79	35.4152	21.7395	30.5312	5.68455	39.3049	44.8533	14.6535	36.7849	24.9212
ENSMAUG00000004971	52.9299	45.4843	28.7348	29.1823	35.2281	22.6739	23.8946	19.6527	20.1716	17.675	17.9405	19.3581	23.7999	15.3822	15.4605	20.5442	21.3047	22.5685	23.3814	33.067	14.6535	27.1047	14.8341
ENSMAUG00000004976	254.793	218.446	208.955	191.111	172.955	147.687	145.129	74.3302	88.1656	65.5015	81.3844	81.5272	104.817	69.4765	91.8639	125.207	140.242	61.1726	120.737	160.015	97.2458	139.008	90.1911
ENSMAUG00000004979	61.5052	53.3507	40.1729	23.0387	55.3033	30.6404	62.6291	16.5394	21.6448	14.036	25.9321	42.625	21.3547	50.7614	51.7746	19.3489	37.9123	6.70268	50.5925	59.095	9.32494	33.6872	32.0416
ENSMAUG00000004992	28.1899	27.3309	23.1552	24.1358	28.7616	25.7379	20.8764	34.4409	19.0383	18.1949	24.6274	25.8728	25.43	20.2533	20.6739	21.8142	28.6859	27.6592	26.4048	23.8181	27.9748	27.8791	29.6681
ENSMAUG00000005000	32.5268	36.3067	23.1552	12.5067	28.472	26.3507	35.7162	7.3941	12.6922	7.7978	15.6571	17.6828	12.552	24.0988	20.6739	16.5847	30.3634	8.99347	47.7706	40.5153	2.66427	20.9093	13.6473
ENSMAUG00000005003	269.677	301.043	341.749	385.514	283.465	452.252	406.209	407.454	371.701	378.973	370.063	327.598	327.819	375.839	373.927	336.252	394.892	411.663	325.122	292.037	426.283	366.687	405.266
ENSMAUG00000005008	270.367	269.88	212.582	222.268	297.46	216.934	237.689	303.742	229.82	243.811	221.483	249.421	242.4	241.758	225.435	228.376	251.966	295.427	220.914	215.099	229.127	219.161	199.963
ENSMAUG00000005009	3.54838	3.83238	2.51081	4.38832	4.34319	6.74088	4.52741	10.8966	4.75958	6.75809	5.54523	5.58406	6.84653	5.89653	6.65159	5.52825	5.70363	10.9449	7.65942	5.23834	14.6535	6.19535	8.30707
ENSMAUG00000005011	22.2759	26.9275	21.2024	24.1358	26.1556	13.4818	24.1462	12.6478	16.9985	17.675	16.6357	16.566	15.4862	23.8425	21.9323	16.8836	25.6663	17.9021	24.7923	23.9818	3.9964	21.6837	24.3279
ENSMAUG00000005013	61.998	63.3351	127.493	133.186	71.0352	82.729	83.757	55.4558	70.8271	64.9816	83.3416	57.7019	65.6941	59.478	81.2573	88.2278	98.3037	95.9586	55.6315	57.8673	111.899	76.2803	121.046
ENSMAUG00000005024	1.08423	1.10937	3.62672	3.07182	2.02682	0.612807	1.25761	1.36207	5.3262	1.55956	3.91428	3.1643	1.79314	3.33282	1.9775	1.71824	2.85181	2.1211	0.806254	1.06404	2.66427	0.774419	1.18672
ENSMAUG00000005025	2.95698	3.42897	2.23183	3.29124	3.37803	2.45123	3.01827	5.44828	3.62635	3.63897	2.77262	2.60589	2.44519	3.58919	3.59546	2.83883	3.01957	4.92095	2.82189	3.19211	7.99281	2.32326	1.18672
ENSMAUG00000005028	56.2812	55.7712	48.5423	42.1279	60.4186	25.1251	42.0043	39.3055	30.2574	23.3934	28.0523	35.5518	30.6464	34.61	41.8871	42.7318	42.2739	26.4713	57.2441	51.8923	37.2998	43.3675	46.8756
ENSMAUG00000005037	39.1307	42.257	21.7603	19.7474	39.0887	20.8354	25.6553	14.2045	18.8117	12.9963	12.8845	23.8253	17.1163	27.1753	24.9884	23.383	30.3634	14.2538	33.6611	32.0848	14.6535	25.943	13.054
ENSMAUG00000005047	55.2955	62.1249	88.4362	105.978	63.2175	72.924	86.2722	96.1233	124.996	119.046	121.995	99.3962	93.7323	87.4224	96.1785	86.8084	121.621	107.922	65.3066	71.6998	149.199	84.0245	109.772
ENSMAUG00000005049	11.3351	10.6903	7.53242	8.99606	11.8714	9.19211	7.54568	11.0912	8.83923	8.8375	5.38214	7.07314	6.68352	6.66564	5.03364	9.33825	10.4007	9.07831	8.8688	7.44826	5.32854	8.51861	4.7469
ENSMAUG00000005056	120.94	122.535	352.908	406.139	130.778	342.559	219.328	167.34	468.479	386.251	382.295	204.19	279.241	205.609	261.39	218.963	212.879	268.022	104.41	143.727	367.669	189.733	258.706
ENSMAUG00000005059	3.54838	2.5213	6.13753	5.26598	2.60591	4.90246	5.78502	4.08621	6.00614	9.35736	7.17618	3.7227	6.52051	3.58919	4.49432	4.40766	4.3616	4.07251	2.2172	3.68321	9.32494	6.19535	6.52699
ENSMAUG00000005063	60.6181	57.9899	45.4735	42.3473	60.9011	47.799	45.7771	47.8671	26.631	36.9096	33.2714	37.4132	34.5587	23.8425	40.0893	35.2612	43.7837	36.3981	53.6159	47.7998	26.6427	38.721	30.8548
ENSMAUG00000005064	15.5734	17.3466	24.5501	29.6212	15.4424	26.3507	22.637	18.4853	19.3783	14.5559	20.3869	18.7997	14.6711	16.6641	17.9773	17.6306	24.3243	22.9927	17.1329	13.0958	22.6463	20.5221	22.5478
ENSMAUG00000005066	50.4658	48.7115	31.5246	28.5241	44.7831	18.997	30.6858	16.3449	15.8653	16.1154	15.6571	22.7085	21.6807	26.9189	26.7862	21.2912	27.1761	4.58158	29.6298	35.9317	11.9892	26.3302	23.7345
ENSMAUG00000005073	13.3064	12.5057	22.5973	19.9669	11.5818	12.8689	10.8155	9.14534	11.559	7.7978	13.5369	8.00382	8.80269	7.94749	12.9436	17.4065	18.1174	15.0174	11.086	8.1849	22.6463	15.4884	16.0208
ENSMAUG00000005074	41.3977	34.6931	19.5285	16.4562	33.8769	7.35368	18.1096	14.9828	9.85914	6.75809	10.1119	14.5185	9.78076	13.844	17.0784	10.2347	12.4138	3.98767	26.4048	28.0742	7.99281	14.714	11.8672
ENSMAUG00000005075	13.0107	8.26987	7.8114	6.8019	12.0644	3.67684	6.53959	8.36701	6.00614	4.67868	4.40357	5.39792	6.03147	3.58919	6.65159	4.78119	4.02609	4.15736	5.84534	11.8681	6.66067	8.1314	6.52699
ENSMAUG00000005080	43.0733	31.8692	23.9922	26.9882	35.8072	24.5123	27.416	29.1872	11.7856	12.9963	17.125	18.6135	18.9095	15.3822	16.1796	21.7395	26.5051	26.3017	25.397	24.391	13.3213	23.6198	24.9212
ENSMAUG00000005083	5.61826	5.34516	5.85855	9.21547	5.01879	20.2226	8.04872	8.56159	43.2896	44.1875	55.7785	21.5917	18.2574	16.9205	16.3593	16.51	14.4268	17.8172	9.47349	9.00339	17.3177	12.0035	7.71371
ENSMAUG00000005086	22.9659	17.6491	16.1808	13.165	22.4881	12.8689	16.852	12.4532	14.3921	17.675	14.3524	16.566	19.0725	20.5097	23.3705	13.7459	19.1239	13.4054	21.7689	24.8003	5.32854	12.3907	11.8672
ENSMAUG00000005091	50.0715	45.3834	30.9666	30.7182	44.4935	36.7684	33.9555	37.1651	20.7382	22.8735	22.1809	27.548	28.6902	24.6116	30.7412	29.733	31.0344	31.3075	43.3362	45.6718	33.3034	32.9128	21.361
ENSMAUG00000005092	11.5322	12.8082	23.9922	23.2581	11.1958	28.1891	17.6066	15.1774	15.2987	20.7941	17.9405	13.5879	14.0191	19.4842	17.9773	17.4065	23.15	24.3502	12.2954	13.3414	26.6427	16.65	27.888
ENSMAUG00000005097	7.68815	9.48009	17.5757	14.4815	8.39683	6.74088	5.78502	5.05912	4.64626	2.59927	4.40357	4.09498	2.44519	3.07645	4.49432	5.30413	5.87138	5.51486	3.62814	4.5017	3.9964	5.80814	9.4938
ENSMAUG00000005100	54.7041	60.3095	71.9765	73.0655	54.2416	91.9211	96.3332	97.68	107.431	87.8552	97.2046	91.0201	85.0926	81.7822	95.6391	95.6984	101.659	103.934	80.0207	69.8991	117.228	92.5431	107.399
ENSMAUG00000005102	238.924	243.86	352.629	332.196	226.039	199.162	325.722	178.431	244.439	204.822	230.616	223.176	181.433	219.453	241.435	254.374	274.781	158.234	189.47	231.796	275.752	310.929	247.432
ENSMAUG00000005104	2.75985	2.92471	6.97447	7.24073	2.99197	3.06404	2.2637	1.94582	5.21288	3.11912	5.87142	3.7227	3.91231	3.58919	5.03364	3.6606	5.03261	5.93908	1.41094	2.86472	3.9964	3.8721	2.96681
ENSMAUG00000005115	119.265	124.048	102.385	100.712	132.515	101.113	111.676	129.008	108.564	92.5339	106.338	118.382	100.579	147.67	136.448	111.237	119.944	60.4938	120.737	137.834	101.242	127.005	94.3446
ENSMAUG00000005119	58.6468	51.7371	28.4558	33.5706	51.5392	7.96649	22.637	24.3227	10.5391	13.5162	16.7988	18.9858	25.267	17.6896	24.4491	18.1536	26.5051	8.22987	25.5986	28.1561	9.32494	21.2965	13.054
ENSMAUG00000005134	286.531	295.295	504.114	437.296	296.012	356.041	431.11	229.023	425.53	413.803	427.961	340.255	292.119	341.486	371.231	394.298	423.243	308.578	271.103	314.873	495.554	413.927	346.524
ENSMAUG00000005135	18.3333	19.6661	13.67	13.8232	21.3299	15.3202	9.05481	10.3128	6.45944	5.71839	8.97023	8.74836	10.7588	5.12741	9.34819	10.5335	14.5946	8.06018	11.086	11.7863	10.6571	8.90582	4.7469
ENSMAUG00000005138	218.521	220.059	300.46	283.047	225.846	221.223	299.06	207.229	240.586	223.537	241.87	206.238	188.769	219.453	247.008	216.797	271.258	214.995	233.612	245.22	269.091	297.764	246.245
ENSMAUG00000005161	2.16845	2.21875	4.46366	6.8019	2.60591	1.83842	3.26979	1.55665	1.69985	2.59927	1.30476	2.04749	2.28218	1.28185	1.61796	3.88471	3.35507	1.61204	1.00782	1.06404	6.66067	2.32326	5.34026
ENSMAUG00000005168	196.048	192.93	521.132	438.174	219.958	323.562	411.994	193.803	429.949	375.854	390.939	287.765	256.582	307.388	343.726	356.871	351.109	318.844	189.873	256.187	475.572	330.677	311.515
ENSMAUG00000005169	1.18279	1.00852	1.11591	2.41358	1.93031	0.612807	2.51523	2.72414	1.9265	2.59927	1.63095	0.744541	1.63013	1.28185	3.41568	1.71824	1.84529	3.13923	0.201564	1.63698	5.32854	1.54884	4.7469
[truncated: 10,430 more rows]

## Sheet: lung1_cpm
	MesAur_Lung_mock_1	MesAur_Lung_mock_2	MesAur_Lung_mock_3	MesAur_Lung_mock_4	MesAur_Lung_mock_5	MesAur_Lung_mock_6	MesAur_Lung_day1_CoV2_100pfu_1	MesAur_Lung_day1_CoV2_100pfu_2	MesAur_Lung_day1_CoV2_100pfu_3	MesAur_Lung_day2_CoV2_100pfu_1	MesAur_Lung_day2_CoV2_100pfu_2	MesAur_Lung_day2_CoV2_100pfu_3	MesAur_Lung_day4_CoV2_100pfu_1	MesAur_Lung_day4_CoV2_100pfu_2	MesAur_Lung_day4_CoV2_100pfu_3	MesAur_Lung_day6_CoV2_100pfu_1	MesAur_Lung_day6_CoV2_100pfu_2	MesAur_Lung_day6_CoV2_100pfu_3	MesAur_Lung_day8_CoV2_100pfu_1	MesAur_Lung_day8_CoV2_100pfu_2	MesAur_Lung_day8_CoV2_100pfu_3	MesAur_Lung_day14_CoV2_100pfu_1	MesAur_Lung_day14_CoV2_100pfu_2	MesAur_Lung_day14_CoV2_100pfu_3
[truncated: 7,521 more rows]

[truncated: 3 more sheets: trachea1_cpm, olf1_cpm, smint1_cpm]
