# Supplementary material for: The Molecular Mechanism of Multiple Organ Dysfunction and Targeted Intervention of COVID-19 Based on Time-Order Transcriptomic Analysis
Source: Front Immunol. 2021 Aug 24;12:729776. doi: 10.3389/fimmu.2021.729776 (PMC8421734; doi:10.3389/fimmu.2021.729776)
Supplement: Supplementary file 1 [file DataSheet_1.zip › Supplementary Material/Supplementary Table 2.xlsx]

## Sheet: brain
Row.names	log2FoldChange	padj	date	Row.names	log2FoldChange	padj	date	Row.names	log2FoldChange	padj	date	Row.names	log2FoldChange	padj	date	Row.names	log2FoldChange	padj	date	Row.names	log2FoldChange	padj	date
ENSMAUG00000000002	1.05357	0.00732563	day1	ENSMAUG00000000002	1.52085	4.64674e-11	day2	ENSMAUG00000000002	1.43319	2.77401e-13	day4	ENSMAUG00000000002	0.937776	0.000532183	day6	ENSMAUG00000000004	1.0219	0.0127989	day8	ENSMAUG00000000002	0.724845	0.018009	day14
ENSMAUG00000000004	0.91487	0.0234631	day1	ENSMAUG00000000004	1.07998	1.79116e-06	day2	ENSMAUG00000000004	1.23417	5.73176e-10	day4	ENSMAUG00000000004	0.607938	0.0475943	day6	ENSMAUG00000000016	0.658249	0.00219395	day8	ENSMAUG00000000025	0.978628	8.99712e-07	day14
ENSMAUG00000000025	0.689846	0.0179079	day1	ENSMAUG00000000006	0.71002	0.00638741	day2	ENSMAUG00000000006	1.03252	0.000209612	day4	ENSMAUG00000000052	-0.695641	0.000575534	day6	ENSMAUG00000000019	1.30094	0.00785324	day8	ENSMAUG00000000033	5.05388	1.18769e-116	day14
ENSMAUG00000000096	-1.38058	0.00660073	day1	ENSMAUG00000000016	0.92233	2.95201e-09	day2	ENSMAUG00000000010	0.74702	0.0239172	day4	ENSMAUG00000000079	-0.7695	0.0448951	day6	ENSMAUG00000000023	0.874549	0.0140334	day8	ENSMAUG00000000037	6.33034	1.04435e-32	day14
ENSMAUG00000000111	-0.848511	0.0174535	day1	ENSMAUG00000000019	0.968605	0.0003928	day2	ENSMAUG00000000016	1.04375	2.01977e-10	day4	ENSMAUG00000000096	-1.23545	0.00925397	day6	ENSMAUG00000000033	1.11683	0.00431587	day8	ENSMAUG00000000040	-1.26312	0.0390962	day14
ENSMAUG00000000112	1.34134	0.00154971	day1	ENSMAUG00000000022	0.722304	0.00896817	day2	ENSMAUG00000000019	1.17493	3.40115e-05	day4	ENSMAUG00000000111	-0.943959	0.00299947	day6	ENSMAUG00000000689	1.17178	0.00863524	day8	ENSMAUG00000000052	-0.659201	0.0115454	day14
ENSMAUG00000000125	0.722402	0.0321215	day1	ENSMAUG00000000023	1.02151	2.74157e-06	day2	ENSMAUG00000000022	0.941102	0.000837224	day4	ENSMAUG00000000112	0.855502	0.00707299	day6	ENSMAUG00000000730	0.993019	0.0267066	day8	ENSMAUG00000000090	1.22447	0.0474446	day14
ENSMAUG00000000140	-1.35815	0.0151272	day1	ENSMAUG00000000025	1.56209	3.79727e-16	day2	ENSMAUG00000000023	1.12952	5.17767e-07	day4	ENSMAUG00000000133	-1.14088	0.0101943	day6	ENSMAUG00000000871	0.854268	0.0357069	day8	ENSMAUG00000000096	-1.91355	0.000333124	day14
ENSMAUG00000000193	1.04276	0.00102015	day1	ENSMAUG00000000033	1.36517	0.000238854	day2	ENSMAUG00000000025	1.44594	1.17818e-13	day4	ENSMAUG00000000140	-1.24861	0.013429	day6	ENSMAUG00000000899	1.509	0.0426583	day8	ENSMAUG00000000111	-0.819174	0.010092	day14
ENSMAUG00000000201	-1.04364	0.0187259	day1	ENSMAUG00000000040	-1.14496	0.0375571	day2	ENSMAUG00000000028	0.858407	0.00225436	day4	ENSMAUG00000000168	-0.980049	0.0161482	day6	ENSMAUG00000001027	0.892488	0.0301175	day8	ENSMAUG00000000112	1.24204	0.000682796	day14
ENSMAUG00000000262	-0.923061	0.00798374	day1	ENSMAUG00000000051	0.650715	1.60127e-06	day2	ENSMAUG00000000032	0.715587	0.00793999	day4	ENSMAUG00000000193	0.88812	0.00029348	day6	ENSMAUG00000001047	0.750195	0.0324668	day8	ENSMAUG00000000136	-1.48922	0.0268887	day14
ENSMAUG00000000317	0.902334	0.00528746	day1	ENSMAUG00000000052	-0.676639	0.00042537	day2	ENSMAUG00000000033	1.14638	0.00607166	day4	ENSMAUG00000000232	-0.628792	0.0394701	day6	ENSMAUG00000001174	-0.654736	0.0418688	day8	ENSMAUG00000000140	-1.44348	0.00556609	day14
ENSMAUG00000000325	-0.838454	0.0425031	day1	ENSMAUG00000000073	1.01436	0.00772524	day2	ENSMAUG00000000035	0.894955	0.00114609	day4	ENSMAUG00000000239	-0.852938	0.0378781	day6	ENSMAUG00000001435	0.969831	0.0238154	day8	ENSMAUG00000000165	-1.44444	0.0417086	day14
ENSMAUG00000000331	-0.880252	0.023208	day1	ENSMAUG00000000074	0.832384	0.000196712	day2	ENSMAUG00000000096	-1.41601	0.000906254	day4	ENSMAUG00000000263	-0.736593	0.00785145	day6	ENSMAUG00000001503	1.09851	0.0399928	day8	ENSMAUG00000000168	-0.969886	0.0179941	day14
ENSMAUG00000000359	-1.07718	0.000703107	day1	ENSMAUG00000000088	3.06532	2.55263e-09	day2	ENSMAUG00000000111	-0.826778	0.0101289	day4	ENSMAUG00000000317	0.836341	0.000758072	day6	ENSMAUG00000002050	-0.8978	0.00219395	day8	ENSMAUG00000000181	-1.40604	0.0214845	day14
ENSMAUG00000000391	0.727748	0.0290638	day1	ENSMAUG00000000096	-1.92688	1.88386e-06	day2	ENSMAUG00000000112	1.24752	1.9889e-05	day4	ENSMAUG00000000322	-0.847996	0.047438	day6	ENSMAUG00000002744	0.763882	0.016544	day8	ENSMAUG00000000193	1.20099	0.0031429	day14
ENSMAUG00000000403	1.11657	0.000516203	day1	ENSMAUG00000000111	-1.00905	0.000805633	day2	ENSMAUG00000000140	-1.6296	0.00246813	day4	ENSMAUG00000000325	-0.991177	0.00476075	day6	ENSMAUG00000003221	-0.888444	0.0110885	day8	ENSMAUG00000000214	-1.58069	0.0375023	day14
ENSMAUG00000000475	-0.850674	0.0243918	day1	ENSMAUG00000000112	1.58911	6.17935e-09	day2	ENSMAUG00000000177	-0.695219	0.0167325	day4	ENSMAUG00000000331	-1.06567	0.00185794	day6	ENSMAUG00000003418	-1.15206	0.0110885	day8	ENSMAUG00000000232	-0.845227	0.0210995	day14
ENSMAUG00000000494	0.956573	0.042205	day1	ENSMAUG00000000117	-1.41928	0.00919187	day2	ENSMAUG00000000180	-0.718923	0.0189768	day4	ENSMAUG00000000403	0.90131	0.000913479	day6	ENSMAUG00000003427	1.46293	0.0128356	day8	ENSMAUG00000000239	-0.95765	0.0275914	day14
ENSMAUG00000000500	1.04541	3.89187e-07	day1	ENSMAUG00000000125	0.801619	0.00319145	day2	ENSMAUG00000000193	1.30905	9.94237e-08	day4	ENSMAUG00000000434	-0.914548	0.0156797	day6	ENSMAUG00000003905	0.618528	0.0418688	day8	ENSMAUG00000000262	-0.828637	0.0123633	day14
ENSMAUG00000000547	0.873143	0.0394242	day1	ENSMAUG00000000133	-0.940495	0.016057	day2	ENSMAUG00000000201	-0.873207	0.0338829	day4	ENSMAUG00000000449	-1.12585	0.047143	day6	ENSMAUG00000003954	0.873324	0.0267066	day8	ENSMAUG00000000265	-0.92557	0.0474544	day14
ENSMAUG00000000556	-0.958145	0.0416069	day1	ENSMAUG00000000136	-1.17352	0.0395598	day2	ENSMAUG00000000232	-0.744463	0.0183827	day4	ENSMAUG00000000475	-0.946021	0.00795733	day6	ENSMAUG00000004031	0.683613	0.0314495	day8	ENSMAUG00000000300	-0.623811	0.0126291	day14
ENSMAUG00000000557	-1.81835	9.0545e-05	day1	ENSMAUG00000000139	-1.57421	0.00191045	day2	ENSMAUG00000000239	-0.966176	0.0283765	day4	ENSMAUG00000000500	0.798563	7.3013e-08	day6	ENSMAUG00000004047	0.592652	0.0488764	day8	ENSMAUG00000000317	1.0271	0.00241196	day14
ENSMAUG00000000585	1.26651	0.0257115	day1	ENSMAUG00000000140	-1.83019	0.000235	day2	ENSMAUG00000000254	0.777285	0.00888386	day4	ENSMAUG00000000526	-0.955711	0.022046	day6	ENSMAUG00000004640	0.726856	0.0110885	day8	ENSMAUG00000000325	-0.993485	0.0074141	day14
ENSMAUG00000000604	0.749439	0.0317837	day1	ENSMAUG00000000143	-1.13855	0.00879447	day2	ENSMAUG00000000262	-0.734981	0.00641638	day4	ENSMAUG00000000544	0.694027	0.000494649	day6	ENSMAUG00000004916	0.648098	0.0202302	day8	ENSMAUG00000000331	-1.02971	0.00444653	day14
ENSMAUG00000000689	0.947183	0.00938289	day1	ENSMAUG00000000145	-0.702179	0.0382462	day2	ENSMAUG00000000274	0.907879	0.0325481	day4	ENSMAUG00000000557	-1.50746	0.000401894	day6	ENSMAUG00000005269	0.773553	0.0377383	day8	ENSMAUG00000000358	2.2713	5.68692e-21	day14
ENSMAUG00000000692	0.901898	0.0373155	day1	ENSMAUG00000000165	-1.76216	0.00387213	day2	ENSMAUG00000000317	1.05328	1.63319e-05	day4	ENSMAUG00000000585	0.976949	0.0224536	day6	ENSMAUG00000005706	-0.699424	0.00219395	day8	ENSMAUG00000000391	0.652595	0.0377105	day14
ENSMAUG00000000730	1.11934	0.000575687	day1	ENSMAUG00000000168	-0.711168	0.0491001	day2	ENSMAUG00000000325	-1.06515	0.00355461	day4	ENSMAUG00000000604	0.69471	0.0204405	day6	ENSMAUG00000007598	0.616679	0.0116396	day8	ENSMAUG00000000403	1.27532	5.72153e-05	day14
ENSMAUG00000000770	0.623359	0.0383339	day1	ENSMAUG00000000177	-0.955208	0.000353592	day2	ENSMAUG00000000331	-1.30217	0.00018408	day4	ENSMAUG00000000614	0.684375	0.0237766	day6	ENSMAUG00000007708	1.27139	0.00128937	day8	ENSMAUG00000000429	-1.278	0.0153714	day14
ENSMAUG00000000774	0.90668	0.0173015	day1	ENSMAUG00000000180	-1.08622	0.000156306	day2	ENSMAUG00000000391	0.732755	0.0108722	day4	ENSMAUG00000000650	0.591433	0.00124871	day6	ENSMAUG00000007794	-1.01412	0.00350481	day8	ENSMAUG00000000441	0.724467	0.00892894	day14
ENSMAUG00000000780	0.711712	0.0251464	day1	ENSMAUG00000000181	-1.46794	0.00850507	day2	ENSMAUG00000000400	-1.14193	0.00725014	day4	ENSMAUG00000000689	0.824948	0.000318042	day6	ENSMAUG00000007850	-0.597168	0.0240494	day8	ENSMAUG00000000444	0.782765	0.00179152	day14
ENSMAUG00000000783	1.50025	0.0102366	day1	ENSMAUG00000000182	-1.87483	0.013625	day2	ENSMAUG00000000403	0.986534	0.000137857	day4	ENSMAUG00000000692	0.881961	0.0201579	day6	ENSMAUG00000007930	1.03734	0.0280666	day8	ENSMAUG00000000449	-1.32073	0.0293341	day14
ENSMAUG00000000794	0.678359	0.0111339	day1	ENSMAUG00000000193	1.67866	4.8187e-16	day2	ENSMAUG00000000429	-1.06462	0.0175093	day4	ENSMAUG00000000705	-0.965949	0.0101524	day6	ENSMAUG00000008027	0.604597	0.0223401	day8	ENSMAUG00000000462	1.18351	0.0361248	day14
ENSMAUG00000000807	0.749116	0.0145975	day1	ENSMAUG00000000214	-1.49971	0.0269513	day2	ENSMAUG00000000434	-0.895156	0.0202148	day4	ENSMAUG00000000730	0.973025	2.02945e-05	day6	ENSMAUG00000008503	0.77311	0.0280666	day8	ENSMAUG00000000464	0.698291	0.0179941	day14
ENSMAUG00000000871	0.766286	0.0371135	day1	ENSMAUG00000000217	-1.032	0.0228028	day2	ENSMAUG00000000444	0.677246	0.00657063	day4	ENSMAUG00000000743	-1.16738	0.0274474	day6	ENSMAUG00000008613	0.785382	0.0297819	day8	ENSMAUG00000000475	-1.02091	0.036418	day14
ENSMAUG00000000899	1.49471	0.000711422	day1	ENSMAUG00000000232	-1.04939	0.000241381	day2	ENSMAUG00000000449	-1.20551	0.0179784	day4	ENSMAUG00000000747	-0.877682	0.00955587	day6	ENSMAUG00000008747	0.615537	0.012225	day8	ENSMAUG00000000479	0.974049	0.0153961	day14
ENSMAUG00000000911	0.937026	0.0394242	day1	ENSMAUG00000000239	-1.24402	0.00268662	day2	ENSMAUG00000000475	-0.780938	0.0246757	day4	ENSMAUG00000000760	-1.2609	0.0323087	day6	ENSMAUG00000008751	1.17757	0.0223447	day8	ENSMAUG00000000484	-0.641927	0.0376216	day14
ENSMAUG00000000982	0.988698	0.0115442	day1	ENSMAUG00000000263	-0.633379	0.00675675	day2	ENSMAUG00000000500	1.00113	1.73492e-13	day4	ENSMAUG00000000774	0.872757	0.00830801	day6	ENSMAUG00000008891	-0.734932	0.0414393	day8	ENSMAUG00000000494	1.24933	0.00552609	day14
ENSMAUG00000000986	0.692496	0.0313636	day1	ENSMAUG00000000265	-0.849524	0.0341313	day2	ENSMAUG00000000516	0.924242	2.50804e-07	day4	ENSMAUG00000000780	0.730493	0.00414455	day6	ENSMAUG00000008927	-0.790587	0.0307618	day8	ENSMAUG00000000500	1.05291	1.61954e-05	day14
ENSMAUG00000000997	0.747574	0.0285624	day1	ENSMAUG00000000270	-1.78034	0.00128022	day2	ENSMAUG00000000526	-0.877193	0.0253352	day4	ENSMAUG00000000807	0.633057	0.01478	day6	ENSMAUG00000009005	0.771036	0.0307618	day8	ENSMAUG00000000507	-0.7017	0.0274676	day14
ENSMAUG00000001027	0.906714	0.000155947	day1	ENSMAUG00000000271	-1.41589	0.0439713	day2	ENSMAUG00000000544	0.760688	0.000192781	day4	ENSMAUG00000000849	-0.827239	0.0238345	day6	ENSMAUG00000009031	1.20627	0.00434615	day8	ENSMAUG00000000511	-1.3204	0.0183664	day14
ENSMAUG00000001046	-1.13287	0.0416069	day1	ENSMAUG00000000274	1.23094	0.000669812	day2	ENSMAUG00000000557	-1.70717	9.62808e-05	day4	ENSMAUG00000000851	-0.736565	0.033597	day6	ENSMAUG00000009257	1.1071	0.0275468	day8	ENSMAUG00000000523	1.08338	0.0233091	day14
ENSMAUG00000001047	0.746386	0.0160668	day1	ENSMAUG00000000283	-0.983039	0.0020938	day2	ENSMAUG00000000585	1.05259	0.0120144	day4	ENSMAUG00000000859	-0.872952	0.0041619	day6	ENSMAUG00000009544	-0.821305	0.000275099	day8	ENSMAUG00000000526	-0.990143	0.0329029	day14
ENSMAUG00000001131	0.768322	0.0401115	day1	ENSMAUG00000000289	-1.74852	0.0318195	day2	ENSMAUG00000000614	0.822903	0.00239887	day4	ENSMAUG00000000871	0.778409	0.00795733	day6	ENSMAUG00000009571	0.698701	0.0431254	day8	ENSMAUG00000000529	1.65225	0.0319768	day14
ENSMAUG00000001142	1.14154	0.000545254	day1	ENSMAUG00000000295	0.708403	0.0176128	day2	ENSMAUG00000000650	0.907013	4.96195e-06	day4	ENSMAUG00000000899	1.03238	0.00684143	day6	ENSMAUG00000009790	1.24842	0.01537	day8	ENSMAUG00000000544	0.682412	0.00452474	day14
ENSMAUG00000001174	-0.63971	0.0363258	day1	ENSMAUG00000000300	-0.703165	0.000655706	day2	ENSMAUG00000000689	1.0239	3.00028e-06	day4	ENSMAUG00000000926	-0.82626	0.0474898	day6	ENSMAUG00000009858	1.30199	0.0240217	day8	ENSMAUG00000000547	0.916695	0.0233579	day14
ENSMAUG00000001246	-0.85088	0.0387928	day1	ENSMAUG00000000309	1.45867	0.0343005	day2	ENSMAUG00000000692	0.967403	0.00831411	day4	ENSMAUG00000000940	-0.964126	0.0447436	day6	ENSMAUG00000010215	0.717532	0.0287546	day8	ENSMAUG00000000557	-1.86625	3.92567e-05	day14
ENSMAUG00000001261	0.657367	0.00719471	day1	ENSMAUG00000000311	-0.612563	0.020902	day2	ENSMAUG00000000711	0.651528	0.0388557	day4	ENSMAUG00000000998	0.791796	0.0432844	day6	ENSMAUG00000010223	0.748286	0.00564966	day8	ENSMAUG00000000577	-1.69393	0.0246207	day14
ENSMAUG00000001307	0.844865	9.0545e-05	day1	ENSMAUG00000000312	-1.08733	0.0230903	day2	ENSMAUG00000000730	0.865085	0.000253485	day4	ENSMAUG00000001009	-0.938666	0.0319731	day6	ENSMAUG00000010441	0.813557	0.0223401	day8	ENSMAUG00000000585	1.34842	0.00481941	day14
ENSMAUG00000001325	1.15563	0.0486039	day1	ENSMAUG00000000317	1.38648	4.11723e-09	day2	ENSMAUG00000000743	-1.08094	0.0442843	day4	ENSMAUG00000001027	1.0178	1.6094e-10	day6	ENSMAUG00000010463	-0.604218	0.00431587	day8	ENSMAUG00000000604	1.15534	0.000419862	day14
ENSMAUG00000001348	-0.625502	0.0478993	day1	ENSMAUG00000000325	-1.22593	0.000234564	day2	ENSMAUG00000000747	-1.2152	0.000260067	day4	ENSMAUG00000001047	0.593688	0.00155403	day6	ENSMAUG00000010789	-1.06455	0.0110885	day8	ENSMAUG00000000614	0.792597	0.0246207	day14
ENSMAUG00000001382	0.626818	0.0181598	day1	ENSMAUG00000000331	-1.76403	2.19469e-07	day2	ENSMAUG00000000760	-1.21634	0.0335063	day4	ENSMAUG00000001114	-1.10059	0.0218655	day6	ENSMAUG00000010881	-0.913125	0.0215538	day8	ENSMAUG00000000637	-1.51882	0.0368078	day14
ENSMAUG00000001435	0.790397	0.0128773	day1	ENSMAUG00000000336	-2.04286	0.0366199	day2	ENSMAUG00000000761	0.619285	0.0155924	day4	ENSMAUG00000001131	0.921004	0.00213893	day6	ENSMAUG00000010972	0.614831	0.00256124	day8	ENSMAUG00000000659	-0.998356	0.0493065	day14
ENSMAUG00000001449	-1.0079	0.0331171	day1	ENSMAUG00000000340	1.22738	0.00487942	day2	ENSMAUG00000000774	1.14389	0.000154525	day4	ENSMAUG00000001136	-0.703161	0.0254826	day6	ENSMAUG00000011020	0.795986	0.0297819	day8	ENSMAUG00000000670	1.07352	0.0157559	day14
ENSMAUG00000001470	-1.69534	0.00154157	day1	ENSMAUG00000000343	-0.71319	0.0202504	day2	ENSMAUG00000000780	0.752989	0.00372004	day4	ENSMAUG00000001142	0.72527	0.000753589	day6	ENSMAUG00000011402	1.35078	0.0110885	day8	ENSMAUG00000000689	0.950922	0.00160974	day14
ENSMAUG00000001503	1.16508	0.000229758	day1	ENSMAUG00000000359	-0.635845	0.0201588	day2	ENSMAUG00000000783	1.1615	0.0376264	day4	ENSMAUG00000001190	-1.06043	0.0329091	day6	ENSMAUG00000011577	0.8564	0.0083788	day8	ENSMAUG00000000692	1.12624	0.0135344	day14
ENSMAUG00000001550	1.36625	0.0373155	day1	ENSMAUG00000000379	1.02586	0.0292946	day2	ENSMAUG00000000794	0.595246	0.00383759	day4	ENSMAUG00000001207	-0.764624	0.0433847	day6	ENSMAUG00000011753	-0.904048	0.0129619	day8	ENSMAUG00000000702	-1.23178	0.0349182	day14
ENSMAUG00000001586	0.743188	0.0363258	day1	ENSMAUG00000000383	0.740224	0.0229874	day2	ENSMAUG00000000807	0.7622	0.00213939	day4	ENSMAUG00000001246	-0.750371	0.0401783	day6	ENSMAUG00000011897	-0.879158	0.0307618	day8	ENSMAUG00000000705	-0.807156	0.0372091	day14
ENSMAUG00000001609	0.740289	0.0245623	day1	ENSMAUG00000000391	1.08931	2.47377e-06	day2	ENSMAUG00000000859	-1.10844	0.000508458	day4	ENSMAUG00000001261	0.730779	0.000463851	day6	ENSMAUG00000012241	-1.01428	0.00760485	day8	ENSMAUG00000000712	1.15568	0.0154811	day14
ENSMAUG00000001728	0.991643	0.0118908	day1	ENSMAUG00000000400	-1.02518	0.00786271	day2	ENSMAUG00000000871	0.815276	0.00683065	day4	ENSMAUG00000001308	-0.741581	0.0293421	day6	ENSMAUG00000012661	0.939671	0.0452115	day8	ENSMAUG00000000717	0.757859	0.0455068	day14
ENSMAUG00000001736	-0.920618	0.00594302	day1	ENSMAUG00000000403	1.28936	8.06683e-08	day2	ENSMAUG00000000899	1.84635	7.96458e-11	day4	ENSMAUG00000001348	-0.640204	0.0264025	day6	ENSMAUG00000012949	1.32462	0.00454443	day8	ENSMAUG00000000730	1.06846	0.0027111	day14
ENSMAUG00000001827	0.842389	0.0237759	day1	ENSMAUG00000000408	0.771509	0.0204514	day2	ENSMAUG00000000909	-0.769804	0.0469395	day4	ENSMAUG00000001358	-1.1437	0.0105223	day6	ENSMAUG00000012959	-0.887807	0.00808365	day8	ENSMAUG00000000743	-1.51503	0.00802607	day14
ENSMAUG00000001852	0.996808	0.0373155	day1	ENSMAUG00000000420	-1.21785	0.00219534	day2	ENSMAUG00000000923	0.902103	0.0233017	day4	ENSMAUG00000001382	0.617288	0.00412513	day6	ENSMAUG00000013161	0.923309	0.0433873	day8	ENSMAUG00000000747	-0.71863	0.0349247	day14
ENSMAUG00000001856	-0.845749	0.0165869	day1	ENSMAUG00000000429	-1.56027	0.000647585	day2	ENSMAUG00000000952	-0.836914	0.0367509	day4	ENSMAUG00000001435	0.722393	2.23983e-06	day6	ENSMAUG00000013223	1.25849	0.00579499	day8	ENSMAUG00000000751	0.934388	0.0355498	day14
ENSMAUG00000001893	0.898425	0.0101464	day1	ENSMAUG00000000434	-1.10936	0.0022283	day2	ENSMAUG00000000982	0.78041	0.0351868	day4	ENSMAUG00000001438	-0.704984	0.0202816	day6	ENSMAUG00000013464	0.956424	0.00585767	day8	ENSMAUG00000000757	1.00427	0.0155063	day14
ENSMAUG00000001917	1.66645	0.0129573	day1	ENSMAUG00000000449	-1.47659	0.00224445	day2	ENSMAUG00000000997	0.842869	0.000772327	day4	ENSMAUG00000001503	0.945364	8.75106e-07	day6	ENSMAUG00000013566	1.08486	0.0137982	day8	ENSMAUG00000000761	0.632655	0.00840401	day14
ENSMAUG00000002006	1.0541	0.00712354	day1	ENSMAUG00000000462	1.11972	0.00688808	day2	ENSMAUG00000001014	0.589982	0.0029749	day4	ENSMAUG00000001519	-0.599436	0.0137282	day6	ENSMAUG00000013899	-0.824992	0.0263253	day8	ENSMAUG00000000770	0.67062	0.0326155	day14
ENSMAUG00000002013	0.634126	0.0296287	day1	ENSMAUG00000000464	0.819777	0.00121843	day2	ENSMAUG00000001027	1.18362	3.82316e-15	day4	ENSMAUG00000001716	-1.04772	0.0186642	day6	ENSMAUG00000013974	0.603609	0.00294945	day8	ENSMAUG00000000774	1.04614	0.00317013	day14
ENSMAUG00000002283	-1.142	0.0281194	day1	ENSMAUG00000000472	-0.612484	0.0172951	day2	ENSMAUG00000001047	0.69917	7.24394e-05	day4	ENSMAUG00000001727	-1.17586	0.0295957	day6	ENSMAUG00000014122	0.720203	0.0445632	day8	ENSMAUG00000000780	0.725211	0.0107281	day14
ENSMAUG00000002356	-1.18992	0.0316314	day1	ENSMAUG00000000475	-0.972258	0.00264188	day2	ENSMAUG00000001083	-1.02516	0.0358582	day4	ENSMAUG00000001728	0.910147	0.000455206	day6	ENSMAUG00000014251	-0.75284	0.0478347	day8	ENSMAUG00000000783	1.8326	0.00155576	day14
ENSMAUG00000002359	0.728265	0.02516	day1	ENSMAUG00000000479	1.03652	0.00158282	day2	ENSMAUG00000001126	-0.627032	0.02211	day4	ENSMAUG00000001736	-1.14096	0.000148169	day6	ENSMAUG00000014334	0.900951	0.00426721	day8	ENSMAUG00000000794	0.597332	0.0233633	day14
ENSMAUG00000002503	1.07132	0.0071883	day1	ENSMAUG00000000494	0.993543	0.00839624	day2	ENSMAUG00000001131	1.12141	5.52983e-05	day4	ENSMAUG00000001738	-0.95506	0.0463842	day6	ENSMAUG00000014490	-0.971557	0.0289205	day8	ENSMAUG00000000807	0.637473	0.0235693	day14
ENSMAUG00000002533	-0.918125	0.0474519	day1	ENSMAUG00000000498	0.655191	0.015767	day2	ENSMAUG00000001142	0.929805	4.29909e-06	day4	ENSMAUG00000001827	0.753046	0.0164938	day6	ENSMAUG00000014583	1.31437	0.0452115	day8	ENSMAUG00000000871	0.874974	0.00453556	day14
ENSMAUG00000002566	-1.41556	0.0198507	day1	ENSMAUG00000000500	1.02567	1.08085e-14	day2	ENSMAUG00000001174	-0.897207	3.4962e-05	day4	ENSMAUG00000001852	0.826598	0.0223183	day6	ENSMAUG00000014596	0.931842	0.0257983	day8	ENSMAUG00000000899	1.13112	0.00238733	day14
ENSMAUG00000002679	0.945786	0.00216532	day1	ENSMAUG00000000504	-0.810263	0.00550359	day2	ENSMAUG00000001190	-1.48318	0.0044831	day4	ENSMAUG00000001856	-1.02975	0.00077102	day6	ENSMAUG00000014663	-1.03813	0.0117267	day8	ENSMAUG00000000911	1.07751	0.00863819	day14
ENSMAUG00000002768	0.773213	0.0313636	day1	ENSMAUG00000000506	1.44395	0.0135238	day2	ENSMAUG00000001261	0.818766	5.8907e-05	day4	ENSMAUG00000001857	0.671948	0.0282431	day6	ENSMAUG00000014808	-0.73069	0.0297819	day8	ENSMAUG00000000923	1.07672	0.0152666	day14
ENSMAUG00000002775	1.28105	0.000127061	day1	ENSMAUG00000000511	-1.15383	0.0245245	day2	ENSMAUG00000001307	0.762605	1.17885e-06	day4	ENSMAUG00000001893	0.710137	0.021064	day6	ENSMAUG00000014845	0.920248	0.0420158	day8	ENSMAUG00000000928	-0.861432	0.0464558	day14
ENSMAUG00000002887	-0.730881	0.0499808	day1	ENSMAUG00000000512	-0.915476	0.0149904	day2	ENSMAUG00000001308	-0.78545	0.0184556	day4	ENSMAUG00000001920	-0.868669	0.0467496	day6	ENSMAUG00000014917	0.912793	0.0307618	day8	ENSMAUG00000000955	-1.28187	0.0370077	day14
ENSMAUG00000002988	-0.895473	0.00592332	day1	ENSMAUG00000000515	0.789938	0.029128	day2	ENSMAUG00000001325	1.00743	0.0407936	day4	ENSMAUG00000001981	0.680596	0.0286894	day6	ENSMAUG00000014937	-0.830223	0.00157167	day8	ENSMAUG00000000968	-1.17486	0.0447345	day14
ENSMAUG00000003221	-1.20445	0.00393815	day1	ENSMAUG00000000516	0.833523	2.24459e-05	day2	ENSMAUG00000001382	0.594589	0.00774631	day4	ENSMAUG00000002006	0.779918	0.0130965	day6	ENSMAUG00000015332	-0.851696	0.0325472	day8	ENSMAUG00000000982	0.947913	0.0169614	day14
ENSMAUG00000003287	0.888473	0.0496878	day1	ENSMAUG00000000526	-1.36673	0.000241639	day2	ENSMAUG00000001414	0.621139	0.0340374	day4	ENSMAUG00000002201	-0.819201	0.0446364	day6	ENSMAUG00000015379	1.0115	0.0329342	day8	ENSMAUG00000000998	0.90092	0.0324634	day14
ENSMAUG00000003291	-1.38444	0.00120506	day1	ENSMAUG00000000544	0.80483	1.10766e-05	day2	ENSMAUG00000001435	1.09084	2.46653e-11	day4	ENSMAUG00000002278	-0.690244	0.029325	day6	ENSMAUG00000015670	1.18094	0.00564966	day8	ENSMAUG00000001002	-1.14451	0.0348599	day14
ENSMAUG00000003418	-0.994843	0.0187737	day1	ENSMAUG00000000547	0.95281	0.00144497	day2	ENSMAUG00000001470	-1.31338	0.00978497	day4	ENSMAUG00000002356	-1.45548	0.00608067	day6	ENSMAUG00000016172	1.17782	0.0215538	day8	ENSMAUG00000001009	-1.3485	0.0102478	day14
ENSMAUG00000003427	1.20866	0.0016439	day1	ENSMAUG00000000556	-1.04677	0.00659347	day2	ENSMAUG00000001503	1.31492	4.23137e-12	day4	ENSMAUG00000002456	-0.816439	0.037126	day6	ENSMAUG00000016231	1.19965	0.000604626	day8	ENSMAUG00000001027	0.943678	7.71734e-05	day14
ENSMAUG00000003458	1.02978	0.0209368	day1	ENSMAUG00000000557	-2.00101	6.24344e-06	day2	ENSMAUG00000001519	-0.616296	0.0108735	day4	ENSMAUG00000002503	0.840805	0.00604208	day6	ENSMAUG00000016303	-0.761528	0.0307618	day8	ENSMAUG00000001046	-1.22221	0.024693	day14
ENSMAUG00000003487	0.670961	0.0253943	day1	ENSMAUG00000000574	-0.648095	0.0360434	day2	ENSMAUG00000001586	0.605526	0.0185667	day4	ENSMAUG00000002533	-0.934307	0.0281236	day6	ENSMAUG00000016473	0.713423	0.00519761	day8	ENSMAUG00000001051	-0.642425	0.0139455	day14
ENSMAUG00000003596	-1.28575	0.025006	day1	ENSMAUG00000000577	-1.29811	0.0458092	day2	ENSMAUG00000001659	1.12378	2.99003e-05	day4	ENSMAUG00000002566	-1.44963	0.0127778	day6	ENSMAUG00000016559	1.409	0.00785324	day8	ENSMAUG00000001083	-1.08072	0.0390962	day14
ENSMAUG00000003605	1.14972	0.0199303	day1	ENSMAUG00000000585	1.4109	0.000128205	day2	ENSMAUG00000001716	-1.21245	0.00922246	day4	ENSMAUG00000002634	0.893233	0.0459931	day6	ENSMAUG00000016750	1.36339	0.0125899	day8	ENSMAUG00000001108	3.0384	0.000143875	day14
ENSMAUG00000003645	-1.66323	0.000651372	day1	ENSMAUG00000000587	-1.34885	0.00919187	day2	ENSMAUG00000001728	1.10082	1.89236e-05	day4	ENSMAUG00000002697	-1.0798	0.0128123	day6	ENSMAUG00000016793	-0.976992	0.00020977	day8	ENSMAUG00000001114	-1.25889	0.00990491	day14
ENSMAUG00000003802	-0.925809	0.0374609	day1	ENSMAUG00000000589	0.854356	0.0439183	day2	ENSMAUG00000001736	-1.09748	0.000837224	day4	ENSMAUG00000002775	0.954517	2.62776e-05	day6	ENSMAUG00000016802	1.55454	0.01537	day8	ENSMAUG00000001126	-0.646579	0.0201767	day14
ENSMAUG00000003834	0.712905	0.0323144	day1	ENSMAUG00000000593	-0.678248	0.0179816	day2	ENSMAUG00000001783	0.752148	0.000852243	day4	ENSMAUG00000002789	-0.840589	0.0404611	day6	ENSMAUG00000016806	0.688819	0.0437628	day8	ENSMAUG00000001131	0.99866	0.003232	day14
ENSMAUG00000003905	0.635336	0.0456014	day1	ENSMAUG00000000604	0.993508	0.000160592	day2	ENSMAUG00000001803	-0.690987	0.0491358	day4	ENSMAUG00000002887	-0.700865	0.0181366	day6	ENSMAUG00000017333	0.678135	0.0473546	day8	ENSMAUG00000001139	-0.829164	0.0305685	day14
ENSMAUG00000003954	0.713532	0.0152038	day1	ENSMAUG00000000614	1.26647	2.51944e-07	day2	ENSMAUG00000001827	1.03642	0.000261434	day4	ENSMAUG00000002984	-1.29616	0.0412548	day6	ENSMAUG00000017372	0.745821	0.0307618	day8	ENSMAUG00000001142	0.984165	0.00253722	day14
ENSMAUG00000004048	0.81554	0.0481495	day1	ENSMAUG00000000637	-1.65675	0.00764239	day2	ENSMAUG00000001852	0.799045	0.0333463	day4	ENSMAUG00000002988	-0.66695	0.0111902	day6	ENSMAUG00000017530	1.01158	0.0452115	day8	ENSMAUG00000001145	1.17143	0.0474579	day14
ENSMAUG00000004145	-0.666078	0.0404932	day1	ENSMAUG00000000647	-0.916736	0.0040795	day2	ENSMAUG00000001856	-0.813164	0.00590797	day4	ENSMAUG00000003148	0.796525	0.0305544	day6	ENSMAUG00000017595	0.826663	9.58576e-06	day8	ENSMAUG00000001188	-0.706105	0.0372091	day14
ENSMAUG00000004291	-1.07836	0.0352114	day1	ENSMAUG00000000650	0.915226	9.89451e-09	day2	ENSMAUG00000001857	0.77231	0.0104543	day4	ENSMAUG00000003205	-0.852682	0.0366076	day6	ENSMAUG00000017969	0.662722	0.00843234	day8	ENSMAUG00000001190	-1.40687	0.00740162	day14
ENSMAUG00000004383	0.587172	0.00954669	day1	ENSMAUG00000000655	0.705464	0.00128945	day2	ENSMAUG00000001893	0.941242	0.00372004	day4	ENSMAUG00000003221	-0.681389	0.022857	day6	ENSMAUG00000018437	1.22585	0.0257983	day8	ENSMAUG00000001234	0.926804	0.0379679	day14
ENSMAUG00000004385	0.856869	0.0223025	day1	ENSMAUG00000000657	0.661406	5.71308e-05	day2	ENSMAUG00000001917	1.04662	0.0259948	day4	ENSMAUG00000003267	-0.638716	0.0499318	day6	ENSMAUG00000018716	1.19129	0.00760485	day8	ENSMAUG00000001261	0.825487	0.00355337	day14
ENSMAUG00000004413	-0.984785	0.0228635	day1	ENSMAUG00000000670	1.11268	0.000374258	day2	ENSMAUG00000001981	0.769895	0.0182799	day4	ENSMAUG00000003291	-1.74638	1.68797e-05	day6	ENSMAUG00000018753	1.25662	0.0215538	day8	ENSMAUG00000001292	0.896093	0.0385043	day14
ENSMAUG00000004490	-1.5773	7.71243e-05	day1	ENSMAUG00000000682	-1.08444	0.00376238	day2	ENSMAUG00000002006	0.98998	0.0011785	day4	ENSMAUG00000003292	-0.98371	0.00659031	day6	ENSMAUG00000018800	0.621189	0.033246	day8	ENSMAUG00000001307	0.688141	0.00278078	day14
ENSMAUG00000004509	-0.7778	0.0467687	day1	ENSMAUG00000000684	0.998078	0.00323188	day2	ENSMAUG00000002028	1.68221	9.07351e-05	day4	ENSMAUG00000003299	0.766252	0.0327717	day6	ENSMAUG00000019602	0.59594	0.0318598	day8	ENSMAUG00000001308	-0.786525	0.0371986	day14
ENSMAUG00000004577	0.693559	0.0474519	day1	ENSMAUG00000000689	0.917157	5.71761e-05	day2	ENSMAUG00000002086	-0.814922	0.0339921	day4	ENSMAUG00000003305	0.596328	0.0445122	day6	ENSMAUG00000019642	-1.02512	0.0194623	day8	ENSMAUG00000001320	1.18032	0.0367311	day14
ENSMAUG00000004640	0.706549	0.0141527	day1	ENSMAUG00000000692	1.35448	1.57479e-05	day2	ENSMAUG00000002099	-0.863706	0.00295434	day4	ENSMAUG00000003418	-0.814521	0.0240655	day6	ENSMAUG00000019645	-0.90573	0.0257983	day8	ENSMAUG00000001325	1.3215	0.00934936	day14
ENSMAUG00000004679	1.39922	0.0244732	day1	ENSMAUG00000000701	0.805524	0.0183383	day2	ENSMAUG00000002283	-1.07107	0.0304242	day4	ENSMAUG00000003427	1.39878	6.12871e-10	day6	ENSMAUG00000019736	-0.894973	0.0108419	day8	ENSMAUG00000001360	-1.18359	0.0157224	day14
ENSMAUG00000004848	0.970337	0.00605275	day1	ENSMAUG00000000702	-1.64609	0.000905705	day2	ENSMAUG00000002307	-1.10407	0.0414215	day4	ENSMAUG00000003473	-0.793018	0.0232282	day6	ENSMAUG00000019903	-1.02309	0.0275468	day8	ENSMAUG00000001382	0.776576	0.00104816	day14
ENSMAUG00000004861	-0.966022	0.00891426	day1	ENSMAUG00000000705	-0.971179	0.002928	day2	ENSMAUG00000002356	-1.34161	0.00921863	day4	ENSMAUG00000003487	0.728337	0.0038545	day6	ENSMAUG00000020026	0.718985	0.00426721	day8	ENSMAUG00000001393	0.845342	0.0072511	day14
ENSMAUG00000005003	0.598931	0.0204151	day1	ENSMAUG00000000711	0.780503	0.00429145	day2	ENSMAUG00000002503	1.19313	8.47454e-05	day4	ENSMAUG00000003535	-0.820224	0.0162535	day6	ENSMAUG00000020259	0.757645	0.0215538	day8	ENSMAUG00000001410	-0.990509	0.0199509	day14
ENSMAUG00000005100	0.782754	0.00732563	day1	ENSMAUG00000000712	1.06555	0.00602979	day2	ENSMAUG00000002515	-1.30795	0.0129348	day4	ENSMAUG00000003596	-1.35043	0.00684143	day6	ENSMAUG00000020267	-0.980261	0.0117267	day8	ENSMAUG00000001435	0.689635	0.00608878	day14
ENSMAUG00000005119	-1.12435	0.0396338	day1	ENSMAUG00000000717	1.08232	0.00069872	day2	ENSMAUG00000002679	0.792842	5.4543e-08	day4	ENSMAUG00000003605	1.33603	0.000277601	day6	ENSMAUG00000020470	-0.656448	0.0437628	day8	ENSMAUG00000001438	-0.859637	0.0165413	day14
ENSMAUG00000005262	0.685361	0.0313636	day1	ENSMAUG00000000720	-1.39713	0.041327	day2	ENSMAUG00000002697	-1.1031	0.0144032	day4	ENSMAUG00000003606	1.00181	0.0011598	day6	ENSMAUG00000020544	0.655851	0.0314495	day8	ENSMAUG00000001470	-1.10506	0.0191512	day14
ENSMAUG00000005310	-2.41681	2.19088e-07	day1	ENSMAUG00000000730	0.993501	3.21579e-05	day2	ENSMAUG00000002775	1.11514	1.18324e-06	day4	ENSMAUG00000003647	-0.979751	0.0484416	day6	ENSMAUG00000020585	0.902817	0.0307618	day8	ENSMAUG00000001488	1.01719	0.0289973	day14
ENSMAUG00000005409	0.775496	0.0169956	day1	ENSMAUG00000000738	0.852927	0.00905176	day2	ENSMAUG00000002988	-0.784962	0.00150265	day4	ENSMAUG00000003657	-1.16569	0.00686041	day6	ENSMAUG00000020723	0.698835	0.0275468	day8	ENSMAUG00000001503	1.15778	0.000299677	day14
ENSMAUG00000005503	0.749463	0.00811551	day1	ENSMAUG00000000743	-1.18316	0.0172951	day2	ENSMAUG00000003039	-0.838891	0.00844505	day4	ENSMAUG00000003757	-0.691679	0.00806609	day6	ENSMAUG00000020881	-0.925965	0.0185894	day8	ENSMAUG00000001519	-0.648693	0.0302839	day14
ENSMAUG00000005628	-0.881037	0.00659823	day1	ENSMAUG00000000747	-0.987494	0.000351377	day2	ENSMAUG00000003221	-0.799491	0.0116064	day4	ENSMAUG00000003802	-0.8981	0.0279706	day6	ENSMAUG00000021183	1.43187	0.00431587	day8	ENSMAUG00000001550	1.48508	0.0179529	day14
ENSMAUG00000005706	-0.6795	0.000575687	day1	ENSMAUG00000000751	0.875637	0.0297184	day2	ENSMAUG00000003224	1.36585	0.00477304	day4	ENSMAUG00000003834	0.701825	0.0170541	day6	ENSMAUG00000021354	0.867766	0.00278297	day8	ENSMAUG00000001586	0.668313	0.0406631	day14
ENSMAUG00000005709	-0.968982	0.0362709	day1	ENSMAUG00000000757	1.24553	0.000117083	day2	ENSMAUG00000003267	-0.742153	0.0320163	day4	ENSMAUG00000003841	0.654414	0.0129018	day6	ENSMAUG00000021410	-1.25051	0.002537	day8	ENSMAUG00000001605	1.08261	0.0447485	day14
ENSMAUG00000005723	-0.943315	0.0352114	day1	ENSMAUG00000000760	-1.57852	0.00336541	day2	ENSMAUG00000003287	0.841124	0.0283359	day4	ENSMAUG00000003846	0.69277	0.00534777	day6	ENSMAUG00000021502	0.848499	0.0396891	day8	ENSMAUG00000001609	0.706107	0.0370714	day14
ENSMAUG00000005739	0.711376	0.0120143	day1	ENSMAUG00000000765	-1.80543	0.00155065	day2	ENSMAUG00000003291	-1.30883	0.0019971	day4	ENSMAUG00000003905	0.639181	0.00820445	day6	ENSMAUG00000021530	0.977389	0.00219395	day8	ENSMAUG00000001659	0.66004	0.0453327	day14
ENSMAUG00000005917	0.767543	0.00332721	day1	ENSMAUG00000000773	1.18977	0.000828802	day2	ENSMAUG00000003299	0.904652	0.0137181	day4	ENSMAUG00000003954	0.699622	0.000623887	day6	ENSMAUG00000021558	0.629107	0.0377357	day8	ENSMAUG00000001716	-1.21169	0.00869039	day14
ENSMAUG00000006118	-0.741602	0.0481453	day1	ENSMAUG00000000774	1.39899	9.82853e-07	day2	ENSMAUG00000003363	1.3146	0.0175093	day4	ENSMAUG00000003977	-1.06183	0.0357581	day6	ENSMAUG00000021770	-0.926396	0.0418688	day8	ENSMAUG00000001727	-1.21044	0.0248469	day14
ENSMAUG00000006295	-0.814782	0.0478993	day1	ENSMAUG00000000780	0.782365	0.000712687	day2	ENSMAUG00000003364	-0.612239	0.0259948	day4	ENSMAUG00000004011	-0.783961	0.0112533	day6	ENSMAUG00000021826	0.697545	4.19566e-05	day8	ENSMAUG00000001728	1.14571	0.00655783	day14
ENSMAUG00000006323	-1.04074	0.0290638	day1	ENSMAUG00000000783	1.88183	5.05124e-06	day2	ENSMAUG00000003373	0.657105	0.0246095	day4	ENSMAUG00000004031	0.626913	0.00229848	day6	ENSMAUG00000021845	-0.994611	0.00786044	day8	ENSMAUG00000001736	-1.10529	0.00228263	day14
ENSMAUG00000006347	0.632788	0.0468976	day1	ENSMAUG00000000794	0.638551	0.000988268	day2	ENSMAUG00000003384	0.660996	0.0189491	day4	ENSMAUG00000004233	-1.68309	0.0250343	day6	ENSMAUG00000021888	1.13269	0.00431587	day8	ENSMAUG00000001745	-1.61951	0.0442772	day14
ENSMAUG00000006358	-1.06099	0.0103985	day1	ENSMAUG00000000800	1.28519	0.0187776	day2	ENSMAUG00000003418	-0.905491	0.0229273	day4	ENSMAUG00000004290	-0.679637	0.0259051	day6	ENSMAUG00000022005	0.705256	0.00431587	day8	ENSMAUG00000001783	0.700291	0.0146972	day14
ENSMAUG00000006402	-0.669304	0.00632937	day1	ENSMAUG00000000807	0.920123	3.48143e-05	day2	ENSMAUG00000003427	1.50013	8.32089e-11	day4	ENSMAUG00000004385	0.708321	0.0250625	day6	ENSMAUG00000022036	-0.657352	0.0437628	day8	ENSMAUG00000001803	-0.708458	0.0332598	day14
ENSMAUG00000006405	-1.48028	0.0496579	day1	ENSMAUG00000000816	-2.0842	0.00735393	day2	ENSMAUG00000003487	0.798196	0.00198085	day4	ENSMAUG00000004399	0.696661	0.0277465	day6				day8	ENSMAUG00000001810	-0.599633	0.0158645	day14
ENSMAUG00000006509	0.808006	0.0250341	day1	ENSMAUG00000000820	0.783631	0.00236183	day2	ENSMAUG00000003571	1.06306	0.000729171	day4	ENSMAUG00000004413	-0.795168	0.0272376	day6				day8	ENSMAUG00000001827	1.08343	0.0035973	day14
ENSMAUG00000006541	0.837059	0.0495837	day1	ENSMAUG00000000851	-0.922681	0.00333391	day2	ENSMAUG00000003596	-1.05621	0.0338829	day4	ENSMAUG00000004490	-0.808104	0.0362691	day6				day8	ENSMAUG00000001852	1.1712	0.0138079	day14
ENSMAUG00000006595	0.891827	0.027185	day1	ENSMAUG00000000859	-0.82994	0.00329772	day2	ENSMAUG00000003605	1.75087	5.84149e-08	day4	ENSMAUG00000004509	-0.813006	0.0249108	day6				day8	ENSMAUG00000001856	-1.16718	0.000306362	day14
ENSMAUG00000006639	0.631752	0.0470786	day1	ENSMAUG00000000871	0.855641	0.00231974	day2	ENSMAUG00000003606	1.14604	7.72353e-05	day4	ENSMAUG00000004539	-1.32488	6.64197e-07	day6				day8	ENSMAUG00000001857	1.03834	0.00937263	day14
ENSMAUG00000006769	-0.904369	0.0111444	day1	ENSMAUG00000000879	-0.743722	0.0069251	day2	ENSMAUG00000003645	-1.73139	7.31968e-05	day4	ENSMAUG00000004577	0.659656	0.0249796	day6				day8	ENSMAUG00000001893	0.946527	0.0198231	day14
ENSMAUG00000006824	-0.855494	0.0156143	day1	ENSMAUG00000000884	1.16402	0.00379477	day2	ENSMAUG00000003657	-1.00071	0.0180189	day4	ENSMAUG00000004640	0.712344	0.000319115	day6				day8	ENSMAUG00000001894	1.25282	0.0252729	day14
ENSMAUG00000006859	-0.884807	0.0373083	day1	ENSMAUG00000000887	-0.812411	0.0286735	day2	ENSMAUG00000003703	0.59474	0.0350908	day4	ENSMAUG00000004679	1.04688	0.0431432	day6				day8	ENSMAUG00000001917	1.11459	0.0165547	day14
ENSMAUG00000006886	1.01111	0.000972387	day1	ENSMAUG00000000893	1.39283	0.0139933	day2	ENSMAUG00000003802	-0.851334	0.0183827	day4	ENSMAUG00000004693	0.693077	0.014487	day6				day8	ENSMAUG00000001929	-2.22788	3.16803e-05	day14
ENSMAUG00000006910	1.14461	0.010653	day1	ENSMAUG00000000899	1.70039	5.68246e-09	day2	ENSMAUG00000003834	0.775707	0.00732097	day4	ENSMAUG00000004882	-0.951493	0.0469684	day6				day8	ENSMAUG00000001981	0.706839	0.0230322	day14
ENSMAUG00000006919	1.16768	4.33042e-05	day1	ENSMAUG00000000904	-1.28587	0.010997	day2	ENSMAUG00000003841	0.787224	0.00228985	day4	ENSMAUG00000004916	0.687443	2.53686e-05	day6				day8	ENSMAUG00000002006	1.06829	0.0107281	day14
ENSMAUG00000006957	0.797677	0.00892081	day1	ENSMAUG00000000909	-1.03041	0.00460943	day2	ENSMAUG00000003845	-1.31153	0.0329182	day4	ENSMAUG00000004976	-0.681688	0.00804288	day6				day8	ENSMAUG00000002013	0.69261	0.0110747	day14
ENSMAUG00000007016	-0.73768	0.0230572	day1	ENSMAUG00000000911	0.959197	0.00886627	day2	ENSMAUG00000003846	0.6935	0.00741579	day4	ENSMAUG00000005100	0.778551	0.0026758	day6				day8	ENSMAUG00000002084	-1.07971	0.0103232	day14
ENSMAUG00000007062	0.807226	0.0369971	day1	ENSMAUG00000000921	0.886841	0.0172953	day2	ENSMAUG00000003905	0.800489	0.000497104	day4	ENSMAUG00000005310	-0.933932	0.0105913	day6				day8	ENSMAUG00000002111	-0.77881	0.0109715	day14
ENSMAUG00000007063	1.22973	0.00334297	day1	ENSMAUG00000000923	1.26247	0.000382186	day2	ENSMAUG00000003954	0.926127	1.55627e-06	day4	ENSMAUG00000005311	-1.03781	0.0321865	day6				day8	ENSMAUG00000002201	-1.03012	0.0183515	day14
ENSMAUG00000007090	-0.969793	0.0144141	day1	ENSMAUG00000000926	-1.16684	0.00186178	day2	ENSMAUG00000004011	-0.716768	0.0338829	day4	ENSMAUG00000005444	-0.963534	0.00474084	day6				day8	ENSMAUG00000002240	-1.37381	0.0322086	day14
ENSMAUG00000007138	-1.10454	0.00248672	day1	ENSMAUG00000000928	-0.834313	0.0195912	day2	ENSMAUG00000004031	0.637719	0.00204525	day4	ENSMAUG00000005503	0.67508	0.00276008	day6				day8	ENSMAUG00000002283	-1.27754	0.00840401	day14
ENSMAUG00000007154	-0.886763	0.049428	day1	ENSMAUG00000000936	3.14579	0.000141516	day2	ENSMAUG00000004037	-1.48168	0.0412341	day4	ENSMAUG00000005597	0.6097	0.00143714	day6				day8	ENSMAUG00000002356	-1.32878	0.0240227	day14
ENSMAUG00000007180	0.762449	0.0374318	day1	ENSMAUG00000000940	-1.28478	0.00704801	day2	ENSMAUG00000004233	-1.98069	0.00584357	day4	ENSMAUG00000005628	-0.873094	0.00249474	day6				day8	ENSMAUG00000002359	0.619424	0.0082854	day14
ENSMAUG00000007358	-0.943985	0.0385983	day1	ENSMAUG00000000943	-1.20644	0.000422384	day2	ENSMAUG00000004385	0.749351	0.015581	day4	ENSMAUG00000005706	-0.625542	2.52246e-05	day6				day8	ENSMAUG00000002429	1.00574	0.0289973	day14
ENSMAUG00000007406	1.00567	0.00605275	day1	ENSMAUG00000000954	1.29283	0.00668266	day2	ENSMAUG00000004398	-0.826033	0.0157575	day4	ENSMAUG00000005709	-1.31668	0.00162849	day6				day8	ENSMAUG00000002456	-1.05028	0.0196343	day14
ENSMAUG00000007505	-0.83391	0.0346673	day1	ENSMAUG00000000955	-1.245	0.027061	day2	ENSMAUG00000004399	0.715446	0.0207519	day4	ENSMAUG00000005723	-1.29852	0.00160193	day6				day8	ENSMAUG00000002503	1.11473	0.00397655	day14
ENSMAUG00000007664	0.650207	0.0237759	day1	ENSMAUG00000000968	-1.38016	0.0131128	day2	ENSMAUG00000004413	-0.867721	0.00722273	day4	ENSMAUG00000005802	0.631259	0.0242712	day6				day8	ENSMAUG00000002515	-1.11756	0.0215986	day14
ENSMAUG00000007723	0.763221	0.0221779	day1	ENSMAUG00000000969	0.829803	0.0346044	day2	ENSMAUG00000004476	0.711924	0.00258134	day4	ENSMAUG00000006045	-0.781418	0.0330159	day6				day8	ENSMAUG00000002533	-0.875758	0.0388786	day14
ENSMAUG00000007759	0.683531	0.0195345	day1	ENSMAUG00000000975	-0.76109	0.0333725	day2	ENSMAUG00000004490	-1.37394	0.000193457	day4	ENSMAUG00000006190	0.76214	0.0164493	day6				day8	ENSMAUG00000002566	-1.38125	0.0138079	day14
ENSMAUG00000007765	0.680059	0.0039741	day1	ENSMAUG00000000976	-0.789992	0.0191629	day2	ENSMAUG00000004539	-0.806516	0.00270147	day4	ENSMAUG00000006195	-0.849007	0.0118498	day6				day8	ENSMAUG00000002574	-0.968551	0.0160402	day14
ENSMAUG00000007794	-1.28119	0.000115258	day1	ENSMAUG00000000982	1.02919	0.000901809	day2	ENSMAUG00000004577	0.847806	0.00198085	day4	ENSMAUG00000006270	-1.30883	0.00244602	day6				day8	ENSMAUG00000002611	0.790415	0.0379679	day14
ENSMAUG00000007805	-0.954737	0.0172613	day1	ENSMAUG00000000985	0.844726	0.0147693	day2	ENSMAUG00000004618	-0.905299	0.000109013	day4	ENSMAUG00000006323	-1.07079	0.0189113	day6				day8	ENSMAUG00000002647	1.32214	0.0407837	day14
ENSMAUG00000007812	-1.30578	0.000310455	day1	ENSMAUG00000000986	0.657546	0.0151857	day2	ENSMAUG00000004640	0.803279	3.78148e-05	day4	ENSMAUG00000006347	0.857215	0.000115486	day6				day8	ENSMAUG00000002679	0.644509	0.00155576	day14
ENSMAUG00000007930	0.908795	0.00668853	day1	ENSMAUG00000000997	1.15709	4.51129e-08	day2	ENSMAUG00000004679	1.27183	0.00816105	day4	ENSMAUG00000006358	-0.764132	0.0248988	day6				day8	ENSMAUG00000002697	-1.06622	0.0132656	day14
ENSMAUG00000007947	1.19089	0.00477668	day1	ENSMAUG00000000998	1.01091	0.00333248	day2	ENSMAUG00000004693	0.613978	0.0383082	day4	ENSMAUG00000006379	-0.645452	0.040983	day6				day8	ENSMAUG00000002768	0.780284	0.0206418	day14
ENSMAUG00000008002	-0.619504	0.0347346	day1	ENSMAUG00000000999	-2.21868	0.021741	day2	ENSMAUG00000004740	-0.805224	0.001352	day4	ENSMAUG00000006402	-0.77772	3.39314e-05	day6				day8	ENSMAUG00000002775	1.35381	6.33605e-05	day14
ENSMAUG00000008032	-0.842078	0.00632937	day1	ENSMAUG00000001001	1.55231	0.000675219	day2	ENSMAUG00000004848	0.627521	0.0362318	day4	ENSMAUG00000006509	0.678372	0.00789905	day6				day8	ENSMAUG00000002811	-1.45133	0.0305967	day14
ENSMAUG00000008155	0.963195	0.00425269	day1	ENSMAUG00000001002	-1.08552	0.032356	day2	ENSMAUG00000004911	0.719712	0.0336012	day4	ENSMAUG00000006561	-0.938809	0.017276	day6				day8	ENSMAUG00000002887	-0.923252	0.0246207	day14
ENSMAUG00000008166	0.742539	0.00666811	day1	ENSMAUG00000001009	-1.34784	0.00155703	day2	ENSMAUG00000004916	0.627829	0.0016249	day4	ENSMAUG00000006563	0.661891	0.0325044	day6				day8	ENSMAUG00000002914	-1.15325	0.0155064	day14
ENSMAUG00000008195	-1.10799	0.0146754	day1	ENSMAUG00000001014	0.700837	0.000129969	day2	ENSMAUG00000004976	-0.967218	0.000184815	day4	ENSMAUG00000006567	0.681599	0.000125296	day6				day8	ENSMAUG00000002981	2.12217	5.70002e-16	day14
ENSMAUG00000008259	0.809378	0.0247907	day1	ENSMAUG00000001027	1.34115	2.67887e-17	day2	ENSMAUG00000005100	0.773401	0.0038806	day4	ENSMAUG00000006729	0.676044	0.0324178	day6				day8	ENSMAUG00000002984	-1.32738	0.0447127	day14
ENSMAUG00000008307	1.14723	0.000836709	day1	ENSMAUG00000001046	-1.50868	0.00432808	day2	ENSMAUG00000005205	-0.731188	0.0300327	day4	ENSMAUG00000006739	-0.862018	0.00162185	day6				day8	ENSMAUG00000002988	-1.14142	0.000188365	day14
ENSMAUG00000008336	-1.61251	0.000829658	day1	ENSMAUG00000001047	0.597876	0.000322156	day2	ENSMAUG00000005262	0.876049	0.000439015	day4	ENSMAUG00000006769	-1.27118	0.000145916	day6				day8	ENSMAUG00000003117	-1.77457	0.0431519	day14
ENSMAUG00000008346	0.766234	0.0477427	day1	ENSMAUG00000001051	-0.651139	0.00484686	day2	ENSMAUG00000005269	0.612259	0.0383082	day4	ENSMAUG00000006782	-0.786632	0.0345953	day6				day8	ENSMAUG00000003148	0.941277	0.0172846	day14
ENSMAUG00000008354	-0.827945	0.0486039	day1	ENSMAUG00000001062	-0.987343	0.00865094	day2	ENSMAUG00000005310	-0.971197	0.012753	day4	ENSMAUG00000006824	-1.04221	0.000968002	day6				day8	ENSMAUG00000003174	-1.01438	0.0386099	day14
ENSMAUG00000008355	0.906448	0.0378306	day1	ENSMAUG00000001071	0.839427	0.0271832	day2	ENSMAUG00000005409	0.679785	0.00507502	day4	ENSMAUG00000006849	-0.816251	0.013485	day6				day8	ENSMAUG00000003221	-0.863735	0.0141455	day14
ENSMAUG00000008370	0.954048	0.0163729	day1	ENSMAUG00000001083	-1.38734	0.00267422	day2	ENSMAUG00000005418	0.648583	0.000210137	day4	ENSMAUG00000006867	-0.588597	0.00866723	day6				day8	ENSMAUG00000003224	1.18905	0.019017	day14
ENSMAUG00000008392	0.81039	0.0129573	day1	ENSMAUG00000001086	-1.9677	0.0462508	day2	ENSMAUG00000005444	-0.767716	0.0293486	day4	ENSMAUG00000006886	0.705766	0.00213932	day6				day8	ENSMAUG00000003267	-0.800828	0.0177091	day14
ENSMAUG00000008426	0.835055	0.0435188	day1	ENSMAUG00000001097	-1.13696	0.0205306	day2	ENSMAUG00000005503	0.756272	0.00061322	day4	ENSMAUG00000006891	-0.609697	0.0389164	day6				day8	ENSMAUG00000003269	-1.18814	0.0499163	day14
ENSMAUG00000008466	1.10539	0.0229907	day1	ENSMAUG00000001114	-1.28714	0.0054722	day2	ENSMAUG00000005513	-0.641821	0.0225457	day4	ENSMAUG00000006910	0.775439	0.0124498	day6				day8	ENSMAUG00000003287	1.03911	0.0132467	day14
ENSMAUG00000008499	1.19665	0.0255779	day1	ENSMAUG00000001121	1.41529	0.00924817	day2	ENSMAUG00000005575	0.690116	0.000343768	day4	ENSMAUG00000006919	1.1024	1.16752e-06	day6				day8	ENSMAUG00000003291	-1.92395	3.16803e-05	day14
ENSMAUG00000008500	0.80641	0.011491	day1	ENSMAUG00000001126	-0.754833	0.00231027	day2	ENSMAUG00000005628	-1.04895	0.000436408	day4	ENSMAUG00000006952	-1.04804	0.0109186	day6				day8	ENSMAUG00000003292	-1.16605	0.00277023	day14
ENSMAUG00000008503	0.652332	0.00985709	day1	ENSMAUG00000001131	1.26706	2.115e-06	day2	ENSMAUG00000005650	-1.36056	0.0412683	day4	ENSMAUG00000006957	0.726413	5.65074e-05	day6				day8	ENSMAUG00000003305	0.631481	0.0348207	day14
ENSMAUG00000008520	0.619227	0.0151235	day1	ENSMAUG00000001133	0.748019	0.00998002	day2	ENSMAUG00000005706	-0.714576	1.64527e-05	day4	ENSMAUG00000007016	-0.647375	0.028053	day6				day8	ENSMAUG00000003373	0.781901	0.0167772	day14
ENSMAUG00000008612	0.862702	0.0408453	day1	ENSMAUG00000001142	1.00277	2.37467e-07	day2	ENSMAUG00000005709	-1.16521	0.00704065	day4	ENSMAUG00000007024	0.813129	0.00819521	day6				day8	ENSMAUG00000003418	-1.03459	0.0031302	day14
ENSMAUG00000008621	-0.771954	0.0103985	day1	ENSMAUG00000001144	0.972174	0.0274141	day2	ENSMAUG00000005723	-1.1792	0.00497958	day4	ENSMAUG00000007062	0.787293	0.0139659	day6				day8	ENSMAUG00000003423	-0.754601	0.0230432	day14
ENSMAUG00000008636	0.819243	0.00958904	day1	ENSMAUG00000001145	1.65557	0.000144258	day2	ENSMAUG00000005917	0.602601	0.00380872	day4	ENSMAUG00000007063	0.95761	0.0020133	day6				day8	ENSMAUG00000003427	1.38012	2.22794e-05	day14
ENSMAUG00000008637	1.12447	0.00666811	day1	ENSMAUG00000001150	0.711039	0.0100754	day2	ENSMAUG00000005986	-1.86586	0.00916574	day4	ENSMAUG00000007138	-1.18599	0.000451505	day6				day8	ENSMAUG00000003458	1.03147	0.0162813	day14
ENSMAUG00000008751	0.944332	0.0120151	day1	ENSMAUG00000001153	0.694551	0.0256206	day2	ENSMAUG00000006045	-0.976619	0.0192859	day4	ENSMAUG00000007154	-1.14265	0.0128123	day6				day8	ENSMAUG00000003487	0.764681	0.00802607	day14
ENSMAUG00000008753	-1.17767	0.00040075	day1	ENSMAUG00000001160	0.822697	0.0119607	day2	ENSMAUG00000006074	0.729764	0.0199219	day4	ENSMAUG00000007180	0.6212	0.0453866	day6				day8	ENSMAUG00000003564	-1.40325	0.00367608	day14
ENSMAUG00000008758	-1.02295	0.00125432	day1	ENSMAUG00000001173	0.943742	0.011301	day2	ENSMAUG00000006270	-1.23595	0.00185784	day4	ENSMAUG00000007358	-1.1665	0.00108558	day6				day8	ENSMAUG00000003605	1.11228	0.00670931	day14
ENSMAUG00000008800	0.876783	0.0255779	day1	ENSMAUG00000001174	-0.894101	1.02655e-05	day2	ENSMAUG00000006323	-1.14116	0.0158888	day4	ENSMAUG00000007505	-0.834898	0.0202816	day6				day8	ENSMAUG00000003606	0.867771	0.00842116	day14
ENSMAUG00000008827	1.01463	0.000662727	day1	ENSMAUG00000001186	-1.07536	0.0281578	day2	ENSMAUG00000006347	1.05379	5.25581e-07	day4	ENSMAUG00000007518	-1.20044	0.00213893	day6				day8	ENSMAUG00000003620	0.895156	0.0289973	day14
ENSMAUG00000008857	0.733035	0.0363258	day1	ENSMAUG00000001188	-0.7706	0.0129042	day2	ENSMAUG00000006358	-0.838041	0.0196647	day4	ENSMAUG00000007598	0.605954	2.62776e-05	day6				day8	ENSMAUG00000003645	-0.8166	0.0330244	day14
ENSMAUG00000008910	0.916583	0.0105633	day1	ENSMAUG00000001190	-2.01135	5.04637e-05	day2	ENSMAUG00000006402	-0.901631	3.01184e-05	day4	ENSMAUG00000007651	-0.686755	0.0467496	day6				day8	ENSMAUG00000003647	-1.22931	0.0198617	day14
ENSMAUG00000008927	-0.795389	0.0244732	day1	ENSMAUG00000001195	-1.31149	0.00405662	day2	ENSMAUG00000006405	-1.51869	0.00831411	day4	ENSMAUG00000007657	-0.955614	0.0293026	day6				day8	ENSMAUG00000003657	-0.985798	0.0295992	day14
ENSMAUG00000008960	0.884459	0.00069484	day1	ENSMAUG00000001207	-0.834703	0.0113749	day2	ENSMAUG00000006509	1.04385	6.02509e-06	day4	ENSMAUG00000007678	-0.793091	0.0405461	day6				day8	ENSMAUG00000003757	-0.62435	0.0217121	day14
ENSMAUG00000008963	-1.20673	0.00425269	day1	ENSMAUG00000001208	-0.596732	0.00412401	day2	ENSMAUG00000006561	-1.05266	0.00985439	day4	ENSMAUG00000007691	-0.841676	0.0275363	day6				day8	ENSMAUG00000003802	-1.20816	0.00802607	day14
ENSMAUG00000009022	1.14484	0.00668853	day1	ENSMAUG00000001234	1.15615	0.000963191	day2	ENSMAUG00000006563	0.750199	0.0115079	day4	ENSMAUG00000007723	0.667057	0.0295594	day6				day8	ENSMAUG00000003834	0.877834	0.00696664	day14
ENSMAUG00000009031	1.37802	0.000229758	day1	ENSMAUG00000001246	-0.782568	0.01694	day2	ENSMAUG00000006567	0.958819	3.39237e-09	day4	ENSMAUG00000007765	0.594685	0.00246085	day6				day8	ENSMAUG00000003841	0.679357	0.0345636	day14
ENSMAUG00000009068	1.39347	0.000993434	day1	ENSMAUG00000001261	1.07265	4.16885e-08	day2	ENSMAUG00000006639	0.658125	0.0151586	day4	ENSMAUG00000007794	-1.32935	7.47803e-07	day6				day8	ENSMAUG00000003845	-1.38011	0.0305967	day14
ENSMAUG00000009071	-0.85476	0.0199727	day1	ENSMAUG00000001301	-0.821082	0.00537844	day2	ENSMAUG00000006723	0.648601	0.00534074	day4	ENSMAUG00000007805	-0.979029	0.0078464	day6				day8	ENSMAUG00000003849	-0.992666	0.0257009	day14
ENSMAUG00000009072	-0.675148	0.02516	day1	ENSMAUG00000001307	0.761618	2.04842e-06	day2	ENSMAUG00000006729	1.06699	0.000270266	day4	ENSMAUG00000007812	-1.51696	4.50403e-06	day6				day8	ENSMAUG00000003954	0.630611	0.0106546	day14
ENSMAUG00000009102	0.87303	0.00238565	day1	ENSMAUG00000001308	-1.10234	0.000450386	day2	ENSMAUG00000006769	-1.05887	0.000506629	day4	ENSMAUG00000007836	-1.12704	0.0192152	day6				day8	ENSMAUG00000003977	-1.09138	0.0376724	day14
ENSMAUG00000009147	0.872531	0.0386761	day1	ENSMAUG00000001309	0.951874	0.00143279	day2	ENSMAUG00000006782	-0.953039	0.010982	day4	ENSMAUG00000007882	-1.13557	0.0046615	day6				day8	ENSMAUG00000004006	0.935953	0.0458678	day14
ENSMAUG00000009218	0.670345	0.0223025	day1	ENSMAUG00000001325	1.4434	0.000371297	day2	ENSMAUG00000006824	-0.916645	0.0112926	day4	ENSMAUG00000007898	-0.685045	0.023838	day6				day8	ENSMAUG00000004031	0.706012	0.00253722	day14
ENSMAUG00000009226	0.762832	0.0452532	day1	ENSMAUG00000001327	-0.938438	0.0211813	day2	ENSMAUG00000006886	0.979844	4.48073e-05	day4	ENSMAUG00000007930	0.677836	6.15654e-05	day6				day8	ENSMAUG00000004045	-2.71969	0.0119667	day14
ENSMAUG00000009257	1.19612	7.71243e-05	day1	ENSMAUG00000001344	-0.948737	0.00235534	day2	ENSMAUG00000006910	1.03597	0.000930427	day4	ENSMAUG00000007940	0.982882	0.0319867	day6				day8	ENSMAUG00000004131	1.24035	0.000317663	day14
ENSMAUG00000009278	-1.39471	0.0165869	day1	ENSMAUG00000001348	-0.908467	0.000139447	day2	ENSMAUG00000006919	1.27593	3.8726e-08	day4	ENSMAUG00000007947	0.838042	0.0126077	day6				day8	ENSMAUG00000004290	-0.774196	0.0139302	day14
ENSMAUG00000009279	0.744812	0.042027	day1	ENSMAUG00000001358	-1.09581	0.01101	day2	ENSMAUG00000006926	0.95152	0.00200391	day4	ENSMAUG00000007951	-0.967247	0.00674396	day6				day8	ENSMAUG00000004340	0.677409	0.00937263	day14
ENSMAUG00000009295	-0.808642	0.0178727	day1	ENSMAUG00000001360	-1.06764	0.0194129	day2	ENSMAUG00000006935	1.02078	0.0428891	day4	ENSMAUG00000008002	-0.65732	0.0164938	day6				day8	ENSMAUG00000004373	-1.28499	0.0390726	day14
ENSMAUG00000009371	-1.66395	0.000229758	day1	ENSMAUG00000001379	1.33756	0.037831	day2	ENSMAUG00000006952	-0.998297	0.0124505	day4	ENSMAUG00000008043	-0.743335	0.0111414	day6				day8	ENSMAUG00000004380	-0.705688	0.0330244	day14
ENSMAUG00000009418	0.755552	0.00179055	day1	ENSMAUG00000001382	0.798913	2.77843e-05	day2	ENSMAUG00000006957	0.977724	2.29704e-07	day4	ENSMAUG00000008087	-0.926556	0.0188091	day6				day8	ENSMAUG00000004383	0.614425	0.0107281	day14
ENSMAUG00000009438	0.66709	0.0416079	day1	ENSMAUG00000001393	0.867312	0.000415662	day2	ENSMAUG00000006975	-1.10222	0.0199219	day4	ENSMAUG00000008108	-1.12319	0.0130697	day6				day8	ENSMAUG00000004385	1.01636	0.00462199	day14
ENSMAUG00000009456	0.939781	0.0308175	day1	ENSMAUG00000001398	0.638051	0.0422414	day2	ENSMAUG00000007024	0.928999	0.0011589	day4	ENSMAUG00000008142	-0.644317	0.0345255	day6				day8	ENSMAUG00000004399	0.700297	0.0442898	day14
ENSMAUG00000009461	-0.641038	0.0354166	day1	ENSMAUG00000001405	-1.37148	0.00370313	day2	ENSMAUG00000007036	0.771367	0.00913988	day4	ENSMAUG00000008155	0.720286	0.00819521	day6				day8	ENSMAUG00000004413	-0.789363	0.0304516	day14
ENSMAUG00000009463	0.784196	0.0020591	day1	ENSMAUG00000001410	-1.18211	0.00177125	day2	ENSMAUG00000007062	0.743392	0.0202357	day4	ENSMAUG00000008166	0.669766	0.00126456	day6				day8	ENSMAUG00000004453	1.11026	0.036418	day14
ENSMAUG00000009494	1.18747	0.00177282	day1	ENSMAUG00000001412	-0.823091	0.00159985	day2	ENSMAUG00000007063	1.24184	1.72134e-05	day4	ENSMAUG00000008206	-0.900238	0.0422754	day6				day8	ENSMAUG00000004455	2.12959	1.1882e-05	day14
ENSMAUG00000009514	-0.876487	0.00188179	day1	ENSMAUG00000001414	1.074	5.1088e-05	day2	ENSMAUG00000007064	0.776401	0.043422	day4	ENSMAUG00000008229	0.710307	0.0211268	day6				day8	ENSMAUG00000004472	0.662192	0.0289973	day14
ENSMAUG00000009518	0.662553	0.0486039	day1	ENSMAUG00000001415	-0.732082	0.00623605	day2	ENSMAUG00000007090	-0.888959	0.023413	day4	ENSMAUG00000008237	-0.668608	0.0266179	day6				day8	ENSMAUG00000004490	-1.42595	0.00278078	day14
ENSMAUG00000009544	-0.957111	3.97996e-05	day1	ENSMAUG00000001422	0.595791	0.0349929	day2	ENSMAUG00000007138	-1.22252	0.000767682	day4	ENSMAUG00000008259	0.699948	0.0202816	day6				day8	ENSMAUG00000004509	-1.04854	0.019017	day14
ENSMAUG00000009566	-0.701089	0.0260857	day1	ENSMAUG00000001426	0.845221	0.015396	day2	ENSMAUG00000007154	-1.00989	0.019363	day4	ENSMAUG00000008271	-1.39113	0.011603	day6				day8	ENSMAUG00000004539	-0.900736	0.00238733	day14
ENSMAUG00000009586	0.665332	0.0256592	day1	ENSMAUG00000001435	1.06673	3.88613e-11	day2	ENSMAUG00000007346	0.592161	0.00452879	day4	ENSMAUG00000008284	-0.74704	0.034012	day6				day8	ENSMAUG00000004565	-0.857934	0.0330622	day14
ENSMAUG00000009640	-1.16921	0.019483	day1	ENSMAUG00000001438	-0.910626	0.00141683	day2	ENSMAUG00000007350	-0.682225	0.0041659	day4	ENSMAUG00000008307	0.936893	0.00126456	day6				day8	ENSMAUG00000004577	0.835325	0.0162541	day14
ENSMAUG00000009682	0.992762	0.0331785	day1	ENSMAUG00000001443	-0.706762	0.00726786	day2	ENSMAUG00000007358	-1.28454	0.000121676	day4	ENSMAUG00000008322	-0.826296	0.00866723	day6				day8	ENSMAUG00000004612	-1.41064	0.0145798	day14
ENSMAUG00000009684	-0.869676	0.0387186	day1	ENSMAUG00000001449	-0.834175	0.0328677	day2	ENSMAUG00000007406	0.740772	0.027271	day4	ENSMAUG00000008346	0.711161	0.0295957	day6				day8	ENSMAUG00000004640	0.886825	0.000207708	day14
ENSMAUG00000009688	-0.912698	0.0129806	day1	ENSMAUG00000001451	1.20768	0.00442283	day2	ENSMAUG00000007412	0.60077	0.0336012	day4	ENSMAUG00000008370	0.825158	0.0184696	day6				day8	ENSMAUG00000004663	0.712133	0.00224324	day14
ENSMAUG00000009708	-0.725473	0.0469653	day1	ENSMAUG00000001456	0.617572	0.0263668	day2	ENSMAUG00000007505	-0.942947	0.0118207	day4	ENSMAUG00000008374	-0.658707	0.00827125	day6				day8	ENSMAUG00000004679	1.51023	0.00868618	day14
ENSMAUG00000009709	-1.49798	0.00112925	day1	ENSMAUG00000001470	-1.16937	0.00906348	day2	ENSMAUG00000007518	-0.612568	0.0342185	day4	ENSMAUG00000008387	0.923164	0.0431643	day6				day8	ENSMAUG00000004693	1.00732	0.00203075	day14
ENSMAUG00000009737	0.597917	0.0481453	day1	ENSMAUG00000001488	1.14037	0.00240628	day2	ENSMAUG00000007598	0.761416	2.49603e-07	day4	ENSMAUG00000008417	-0.984526	0.0194796	day6				day8	ENSMAUG00000004740	-0.750218	0.0240262	day14
ENSMAUG00000009740	-0.902068	0.0280894	day1	ENSMAUG00000001503	1.3775	2.83584e-11	day2	ENSMAUG00000007664	0.644427	0.0129777	day4	ENSMAUG00000008433	0.600229	0.0165373	day6				day8	ENSMAUG00000004813	-0.81441	0.0169639	day14
ENSMAUG00000009749	0.681946	0.0396592	day1	ENSMAUG00000001519	-0.7097	0.00158725	day2	ENSMAUG00000007708	0.659597	0.0300327	day4	ENSMAUG00000008453	-0.86838	0.0017469	day6				day8	ENSMAUG00000004848	0.796203	0.0294641	day14
ENSMAUG00000009753	0.934567	0.0100822	day1	ENSMAUG00000001542	-1.85265	0.0328162	day2	ENSMAUG00000007723	0.898452	0.00157491	day4	ENSMAUG00000008472	-1.1729	0.00116339	day6				day8	ENSMAUG00000004861	-0.719643	0.0386099	day14
ENSMAUG00000009788	0.861236	0.00477668	day1	ENSMAUG00000001550	1.50858	0.00242061	day2	ENSMAUG00000007759	0.80143	0.000488643	day4	ENSMAUG00000008499	0.901284	0.0412548	day6				day8	ENSMAUG00000004911	0.828989	0.0252729	day14
ENSMAUG00000009790	1.03308	0.0131067	day1	ENSMAUG00000001586	0.979669	2.63285e-05	day2	ENSMAUG00000007765	0.600226	0.00498506	day4	ENSMAUG00000008500	0.799721	0.000973675	day6				day8	ENSMAUG00000004916	0.653653	0.00238733	day14
ENSMAUG00000009799	-1.01598	0.00855329	day1	ENSMAUG00000001593	-2.49861	0.00605001	day2	ENSMAUG00000007770	0.643187	0.00181366	day4	ENSMAUG00000008503	0.641969	0.00461299	day6				day8	ENSMAUG00000004952	-0.843707	0.0106404	day14
ENSMAUG00000009858	1.41052	0.000471832	day1	ENSMAUG00000001598	0.620963	0.00952373	day2	ENSMAUG00000007775	0.59615	0.0259948	day4	ENSMAUG00000008521	-0.84022	0.0236341	day6				day8	ENSMAUG00000004976	-0.746701	0.00683733	day14
ENSMAUG00000009865	0.845842	0.00673103	day1	ENSMAUG00000001602	-0.824538	0.000139675	day2	ENSMAUG00000007782	1.83555	0.000260604	day4	ENSMAUG00000008572	-0.763132	0.046186	day6				day8	ENSMAUG00000005047	0.829712	0.0368078	day14
ENSMAUG00000009894	-1.2606	0.00342504	day1	ENSMAUG00000001604	1.43868	0.0035069	day2	ENSMAUG00000007794	-1.5768	8.61609e-07	day4	ENSMAUG00000008578	0.656163	0.0488147	day6				day8	ENSMAUG00000005074	-1.12588	0.0425388	day14
ENSMAUG00000009928	1.02102	0.00112674	day1	ENSMAUG00000001605	1.20708	0.00764239	day2	ENSMAUG00000007805	-0.932409	0.0127114	day4	ENSMAUG00000008635	0.767496	0.00108776	day6				day8	ENSMAUG00000005100	0.959892	0.000675967	day14
ENSMAUG00000009932	1.13325	0.0378306	day1	ENSMAUG00000001609	0.668877	0.0033948	day2	ENSMAUG00000007812	-1.40281	1.19367e-05	day4	ENSMAUG00000008636	0.676685	0.00756007	day6				day8	ENSMAUG00000005119	-1.45594	0.00355337	day14
ENSMAUG00000010036	0.625867	0.0358701	day1	ENSMAUG00000001619	-1.10153	0.0278199	day2	ENSMAUG00000007829	0.641428	0.0356908	day4	ENSMAUG00000008664	0.598439	3.66412e-05	day6				day8	ENSMAUG00000005200	0.625992	0.0313835	day14
ENSMAUG00000010041	1.03829	0.00282379	day1	ENSMAUG00000001625	-1.37101	0.0364854	day2	ENSMAUG00000007836	-1.82836	0.000439015	day4	ENSMAUG00000008698	-0.797574	0.00704695	day6				day8	ENSMAUG00000005232	1.18016	0.0372091	day14
ENSMAUG00000010066	-0.979049	0.00605275	day1	ENSMAUG00000001627	1.61525	0.03297	day2	ENSMAUG00000007850	-0.739927	0.000875825	day4	ENSMAUG00000008728	0.723005	0.04927	day6				day8	ENSMAUG00000005262	0.75718	0.0332598	day14
ENSMAUG00000010099	0.915579	0.0199303	day1	ENSMAUG00000001628	-1.37935	0.0461096	day2	ENSMAUG00000007854	0.742899	0.000487121	day4	ENSMAUG00000008751	0.884588	0.00684143	day6				day8	ENSMAUG00000005296	-0.786355	0.032853	day14
ENSMAUG00000010107	1.19967	0.00965002	day1	ENSMAUG00000001659	0.820123	0.000167783	day2	ENSMAUG00000007930	1.07372	7.02213e-11	day4	ENSMAUG00000008753	-0.851628	0.000615301	day6				day8	ENSMAUG00000005310	-0.93327	0.0140536	day14
ENSMAUG00000010125	0.696198	0.0254423	day1	ENSMAUG00000001665	-0.64786	0.0454001	day2	ENSMAUG00000007937	0.601391	0.0339921	day4	ENSMAUG00000008758	-0.749641	0.0197396	day6				day8	ENSMAUG00000005323	1.25349	0.0217121	day14
ENSMAUG00000010126	-0.891083	0.0143208	day1	ENSMAUG00000001677	-1.12827	0.0412597	day2	ENSMAUG00000007947	1.05737	0.000871478	day4	ENSMAUG00000008761	-0.893396	0.0295957	day6				day8	ENSMAUG00000005326	-1.28264	0.0215268	day14
ENSMAUG00000010127	-0.946836	0.0313636	day1	ENSMAUG00000001714	1.01688	0.00401293	day2	ENSMAUG00000007969	0.930395	0.0235702	day4	ENSMAUG00000008786	-0.833592	0.0403299	day6				day8	ENSMAUG00000005409	0.683934	0.0203726	day14
ENSMAUG00000010150	-0.983666	0.0474519	day1	ENSMAUG00000001716	-1.43997	0.000707029	day2	ENSMAUG00000008032	-0.642729	0.00885992	day4	ENSMAUG00000008792	-0.750427	0.00375063	day6				day8	ENSMAUG00000005424	0.960175	0.0338082	day14
ENSMAUG00000010153	0.77917	0.0296919	day1	ENSMAUG00000001727	-1.36567	0.00806004	day2	ENSMAUG00000008131	-0.909043	0.024854	day4	ENSMAUG00000008800	0.688146	0.0119072	day6				day8	ENSMAUG00000005503	0.877257	0.00468779	day14
ENSMAUG00000010184	-0.746639	0.0223231	day1	ENSMAUG00000001728	1.5067	1.20693e-11	day2	ENSMAUG00000008142	-0.593191	0.0499399	day4	ENSMAUG00000008804	-0.785481	0.0314683	day6				day8	ENSMAUG00000005513	-0.685944	0.0257316	day14
ENSMAUG00000010205	1.10838	0.0237759	day1	ENSMAUG00000001735	-1.02548	0.0281628	day2	ENSMAUG00000008155	1.00314	7.47966e-05	day4	ENSMAUG00000008810	-0.887673	0.0329378	day6				day8	ENSMAUG00000005533	0.761262	0.0170787	day14
ENSMAUG00000010209	0.738603	0.00550119	day1	ENSMAUG00000001736	-1.33883	3.79785e-07	day2	ENSMAUG00000008166	0.662899	0.00214044	day4	ENSMAUG00000008827	0.61853	0.00684143	day6				day8	ENSMAUG00000005545	-0.927649	0.0357628	day14
ENSMAUG00000010223	0.641372	0.0385983	day1	ENSMAUG00000001738	-0.937759	0.0228405	day2	ENSMAUG00000008195	-1.14824	0.00828641	day4	ENSMAUG00000008828	0.766468	0.00217314	day6				day8	ENSMAUG00000005597	0.652706	0.00164768	day14
ENSMAUG00000010267	0.594159	0.0319721	day1	ENSMAUG00000001742	-1.06302	0.0279744	day2	ENSMAUG00000008232	-0.633436	0.0243653	day4	ENSMAUG00000008830	-0.598724	0.0134459	day6				day8	ENSMAUG00000005650	-2.00158	0.00655783	day14
ENSMAUG00000010269	1.13014	0.00179055	day1	ENSMAUG00000001778	1.00506	0.00475896	day2	ENSMAUG00000008237	-0.83398	0.0130409	day4	ENSMAUG00000008832	-0.682699	0.0048253	day6				day8	ENSMAUG00000005670	0.609961	0.0407995	day14
ENSMAUG00000010278	0.586846	0.0470786	day1	ENSMAUG00000001783	1.11653	1.74832e-10	day2	ENSMAUG00000008243	-1.24895	0.0255357	day4	ENSMAUG00000008848	-1.03132	0.0079868	day6				day8	ENSMAUG00000005681	-0.826306	0.0345743	day14
ENSMAUG00000010287	0.850004	0.0196942	day1	ENSMAUG00000001810	-0.79221	0.00018747	day2	ENSMAUG00000008259	0.750636	0.0173994	day4	ENSMAUG00000008892	-0.65586	0.0125376	day6				day8	ENSMAUG00000005706	-0.730962	1.93104e-06	day14
ENSMAUG00000010293	-1.08449	0.0193513	day1	ENSMAUG00000001813	-0.771894	0.0428307	day2	ENSMAUG00000008277	0.599451	0.00534074	day4	ENSMAUG00000008910	0.952859	0.00162849	day6				day8	ENSMAUG00000005709	-1.32556	0.00321175	day14
ENSMAUG00000010339	1.35029	0.00913531	day1	ENSMAUG00000001822	1.17161	0.00257875	day2	ENSMAUG00000008307	1.28676	2.08743e-06	day4	ENSMAUG00000008927	-0.679038	0.0310223	day6				day8	ENSMAUG00000005723	-0.994284	0.0201767	day14
ENSMAUG00000010388	1.31367	0.0338318	day1	ENSMAUG00000001823	2.234	0.00355294	day2	ENSMAUG00000008312	0.696428	0.013731	day4	ENSMAUG00000008947	0.590977	0.00592613	day6				day8	ENSMAUG00000005739	0.62795	0.0381924	day14
ENSMAUG00000010407	1.34564	0.00356668	day1	ENSMAUG00000001827	1.34497	9.04848e-07	day2	ENSMAUG00000008336	-1.12432	0.0120144	day4	ENSMAUG00000008960	0.993803	1.79529e-07	day6				day8	ENSMAUG00000005802	0.674836	0.0487947	day14
ENSMAUG00000010410	-0.779275	0.03965	day1	ENSMAUG00000001852	1.04679	0.00136798	day2	ENSMAUG00000008346	0.737065	0.0288309	day4	ENSMAUG00000008963	-0.988631	0.00751825	day6				day8	ENSMAUG00000005917	0.665864	0.0085759	day14
ENSMAUG00000010439	-0.87653	0.0255779	day1	ENSMAUG00000001856	-1.24087	9.34162e-06	day2	ENSMAUG00000008372	-1.0974	0.027271	day4	ENSMAUG00000009005	0.634123	0.0140835	day6				day8	ENSMAUG00000006008	-1.23273	0.0252834	day14
ENSMAUG00000010463	-0.648809	0.00211882	day1	ENSMAUG00000001857	0.974232	0.000312526	day2	ENSMAUG00000008392	0.836607	0.000320767	day4	ENSMAUG00000009012	-1.32901	0.00187462	day6				day8	ENSMAUG00000006043	1.22057	0.00606251	day14
ENSMAUG00000010491	1.16424	0.0140435	day1	ENSMAUG00000001882	-0.651995	0.0192982	day2	ENSMAUG00000008417	-0.986078	0.0244229	day4	ENSMAUG00000009022	0.843791	0.0222591	day6				day8	ENSMAUG00000006045	-0.922596	0.0142248	day14
ENSMAUG00000010508	-0.82166	0.0408453	day1	ENSMAUG00000001893	1.38061	1.02067e-07	day2	ENSMAUG00000008453	-0.791966	0.0212658	day4	ENSMAUG00000009031	0.956199	0.000277601	day6				day8	ENSMAUG00000006073	-1.51367	0.00977087	day14
ENSMAUG00000010524	-0.859464	0.0449008	day1	ENSMAUG00000001898	1.27851	0.0262657	day2	ENSMAUG00000008461	-0.878995	0.00548439	day4	ENSMAUG00000009053	-0.817313	0.0102064	day6				day8	ENSMAUG00000006077	-1.48321	0.0322086	day14
ENSMAUG00000010569	0.868414	0.0219629	day1	ENSMAUG00000001917	1.94322	3.58917e-06	day2	ENSMAUG00000008499	1.1281	0.00709511	day4	ENSMAUG00000009068	1.04729	0.00798785	day6				day8	ENSMAUG00000006146	0.778307	0.0322086	day14
ENSMAUG00000010590	0.782098	0.0242005	day1	ENSMAUG00000001920	-1.13842	0.00216196	day2	ENSMAUG00000008500	0.815518	0.000531434	day4	ENSMAUG00000009071	-0.986302	0.00350262	day6				day8	ENSMAUG00000006270	-1.5353	0.00776129	day14
ENSMAUG00000010604	0.681292	0.0481453	day1	ENSMAUG00000001946	0.726432	0.00992563	day2	ENSMAUG00000008503	0.649492	0.00555418	day4	ENSMAUG00000009077	-1.23121	0.0095428	day6				day8	ENSMAUG00000006295	-1.03907	0.0136713	day14
ENSMAUG00000010607	-0.765595	0.0182632	day1	ENSMAUG00000001984	-1.6704	0.0237545	day2	ENSMAUG00000008520	0.610945	9.45267e-05	day4	ENSMAUG00000009099	0.684672	0.0288328	day6				day8	ENSMAUG00000006323	-1.37895	0.00465143	day14
ENSMAUG00000010670	1.08994	0.0171985	day1	ENSMAUG00000002006	1.26994	2.93713e-06	day2	ENSMAUG00000008545	-1.19153	0.00293458	day4	ENSMAUG00000009102	0.585655	0.0079868	day6				day8	ENSMAUG00000006345	0.959298	0.0216187	day14
ENSMAUG00000010713	0.784289	0.0167393	day1	ENSMAUG00000002028	1.40665	0.00120516	day2	ENSMAUG00000008559	-1.03567	0.0240826	day4	ENSMAUG00000009137	-0.744149	0.0102258	day6				day8	ENSMAUG00000006347	0.661073	0.0185276	day14
ENSMAUG00000010731	1.25222	0.000553433	day1	ENSMAUG00000002045	1.1759	0.000294437	day2	ENSMAUG00000008586	1.07251	0.0163934	day4	ENSMAUG00000009147	0.868516	0.0247295	day6				day8	ENSMAUG00000006351	-0.870919	0.0381924	day14
ENSMAUG00000010743	1.19659	0.0143055	day1	ENSMAUG00000002050	-0.788861	0.000351246	day2	ENSMAUG00000008600	-1.24836	0.0283359	day4	ENSMAUG00000009226	0.650957	0.0422346	day6				day8	ENSMAUG00000006358	-0.84808	0.0388786	day14
ENSMAUG00000010789	-1.31383	9.0545e-05	day1	ENSMAUG00000002052	-1.49315	0.00135963	day2	ENSMAUG00000008606	-1.01741	0.0338829	day4	ENSMAUG00000009236	-0.854839	0.0424911	day6				day8	ENSMAUG00000006402	-0.820644	0.000232489	day14
ENSMAUG00000010797	0.733008	0.0321215	day1	ENSMAUG00000002086	-0.852691	0.0151666	day2	ENSMAUG00000008621	-0.720017	0.00249055	day4	ENSMAUG00000009245	-0.707473	0.0197396	day6				day8	ENSMAUG00000006405	-1.12997	0.0360975	day14
ENSMAUG00000010811	0.933754	0.0199303	day1	ENSMAUG00000002092	0.594664	0.00162502	day2	ENSMAUG00000008635	0.918685	3.05929e-05	day4	ENSMAUG00000009257	0.849416	4.58415e-07	day6				day8	ENSMAUG00000006508	-1.16483	0.0465499	day14
ENSMAUG00000010817	-0.933581	0.0176589	day1	ENSMAUG00000002099	-0.934744	0.000851366	day2	ENSMAUG00000008636	0.668759	0.00798935	day4	ENSMAUG00000009279	0.595534	0.025097	day6				day8	ENSMAUG00000006509	0.784226	0.018009	day14
ENSMAUG00000010838	0.790196	0.00115912	day1	ENSMAUG00000002111	-0.678418	0.00780807	day2	ENSMAUG00000008637	0.905207	0.000837224	day4	ENSMAUG00000009287	-0.975943	0.0346623	day6				day8	ENSMAUG00000006561	-1.18225	0.00836905	day14
ENSMAUG00000010840	-0.620186	0.0401115	day1	ENSMAUG00000002114	-1.54184	0.0174892	day2	ENSMAUG00000008644	0.94983	0.00927721	day4	ENSMAUG00000009295	-0.859915	0.0026758	day6				day8	ENSMAUG00000006563	0.794782	0.0206275	day14
ENSMAUG00000010850	0.761266	0.0351502	day1	ENSMAUG00000002119	2.98904	9.16632e-05	day2	ENSMAUG00000008698	-0.680964	0.0202525	day4	ENSMAUG00000009310	-0.938984	0.00616445	day6				day8	ENSMAUG00000006567	0.670497	0.00655783	day14
ENSMAUG00000010879	1.12763	0.0234605	day1	ENSMAUG00000002158	0.782748	0.00197888	day2	ENSMAUG00000008745	0.68814	0.0442843	day4	ENSMAUG00000009339	-0.846958	0.0274474	day6				day8	ENSMAUG00000006607	-0.83708	0.0234134	day14
ENSMAUG00000010881	-1.10549	0.00294236	day1	ENSMAUG00000002195	-0.730538	0.0312516	day2	ENSMAUG00000008747	0.68566	2.23479e-07	day4	ENSMAUG00000009346	-1.4577	0.0177959	day6				day8	ENSMAUG00000006639	0.615869	0.0437851	day14
ENSMAUG00000010886	-1.10104	0.0167393	day1	ENSMAUG00000002201	-1.35713	0.000578421	day2	ENSMAUG00000008753	-1.24734	8.49561e-10	day4	ENSMAUG00000009354	0.907372	0.0295594	day6				day8	ENSMAUG00000006723	0.642274	0.0240227	day14
ENSMAUG00000010895	-0.923893	0.0363258	day1	ENSMAUG00000002202	-1.2366	0.0445881	day2	ENSMAUG00000008758	-0.765503	0.0155944	day4	ENSMAUG00000009371	-1.37426	0.000849357	day6				day8	ENSMAUG00000006739	-0.645396	0.0200366	day14
ENSMAUG00000010936	-1.18087	0.0126774	day1	ENSMAUG00000002240	-1.88349	0.000876187	day2	ENSMAUG00000008761	-0.87446	0.0317573	day4	ENSMAUG00000009390	0.606807	5.73184e-06	day6				day8	ENSMAUG00000006769	-1.30289	0.000231924	day14
ENSMAUG00000010945	1.03624	0.025006	day1	ENSMAUG00000002278	-0.609072	0.0379798	day2	ENSMAUG00000008800	0.786572	0.00413226	day4	ENSMAUG00000009463	0.656009	0.000426686	day6				day8	ENSMAUG00000006782	-1.10192	0.0180909	day14
ENSMAUG00000010994	0.686161	0.0313636	day1	ENSMAUG00000002283	-0.990644	0.020441	day2	ENSMAUG00000008804	-0.784904	0.0454552	day4	ENSMAUG00000009469	-0.915899	0.00228762	day6				day8	ENSMAUG00000006821	1.44871	0.0455006	day14
ENSMAUG00000011020	0.713786	0.0107999	day1	ENSMAUG00000002285	1.29405	0.0140091	day2	ENSMAUG00000008827	0.754024	0.00577423	day4	ENSMAUG00000009487	-1.24357	0.0160018	day6				day8	ENSMAUG00000006824	-1.13607	0.00180303	day14
ENSMAUG00000011031	-1.89895	2.07337e-05	day1	ENSMAUG00000002295	0.666852	0.0195469	day2	ENSMAUG00000008828	0.901692	0.000109742	day4	ENSMAUG00000009494	1.02529	3.10175e-05	day6				day8	ENSMAUG00000006849	-0.896535	0.0135344	day14
ENSMAUG00000011034	1.25126	0.014135	day1	ENSMAUG00000002296	0.897157	0.013625	day2	ENSMAUG00000008832	-0.636026	0.0176863	day4	ENSMAUG00000009514	-0.839256	0.00298734	day6				day8	ENSMAUG00000006867	-0.675128	0.00699983	day14
ENSMAUG00000011047	-0.996099	0.000327695	day1	ENSMAUG00000002307	-1.2285	0.0117802	day2	ENSMAUG00000008848	-0.760615	0.0346628	day4	ENSMAUG00000009544	-0.59503	0.00390318	day6				day8	ENSMAUG00000006886	0.932058	0.0045473	day14
ENSMAUG00000011084	0.653952	0.0401115	day1	ENSMAUG00000002324	-0.691241	0.0384748	day2	ENSMAUG00000008891	-1.07616	0.00155244	day4	ENSMAUG00000009571	0.725008	0.00284511	day6				day8	ENSMAUG00000006910	0.914922	0.00672302	day14
ENSMAUG00000011085	0.846917	0.0299508	day1	ENSMAUG00000002356	-2.02017	0.000104045	day2	ENSMAUG00000008897	0.746114	0.0319645	day4	ENSMAUG00000009586	0.594764	0.0118762	day6				day8	ENSMAUG00000006919	1.07748	0.000282235	day14
ENSMAUG00000011128	-0.826607	0.0229907	day1	ENSMAUG00000002359	0.709334	8.83514e-05	day2	ENSMAUG00000008910	1.00385	0.000813166	day4	ENSMAUG00000009632	0.605324	0.0158266	day6				day8	ENSMAUG00000006952	-1.11785	0.0247188	day14
ENSMAUG00000011149	1.18055	0.0124466	day1	ENSMAUG00000002417	1.0707	0.00613865	day2	ENSMAUG00000008927	-0.922856	0.0056829	day4	ENSMAUG00000009640	-1.03097	0.0236843	day6				day8	ENSMAUG00000006957	0.785139	0.00278078	day14
ENSMAUG00000011151	-1.22762	0.0358701	day1	ENSMAUG00000002425	0.71319	0.00589708	day2	ENSMAUG00000008947	0.654883	0.00145325	day4	ENSMAUG00000009684	-0.777669	0.0412626	day6				day8	ENSMAUG00000006975	-1.08588	0.0187662	day14
ENSMAUG00000011170	0.65524	0.0283675	day1	ENSMAUG00000002429	1.47918	5.0647e-05	day2	ENSMAUG00000008948	-0.666563	0.0459414	day4	ENSMAUG00000009688	-1.08115	0.00143631	day6				day8	ENSMAUG00000007016	-0.807487	0.0275339	day14
ENSMAUG00000011199	0.723256	0.0256592	day1	ENSMAUG00000002456	-1.24323	0.000870774	day2	ENSMAUG00000008960	1.27829	2.01977e-10	day4	ENSMAUG00000009708	-0.84616	0.0149203	day6				day8	ENSMAUG00000007024	0.827954	0.0132575	day14
ENSMAUG00000011201	1.33772	0.000142674	day1	ENSMAUG00000002470	2.14288	0.00159985	day2	ENSMAUG00000008963	-1.06248	0.0019093	day4	ENSMAUG00000009709	-1.01187	0.0151204	day6				day8	ENSMAUG00000007036	0.600603	0.0499737	day14
ENSMAUG00000011240	0.818591	0.0257925	day1	ENSMAUG00000002503	1.6573	8.81889e-10	day2	ENSMAUG00000008968	-0.706889	0.0438996	day4	ENSMAUG00000009735	-0.905988	0.0234995	day6				day8	ENSMAUG00000007053	0.718175	0.0474579	day14
ENSMAUG00000011243	1.02087	0.000226435	day1	ENSMAUG00000002515	-1.266	0.00654465	day2	ENSMAUG00000009022	0.97437	0.00473531	day4	ENSMAUG00000009740	-0.838787	0.0169241	day6				day8	ENSMAUG00000007062	0.983453	0.00648522	day14
ENSMAUG00000011300	-0.630162	0.0071883	day1	ENSMAUG00000002533	-0.814528	0.0343268	day2	ENSMAUG00000009024	0.851522	0.0146455	day4	ENSMAUG00000009749	0.594874	0.0209453	day6				day8	ENSMAUG00000007063	1.28129	0.00273744	day14
ENSMAUG00000011309	0.94366	0.00477668	day1	ENSMAUG00000002566	-1.50315	0.00492326	day2	ENSMAUG00000009031	1.17493	9.68811e-06	day4	ENSMAUG00000009753	0.818015	0.0117493	day6				day8	ENSMAUG00000007064	0.918171	0.0215986	day14
ENSMAUG00000011381	-0.656347	0.0495711	day1	ENSMAUG00000002574	-1.01429	0.00429161	day2	ENSMAUG00000009062	0.66109	0.00965228	day4	ENSMAUG00000009760	-0.895403	0.0311719	day6				day8	ENSMAUG00000007100	-1.52225	0.0180416	day14
ENSMAUG00000011402	1.73848	0.000127061	day1	ENSMAUG00000002603	1.72779	0.0489086	day2	ENSMAUG00000009068	1.16823	0.00288097	day4	ENSMAUG00000009790	0.728544	0.00448771	day6				day8	ENSMAUG00000007111	-0.900463	0.0217121	day14
ENSMAUG00000011422	0.60417	0.0316314	day1	ENSMAUG00000002611	1.05884	0.000143295	day2	ENSMAUG00000009071	-0.869488	0.00828641	day4	ENSMAUG00000009799	-0.814664	0.0216645	day6				day8	ENSMAUG00000007131	1.02838	0.00814543	day14
ENSMAUG00000011478	0.961045	0.00069484	day1	ENSMAUG00000002634	1.05625	0.00668114	day2	ENSMAUG00000009072	-0.674356	0.0144629	day4	ENSMAUG00000009813	-0.860821	0.0459931	day6				day8	ENSMAUG00000007138	-1.34166	0.00111401	day14
ENSMAUG00000011499	-0.924258	0.0416563	day1	ENSMAUG00000002675	-0.879095	0.0359953	day2	ENSMAUG00000009077	-0.999052	0.0355162	day4	ENSMAUG00000009858	0.844358	0.000913479	day6				day8	ENSMAUG00000007154	-1.46555	0.0142822	day14
ENSMAUG00000011536	0.745092	0.0202284	day1	ENSMAUG00000002679	0.846448	4.52186e-08	day2	ENSMAUG00000009099	0.789348	0.0105113	day4	ENSMAUG00000009909	-0.765786	0.00684143	day6				day8	ENSMAUG00000007180	0.597617	0.0486341	day14
ENSMAUG00000011539	1.18899	0.00820707	day1	ENSMAUG00000002684	0.651681	4.51129e-08	day2	ENSMAUG00000009102	0.658429	0.00345742	day4	ENSMAUG00000009928	0.845926	0.000119028	day6				day8	ENSMAUG00000007346	0.688269	0.0238735	day14
ENSMAUG00000011556	0.841767	0.0144141	day1	ENSMAUG00000002697	-1.48627	0.000372957	day2	ENSMAUG00000009118	-0.673844	0.0166806	day4	ENSMAUG00000009932	1.23053	0.0105223	day6				day8	ENSMAUG00000007376	0.715227	0.0218328	day14
ENSMAUG00000011659	0.886338	0.00015234	day1	ENSMAUG00000002744	0.587467	0.0128993	day2	ENSMAUG00000009135	0.620498	0.0333828	day4	ENSMAUG00000009998	1.29847	0.0232358	day6				day8	ENSMAUG00000007406	0.897098	0.0201864	day14
ENSMAUG00000011695	1.10014	0.0470786	day1	ENSMAUG00000002775	1.41799	6.19982e-11	day2	ENSMAUG00000009147	1.10895	0.00163795	day4	ENSMAUG00000010000	0.699544	0.0323602	day6				day8	ENSMAUG00000007505	-0.886097	0.0255369	day14
ENSMAUG00000011722	0.960188	0.0401115	day1	ENSMAUG00000002789	-0.816368	0.0257656	day2	ENSMAUG00000009257	1.08422	3.28207e-09	day4	ENSMAUG00000010041	0.853363	0.0107914	day6				day8	ENSMAUG00000007518	-0.787458	0.0179312	day14
ENSMAUG00000011737	-0.665219	0.0202115	day1	ENSMAUG00000002811	-1.284	0.0360311	day2	ENSMAUG00000009279	0.756657	0.0106018	day4	ENSMAUG00000010066	-1.28206	8.1708e-05	day6				day8	ENSMAUG00000007560	1.03419	0.0400611	day14
ENSMAUG00000011751	0.694736	0.0462291	day1	ENSMAUG00000002816	-1.54523	0.018056	day2	ENSMAUG00000009295	-1.00662	0.000618806	day4	ENSMAUG00000010099	0.860749	0.00707299	day6				day8	ENSMAUG00000007562	0.965025	0.0313777	day14
ENSMAUG00000011753	-0.800075	0.0416563	day1	ENSMAUG00000002877	0.812002	0.0466794	day2	ENSMAUG00000009310	-0.919643	0.00355681	day4	ENSMAUG00000010126	-1.41205	6.44599e-05	day6				day8	ENSMAUG00000007564	-1.34175	0.00852756	day14
ENSMAUG00000011770	1.10827	0.000823405	day1	ENSMAUG00000002883	-0.734038	0.0288183	day2	ENSMAUG00000009332	0.807682	0.017748	day4	ENSMAUG00000010127	-0.942971	0.0149013	day6				day8	ENSMAUG00000007578	-0.768161	0.0271236	day14
ENSMAUG00000011778	-0.934109	0.0223231	day1	ENSMAUG00000002887	-0.757827	0.00258098	day2	ENSMAUG00000009346	-1.1578	0.0450557	day4	ENSMAUG00000010150	-1.16163	0.00819521	day6				day8	ENSMAUG00000007590	-1.01499	0.0487947	day14
ENSMAUG00000011897	-1.32506	0.000407821	day1	ENSMAUG00000002914	-0.881926	0.0165324	day2	ENSMAUG00000009353	0.589691	0.00116186	day4	ENSMAUG00000010153	0.76432	0.0185988	day6				day8	ENSMAUG00000007598	0.673874	0.00171652	day14
ENSMAUG00000011916	1.29061	0.000551488	day1	ENSMAUG00000002917	-0.647325	0.016762	day2	ENSMAUG00000009354	1.01945	0.0145739	day4	ENSMAUG00000010160	-1.08255	0.0499362	day6				day8	ENSMAUG00000007614	-1.32544	0.0329379	day14
ENSMAUG00000011949	0.701244	0.0474519	day1	ENSMAUG00000002984	-1.48129	0.00975424	day2	ENSMAUG00000009371	-1.44264	0.000699584	day4	ENSMAUG00000010172	-0.799835	0.0321865	day6				day8	ENSMAUG00000007640	-1.06062	0.0437851	day14
ENSMAUG00000012005	0.628694	0.0498713	day1	ENSMAUG00000002988	-1.40727	2.96346e-09	day2	ENSMAUG00000009390	0.662754	0.000127032	day4	ENSMAUG00000010184	-0.774194	0.00704977	day6				day8	ENSMAUG00000007657	-0.994053	0.0277262	day14
ENSMAUG00000012028	-1.32096	0.0255202	day1	ENSMAUG00000003007	1.46079	0.0304144	day2	ENSMAUG00000009429	-0.715931	0.0232482	day4	ENSMAUG00000010231	-0.817743	0.0241374	day6				day8	ENSMAUG00000007664	0.677286	0.0230322	day14
ENSMAUG00000012031	1.00491	0.000133739	day1	ENSMAUG00000003014	0.80577	0.00753349	day2	ENSMAUG00000009438	0.803573	0.00478401	day4	ENSMAUG00000010266	0.858993	0.000849191	day6				day8	ENSMAUG00000007675	1.00332	0.0169253	day14
ENSMAUG00000012088	1.02467	0.00699654	day1	ENSMAUG00000003039	-0.970187	0.00108694	day2	ENSMAUG00000009456	0.784988	0.0339921	day4	ENSMAUG00000010269	0.844512	0.000532183	day6				day8	ENSMAUG00000007678	-1.09305	0.0134898	day14
ENSMAUG00000012100	-1.12276	0.0265577	day1	ENSMAUG00000003081	-0.653686	0.0484941	day2	ENSMAUG00000009461	-0.691615	0.0100168	day4	ENSMAUG00000010278	0.676495	0.00866723	day6				day8	ENSMAUG00000007691	-0.904647	0.0197091	day14
ENSMAUG00000012116	-0.830359	0.0269579	day1	ENSMAUG00000003117	-1.81835	0.0219727	day2	ENSMAUG00000009463	0.924821	1.23772e-05	day4	ENSMAUG00000010323	0.735211	0.0132819	day6				day8	ENSMAUG00000007723	1.03828	0.00683608	day14
ENSMAUG00000012122	0.902089	0.0451427	day1	ENSMAUG00000003120	0.834202	0.0384413	day2	ENSMAUG00000009469	-0.797073	0.00965228	day4	ENSMAUG00000010388	0.95402	0.0232294	day6				day8	ENSMAUG00000007765	0.598795	0.00966189	day14
ENSMAUG00000012170	0.710962	0.0386761	day1	ENSMAUG00000003148	0.844286	0.0124026	day2	ENSMAUG00000009471	0.654351	0.0285037	day4	ENSMAUG00000010407	1.04901	0.00345108	day6				day8	ENSMAUG00000007770	0.598647	0.00608878	day14
ENSMAUG00000012178	0.93299	0.000387972	day1	ENSMAUG00000003174	-1.04988	0.0206834	day2	ENSMAUG00000009487	-1.23093	0.0224265	day4	ENSMAUG00000010409	-0.694704	0.0347606	day6				day8	ENSMAUG00000007775	0.720261	0.010092	day14
ENSMAUG00000012208	0.902535	0.0416563	day1	ENSMAUG00000003185	-0.856484	0.0406596	day2	ENSMAUG00000009494	0.904896	0.00106305	day4	ENSMAUG00000010410	-0.945306	0.00226888	day6				day8	ENSMAUG00000007794	-1.45824	6.62812e-07	day14
ENSMAUG00000012241	-1.12577	0.00167594	day1	ENSMAUG00000003221	-1.33897	1.00312e-05	day2	ENSMAUG00000009514	-0.690263	0.00824229	day4	ENSMAUG00000010456	-0.675708	0.0401282	day6				day8	ENSMAUG00000007805	-1.18629	0.00224324	day14
ENSMAUG00000012265	0.757816	0.0187737	day1	ENSMAUG00000003224	1.39472	0.00170787	day2	ENSMAUG00000009544	-0.717968	0.00529583	day4	ENSMAUG00000010463	-0.767756	2.13055e-06	day6				day8	ENSMAUG00000007822	-1.08416	0.0402766	day14
ENSMAUG00000012271	1.40156	0.000200493	day1	ENSMAUG00000003267	-1.03689	0.000809256	day2	ENSMAUG00000009571	0.77823	0.0038765	day4	ENSMAUG00000010467	-0.651975	0.0467496	day6				day8	ENSMAUG00000007829	0.693116	0.0387408	day14
ENSMAUG00000012286	-0.882627	0.0130449	day1	ENSMAUG00000003269	-1.52561	0.00556351	day2	ENSMAUG00000009586	0.786378	0.00065715	day4	ENSMAUG00000010488	0.614324	0.0197396	day6				day8	ENSMAUG00000007830	-0.635996	0.0421035	day14
ENSMAUG00000012348	0.590665	0.0352114	day1	ENSMAUG00000003276	0.824203	0.0151264	day2	ENSMAUG00000009676	0.69453	0.0129777	day4	ENSMAUG00000010508	-0.853636	0.00707299	day6				day8	ENSMAUG00000007836	-1.88398	0.000607065	day14
ENSMAUG00000012416	1.05188	0.00462265	day1	ENSMAUG00000003287	1.10722	0.00100628	day2	ENSMAUG00000009688	-1.09646	0.00104833	day4	ENSMAUG00000010524	-0.89228	0.0253835	day6				day8	ENSMAUG00000007860	0.747135	0.0179928	day14
ENSMAUG00000012438	1.34359	0.000662727	day1	ENSMAUG00000003291	-1.81674	2.53183e-06	day2	ENSMAUG00000009709	-1.51994	0.000618806	day4	ENSMAUG00000010567	1.25649	0.00213932	day6				day8	ENSMAUG00000007866	0.641282	0.0352417	day14
ENSMAUG00000012439	1.13781	0.00468482	day1	ENSMAUG00000003292	-1.1725	0.000425949	day2	ENSMAUG00000009710	-0.771324	0.0224265	day4	ENSMAUG00000010569	0.728674	0.0195352	day6				day8	ENSMAUG00000007887	-0.734264	0.0473627	day14
ENSMAUG00000012466	-0.779081	0.0199303	day1	ENSMAUG00000003298	-0.956079	0.00160808	day2	ENSMAUG00000009740	-0.920319	0.00656986	day4	ENSMAUG00000010584	0.644044	0.0108318	day6				day8	ENSMAUG00000007911	1.21042	0.0362526	day14
ENSMAUG00000012476	0.801221	0.0182632	day1	ENSMAUG00000003299	1.20542	5.20137e-05	day2	ENSMAUG00000009749	0.934723	7.63172e-05	day4	ENSMAUG00000010607	-0.818602	0.00608067	day6				day8	ENSMAUG00000007930	0.666992	0.00802607	day14
ENSMAUG00000012527	0.58747	0.0206751	day1	ENSMAUG00000003305	0.58754	0.0350037	day2	ENSMAUG00000009790	1.31353	8.49561e-10	day4	ENSMAUG00000010624	0.68645	0.0293421	day6				day8	ENSMAUG00000007947	1.27129	0.00542475	day14
ENSMAUG00000012534	0.690908	0.0482496	day1	ENSMAUG00000003346	0.815946	0.02244	day2	ENSMAUG00000009799	-0.775841	0.0339921	day4	ENSMAUG00000010625	-0.826689	0.0372772	day6				day8	ENSMAUG00000007951	-0.734461	0.0370714	day14
ENSMAUG00000012573	0.884642	0.0399635	day1	ENSMAUG00000003363	1.28638	0.00847255	day2	ENSMAUG00000009803	-0.629771	0.0329697	day4	ENSMAUG00000010636	0.89704	0.00520441	day6				day8	ENSMAUG00000007981	-1.07383	0.033102	day14
ENSMAUG00000012602	-0.830361	0.0444922	day1	ENSMAUG00000003373	0.999614	8.57414e-05	day2	ENSMAUG00000009816	0.748162	0.000135045	day4	ENSMAUG00000010657	-0.997394	0.0424227	day6				day8	ENSMAUG00000008002	-0.805342	0.0172154	day14
ENSMAUG00000012614	0.850726	0.0148059	day1	ENSMAUG00000003375	-0.657098	0.00333391	day2	ENSMAUG00000009858	1.04149	4.16044e-05	day4	ENSMAUG00000010713	0.759521	0.00789905	day6				day8	ENSMAUG00000008043	-0.774247	0.0102481	day14
ENSMAUG00000012617	1.01917	0.0313636	day1	ENSMAUG00000003378	0.59427	1.43147e-05	day2	ENSMAUG00000009894	-0.913565	0.018837	day4	ENSMAUG00000010719	0.749625	0.0195506	day6				day8	ENSMAUG00000008053	1.03992	0.0360975	day14
ENSMAUG00000012624	0.84084	0.0275535	day1	ENSMAUG00000003396	2.82807	4.5037e-06	day2	ENSMAUG00000009928	1.06071	1.53801e-07	day4	ENSMAUG00000010731	1.11587	8.73879e-05	day6				day8	ENSMAUG00000008058	1.90189	0.00128045	day14
ENSMAUG00000012638	0.670454	0.020146	day1	ENSMAUG00000003415	-1.03134	0.0357771	day2	ENSMAUG00000009932	1.41216	0.00154116	day4	ENSMAUG00000010736	-0.749602	0.0277847	day6				day8	ENSMAUG00000008087	-1.00496	0.0113458	day14
ENSMAUG00000012661	0.814298	0.00550119	day1	ENSMAUG00000003418	-1.26521	0.000282119	day2	ENSMAUG00000009937	0.739308	0.00766575	day4	ENSMAUG00000010774	-0.758533	0.0420791	day6				day8	ENSMAUG00000008097	0.711825	0.0259235	day14
ENSMAUG00000012670	0.98501	0.011491	day1	ENSMAUG00000003423	-0.733504	0.00567893	day2	ENSMAUG00000009984	0.810045	0.000710442	day4	ENSMAUG00000010788	-0.916627	0.00407708	day6				day8	ENSMAUG00000008108	-1.21817	0.00899994	day14
ENSMAUG00000012716	1.02471	0.0352418	day1	ENSMAUG00000003427	1.68985	3.08411e-16	day2	ENSMAUG00000009986	-0.983182	0.0385077	day4	ENSMAUG00000010789	-1.23856	8.16717e-05	day6				day8	ENSMAUG00000008130	-1.4205	0.0257316	day14
ENSMAUG00000012723	-0.703525	0.0477427	day1	ENSMAUG00000003442	-1.65384	0.0106159	day2	ENSMAUG00000010000	0.68532	0.0442209	day4	ENSMAUG00000010797	0.797746	0.00698723	day6				day8	ENSMAUG00000008133	-1.30978	0.0171514	day14
ENSMAUG00000012735	0.597424	0.00786592	day1	ENSMAUG00000003449	0.622223	0.0147051	day2	ENSMAUG00000010041	0.780002	0.0259948	day4	ENSMAUG00000010801	-0.959837	0.0410356	day6				day8	ENSMAUG00000008141	-1.39837	0.0121409	day14
ENSMAUG00000012738	0.769805	0.00668853	day1	ENSMAUG00000003458	0.990393	0.00210984	day2	ENSMAUG00000010063	0.642424	0.0139666	day4	ENSMAUG00000010811	1.05519	5.74033e-05	day6				day8	ENSMAUG00000008142	-0.697308	0.0329379	day14
ENSMAUG00000012748	-1.00063	0.027381	day1	ENSMAUG00000003467	-1.37095	0.0163724	day2	ENSMAUG00000010066	-1.38615	1.63319e-05	day4	ENSMAUG00000010817	-0.819632	0.0310223	day6				day8	ENSMAUG00000008155	0.9421	0.00595563	day14
ENSMAUG00000012750	-0.935825	0.0313636	day1	ENSMAUG00000003487	1.15566	3.01541e-07	day2	ENSMAUG00000010099	0.813789	0.0104543	day4	ENSMAUG00000010821	0.639094	0.0128417	day6				day8	ENSMAUG00000008164	0.920821	0.0200366	day14
ENSMAUG00000012759	-0.767346	0.0449008	day1	ENSMAUG00000003502	-0.847357	0.0410649	day2	ENSMAUG00000010118	-0.68057	0.043422	day4	ENSMAUG00000010823	1.20745	0.0159952	day6				day8	ENSMAUG00000008166	0.694125	0.018009	day14
ENSMAUG00000012796	1.13738	0.0143055	day1	ENSMAUG00000003525	-1.50083	0.0362859	day2	ENSMAUG00000010126	-1.02746	0.00413226	day4	ENSMAUG00000010838	0.685536	0.000441237	day6				day8	ENSMAUG00000008183	0.760111	0.0283785	day14
ENSMAUG00000012810	-1.11926	0.0071883	day1	ENSMAUG00000003534	-1.18345	0.0285887	day2	ENSMAUG00000010127	-1.25997	0.00309459	day4	ENSMAUG00000010844	-0.792577	0.0181366	day6				day8	ENSMAUG00000008193	-0.820247	0.0281774	day14
ENSMAUG00000012836	0.75887	0.0182632	day1	ENSMAUG00000003564	-1.02653	0.0142957	day2	ENSMAUG00000010150	-1.05151	0.0204701	day4	ENSMAUG00000010886	-1.14345	0.00917164	day6				day8	ENSMAUG00000008195	-1.00394	0.0206418	day14
ENSMAUG00000012852	0.956436	0.0103985	day1	ENSMAUG00000003571	1.03533	0.000422601	day2	ENSMAUG00000010153	0.693551	0.0436872	day4	ENSMAUG00000010888	-0.614422	0.0320044	day6				day8	ENSMAUG00000008228	0.72246	0.0416587	day14
ENSMAUG00000012907	0.993151	0.00294236	day1	ENSMAUG00000003592	-0.744559	0.0053594	day2	ENSMAUG00000010160	-1.06253	0.0362318	day4	ENSMAUG00000010895	-0.867345	0.0325566	day6				day8	ENSMAUG00000008232	-0.697097	0.0402959	day14
ENSMAUG00000012949	1.03643	0.00798374	day1	ENSMAUG00000003596	-1.40852	0.00240628	day2	ENSMAUG00000010184	-0.628912	0.0317573	day4	ENSMAUG00000010936	-1.71352	0.000785105	day6				day8	ENSMAUG00000008234	-0.636852	0.0402766	day14
ENSMAUG00000012957	1.02292	0.0019463	day1	ENSMAUG00000003605	1.61784	7.41752e-07	day2	ENSMAUG00000010205	0.936309	0.0442843	day4	ENSMAUG00000010945	0.907735	0.0144622	day6				day8	ENSMAUG00000008237	-0.781528	0.0131028	day14
ENSMAUG00000012977	-1.30737	0.0281194	day1	ENSMAUG00000003606	1.15312	6.12261e-05	day2	ENSMAUG00000010223	0.840494	1.44223e-05	day4	ENSMAUG00000010986	0.823032	0.04927	day6				day8	ENSMAUG00000008238	1.50871	7.54956e-05	day14
ENSMAUG00000012982	0.874953	0.00961694	day1	ENSMAUG00000003620	0.770571	0.0164637	day2	ENSMAUG00000010231	-0.748543	0.0460874	day4	ENSMAUG00000010994	0.599223	0.043365	day6				day8	ENSMAUG00000008243	-1.36043	0.0265063	day14
ENSMAUG00000013028	0.754879	0.00141802	day1	ENSMAUG00000003623	-0.847775	0.0140682	day2	ENSMAUG00000010260	-1.55706	0.00658003	day4	ENSMAUG00000011000	0.721354	0.043888	day6				day8	ENSMAUG00000008245	-0.928731	0.0216614	day14
ENSMAUG00000013059	-1.92771	0.000703107	day1	ENSMAUG00000003637	-1.12822	0.0204514	day2	ENSMAUG00000010266	0.826496	0.00155641	day4	ENSMAUG00000011020	0.659276	0.00023706	day6				day8	ENSMAUG00000008259	0.686094	0.0304602	day14
ENSMAUG00000013070	0.882929	0.00637995	day1	ENSMAUG00000003641	1.1612	0.0273516	day2	ENSMAUG00000010269	1.12529	1.03503e-05	day4	ENSMAUG00000011047	-0.75141	0.000575534	day6				day8	ENSMAUG00000008271	-1.18353	0.0258606	day14
ENSMAUG00000013088	1.03938	0.0244732	day1	ENSMAUG00000003645	-1.31202	0.000423663	day2	ENSMAUG00000010272	-0.869251	0.0421519	day4	ENSMAUG00000011084	0.740693	0.00520946	day6				day8	ENSMAUG00000008283	1.40857	0.0328743	day14
ENSMAUG00000013161	0.907983	0.000284166	day1	ENSMAUG00000003647	-1.35019	0.00483436	day2	ENSMAUG00000010278	0.660409	0.0175424	day4	ENSMAUG00000011128	-1.17641	0.000820347	day6				day8	ENSMAUG00000008284	-0.858167	0.0372091	day14
ENSMAUG00000013175	-0.748694	0.0346673	day1	ENSMAUG00000003657	-1.23266	0.00221125	day2	ENSMAUG00000010293	-1.30978	0.00447542	day4	ENSMAUG00000011132	-0.784464	0.000203312	day6				day8	ENSMAUG00000008290	1.64345	0.0058242	day14
ENSMAUG00000013185	0.934633	0.0474519	day1	ENSMAUG00000003696	0.836036	0.0271878	day2	ENSMAUG00000010302	-1.19877	0.0442843	day4	ENSMAUG00000011139	-0.775808	0.0264025	day6				day8	ENSMAUG00000008295	-1.31133	0.0169285	day14
ENSMAUG00000013212	1.10851	0.0046914	day1	ENSMAUG00000003739	-0.758516	0.0227853	day2	ENSMAUG00000010315	-0.839915	0.00200931	day4	ENSMAUG00000011151	-1.12677	0.0242613	day6				day8	ENSMAUG00000008307	1.01002	0.00129578	day14
ENSMAUG00000013223	1.0726	0.000681074	day1	ENSMAUG00000003757	-0.629291	0.00749464	day2	ENSMAUG00000010323	0.89154	0.00103747	day4	ENSMAUG00000011201	1.05439	6.68331e-06	day6				day8	ENSMAUG00000008320	2.52611	0.00238733	day14
ENSMAUG00000013234	1.24189	0.00980813	day1	ENSMAUG00000003769	0.608354	0.00465414	day2	ENSMAUG00000010339	0.98482	0.0442895	day4	ENSMAUG00000011233	0.771183	0.0105223	day6				day8	ENSMAUG00000008322	-0.662548	0.02873	day14
ENSMAUG00000013240	-0.749838	0.041265	day1	ENSMAUG00000003802	-1.36143	9.31632e-05	day2	ENSMAUG00000010388	1.26146	0.00150265	day4	ENSMAUG00000011240	0.68476	0.0310784	day6				day8	ENSMAUG00000008333	0.75937	0.0170169	day14
ENSMAUG00000013281	0.6726	0.00820707	day1	ENSMAUG00000003821	0.822386	0.0212279	day2	ENSMAUG00000010389	-1.35285	0.00880124	day4	ENSMAUG00000011243	0.804597	9.18458e-06	day6				day8	ENSMAUG00000008335	-1.22858	0.0335165	day14
ENSMAUG00000013288	0.605911	0.0313636	day1	ENSMAUG00000003834	1.10729	1.30297e-05	day2	ENSMAUG00000010407	1.37594	1.89236e-05	day4	ENSMAUG00000011309	0.671021	0.0295594	day6				day8	ENSMAUG00000008336	-1.34182	0.00776129	day14
ENSMAUG00000013319	0.801661	0.0366183	day1	ENSMAUG00000003841	1.23439	2.47485e-08	day2	ENSMAUG00000010410	-0.662311	0.0424241	day4	ENSMAUG00000011341	0.850366	0.0191043	day6				day8	ENSMAUG00000008346	0.679983	0.0453053	day14
ENSMAUG00000013396	1.06648	0.00937782	day1	ENSMAUG00000003845	-1.4595	0.0108024	day2	ENSMAUG00000010439	-0.949609	0.0107775	day4	ENSMAUG00000011381	-0.909612	0.00305539	day6				day8	ENSMAUG00000008354	-0.861493	0.0286207	day14
ENSMAUG00000013402	-0.845455	0.0412375	day1	ENSMAUG00000003846	0.61786	0.00992563	day2	ENSMAUG00000010441	0.832096	0.00175353	day4	ENSMAUG00000011402	1.04069	0.000708588	day6				day8	ENSMAUG00000008355	0.895902	0.0332598	day14
ENSMAUG00000013418	0.983119	0.0373155	day1	ENSMAUG00000003849	-0.929412	0.00415179	day2	ENSMAUG00000010463	-0.770323	0.00023491	day4	ENSMAUG00000011422	0.604362	0.0202816	day6				day8	ENSMAUG00000008372	-1.1409	0.0212649	day14
ENSMAUG00000013422	1.02921	0.0192044	day1	ENSMAUG00000003865	1.03805	0.0486409	day2	ENSMAUG00000010488	0.649804	0.0120144	day4	ENSMAUG00000011448	-0.786858	0.0445122	day6				day8	ENSMAUG00000008387	1.03541	0.0272756	day14
ENSMAUG00000013428	-0.974643	0.0124517	day1	ENSMAUG00000003905	0.783599	0.000372447	day2	ENSMAUG00000010500	0.965262	0.0293486	day4	ENSMAUG00000011458	0.94985	0.00738565	day6				day8	ENSMAUG00000008392	0.65352	0.0132467	day14
ENSMAUG00000013444	-1.12403	0.0061591	day1	ENSMAUG00000003954	0.880814	1.36346e-06	day2	ENSMAUG00000010508	-0.827288	0.00750032	day4	ENSMAUG00000011478	0.732779	8.04755e-05	day6				day8	ENSMAUG00000008401	-1.08968	0.0355145	day14
ENSMAUG00000013464	1.27532	4.87614e-06	day1	ENSMAUG00000003977	-1.67536	0.00201633	day2	ENSMAUG00000010521	0.771604	0.0199219	day4	ENSMAUG00000011517	-0.887583	0.0387794	day6				day8	ENSMAUG00000008417	-1.3003	0.00409066	day14
ENSMAUG00000013482	0.606093	0.0481453	day1	ENSMAUG00000004008	-1.2159	0.0111343	day2	ENSMAUG00000010544	-1.49423	0.0222077	day4	ENSMAUG00000011535	-0.632188	0.0295594	day6				day8	ENSMAUG00000008426	0.694707	0.036418	day14
ENSMAUG00000013489	0.99533	0.00468482	day1	ENSMAUG00000004011	-0.836736	0.00348443	day2	ENSMAUG00000010567	1.69946	7.28058e-07	day4	ENSMAUG00000011536	0.736208	0.00129987	day6				day8	ENSMAUG00000008433	0.800797	0.00337995	day14
ENSMAUG00000013523	0.908254	0.00624889	day1	ENSMAUG00000004031	0.883735	1.01658e-06	day2	ENSMAUG00000010569	0.74713	0.0248098	day4	ENSMAUG00000011556	0.657408	0.00880824	day6				day8	ENSMAUG00000008451	0.821792	0.0472212	day14
ENSMAUG00000013566	0.761649	0.0406685	day1	ENSMAUG00000004033	-0.698173	0.0278199	day2	ENSMAUG00000010590	0.770211	0.00436761	day4	ENSMAUG00000011647	-0.668211	0.0415178	day6				day8	ENSMAUG00000008458	-1.07645	0.0422763	day14
ENSMAUG00000013578	1.23096	0.000505837	day1	ENSMAUG00000004037	-2.29462	0.00258098	day2	ENSMAUG00000010604	0.653842	0.0292857	day4	ENSMAUG00000011658	-0.60318	0.0208233	day6				day8	ENSMAUG00000008472	-1.0273	0.00496039	day14
ENSMAUG00000013615	0.717667	0.021016	day1	ENSMAUG00000004045	-3.24291	0.00281332	day2	ENSMAUG00000010607	-0.861236	0.0039147	day4	ENSMAUG00000011659	0.785066	4.37986e-05	day6				day8	ENSMAUG00000008486	0.838116	0.0437851	day14
ENSMAUG00000013627	-1.20581	0.00019482	day1	ENSMAUG00000004048	0.917144	0.00632124	day2	ENSMAUG00000010624	0.727058	0.0287929	day4	ENSMAUG00000011662	-1.00668	0.0189497	day6				day8	ENSMAUG00000008499	1.17628	0.018235	day14
ENSMAUG00000013633	0.946625	0.0495837	day1	ENSMAUG00000004055	0.960523	0.023662	day2	ENSMAUG00000010636	1.13999	9.31822e-05	day4	ENSMAUG00000011666	-0.63452	0.0378107	day6				day8	ENSMAUG00000008500	1.07222	0.00071582	day14
ENSMAUG00000013638	0.643817	0.0416069	day1	ENSMAUG00000004061	1.35139	0.0233996	day2	ENSMAUG00000010682	-1.26074	0.000285709	day4	ENSMAUG00000011701	-0.948375	0.0314771	day6				day8	ENSMAUG00000008503	0.679811	0.00961205	day14
ENSMAUG00000013655	0.960583	0.0316966	day1	ENSMAUG00000004068	-0.714083	0.0171737	day2	ENSMAUG00000010713	0.722717	0.00917544	day4	ENSMAUG00000011737	-0.628067	0.00837311	day6				day8	ENSMAUG00000008510	-1.26077	0.046211	day14
ENSMAUG00000013659	1.13791	0.0157188	day1	ENSMAUG00000004086	1.1297	0.0494047	day2	ENSMAUG00000010719	0.930856	0.0019971	day4	ENSMAUG00000011749	-0.734564	0.0376556	day6				day8	ENSMAUG00000008514	-0.807844	0.032853	day14
ENSMAUG00000013707	-0.79587	0.0433682	day1	ENSMAUG00000004103	-1.29607	0.0220234	day2	ENSMAUG00000010731	1.44081	2.95918e-08	day4	ENSMAUG00000011774	0.896935	0.00276337	day6				day8	ENSMAUG00000008520	0.611338	0.00392508	day14
ENSMAUG00000013774	-0.72005	0.0497258	day1	ENSMAUG00000004105	-0.808239	0.0266253	day2	ENSMAUG00000010736	-0.866617	0.0170553	day4	ENSMAUG00000011778	-1.00648	0.00678529	day6				day8	ENSMAUG00000008541	-0.975819	0.00461473	day14
ENSMAUG00000013813	0.956781	0.0358701	day1	ENSMAUG00000004107	0.66097	0.00662008	day2	ENSMAUG00000010743	0.83272	0.0383082	day4	ENSMAUG00000011811	-0.751482	0.049203	day6				day8	ENSMAUG00000008552	0.924848	0.0246207	day14
ENSMAUG00000013857	0.86329	0.0431415	day1	ENSMAUG00000004136	1.36783	0.00776977	day2	ENSMAUG00000010774	-0.986319	0.0318514	day4	ENSMAUG00000011837	-1.07917	0.00738565	day6				day8	ENSMAUG00000008559	-0.976634	0.034422	day14
ENSMAUG00000013884	-0.742077	0.0481453	day1	ENSMAUG00000004166	1.04057	0.00682963	day2	ENSMAUG00000010788	-0.843599	0.0227291	day4	ENSMAUG00000011897	-0.919615	0.00211776	day6				day8	ENSMAUG00000008578	0.890781	0.0258073	day14
ENSMAUG00000013899	-0.74033	0.0133344	day1	ENSMAUG00000004170	-0.74926	0.0169188	day2	ENSMAUG00000010789	-1.2636	0.000643564	day4	ENSMAUG00000011916	0.744877	0.0288822	day6				day8	ENSMAUG00000008612	0.998989	0.013328	day14
ENSMAUG00000013974	0.699936	0.0274072	day1	ENSMAUG00000004175	-0.676249	0.00144497	day2	ENSMAUG00000010797	0.999092	0.000260779	day4	ENSMAUG00000011931	-0.902596	0.00592613	day6				day8	ENSMAUG00000008621	-0.585864	0.0389952	day14
ENSMAUG00000013984	1.11018	0.00342534	day1	ENSMAUG00000004291	-1.07502	0.0118396	day2	ENSMAUG00000010811	1.34489	5.60482e-09	day4	ENSMAUG00000011947	0.741452	8.41735e-05	day6				day8	ENSMAUG00000008635	0.667478	0.0106404	day14
ENSMAUG00000014041	-0.708138	0.0167393	day1	ENSMAUG00000004340	0.643987	0.0028438	day2	ENSMAUG00000010816	0.803751	0.0363084	day4	ENSMAUG00000011955	-0.980763	0.00569227	day6				day8	ENSMAUG00000008636	0.797005	0.00802607	day14
ENSMAUG00000014058	0.769071	0.00186985	day1	ENSMAUG00000004345	0.708873	0.000388489	day2	ENSMAUG00000010817	-0.975998	0.0166381	day4	ENSMAUG00000012005	0.605307	0.00423209	day6				day8	ENSMAUG00000008637	0.873541	0.0022299	day14
ENSMAUG00000014071	-0.638492	0.0352114	day1	ENSMAUG00000004373	-1.43876	0.0171148	day2	ENSMAUG00000010821	0.653549	0.010627	day4	ENSMAUG00000012031	0.749753	3.75063e-07	day6				day8	ENSMAUG00000008682	-1.09843	0.0370107	day14
ENSMAUG00000014127	0.647534	0.0287606	day1	ENSMAUG00000004383	0.662846	0.000125869	day2	ENSMAUG00000010823	1.30641	0.00582928	day4	ENSMAUG00000012073	0.645692	0.00220029	day6				day8	ENSMAUG00000008698	-0.814706	0.030546	day14
ENSMAUG00000014162	0.757796	0.0278593	day1	ENSMAUG00000004385	1.0184	0.000210341	day2	ENSMAUG00000010880	-0.637748	0.0289295	day4	ENSMAUG00000012088	0.882782	0.00616445	day6				day8	ENSMAUG00000008723	1.04272	0.0106404	day14
ENSMAUG00000014219	0.647913	0.0470786	day1	ENSMAUG00000004398	-0.819712	0.0145667	day2	ENSMAUG00000010881	-0.874688	0.00766874	day4	ENSMAUG00000012099	0.592192	0.0230906	day6				day8	ENSMAUG00000008745	0.702574	0.0372091	day14
ENSMAUG00000014242	0.68645	0.0121338	day1	ENSMAUG00000004399	1.04467	0.000139675	day2	ENSMAUG00000010886	-1.05347	0.016172	day4	ENSMAUG00000012116	-1.1474	0.000855157	day6				day8	ENSMAUG00000008751	0.837122	0.0189008	day14
ENSMAUG00000014251	-0.768923	0.0277626	day1	ENSMAUG00000004413	-1.1293	0.000171583	day2	ENSMAUG00000010898	0.847354	0.00702226	day4	ENSMAUG00000012156	-0.746643	0.000913479	day6				day8	ENSMAUG00000008753	-1.05688	0.00468779	day14
ENSMAUG00000014288	-0.95073	0.0256404	day1	ENSMAUG00000004476	0.727609	0.000987108	day2	ENSMAUG00000010911	1.03453	0.0307969	day4	ENSMAUG00000012157	-1.00342	0.0379863	day6				day8	ENSMAUG00000008757	-0.961596	0.0265093	day14
ENSMAUG00000014293	1.11044	0.00451993	day1	ENSMAUG00000004490	-1.59135	2.04553e-06	day2	ENSMAUG00000010932	0.591027	0.0421912	day4	ENSMAUG00000012168	0.644878	0.00707299	day6				day8	ENSMAUG00000008758	-0.791404	0.00786847	day14
ENSMAUG00000014344	-0.829295	0.0472308	day1	ENSMAUG00000004539	-0.798091	0.00467367	day2	ENSMAUG00000010936	-1.1042	0.0202525	day4	ENSMAUG00000012178	0.745501	0.000968002	day6				day8	ENSMAUG00000008761	-1.11344	0.0157224	day14
ENSMAUG00000014385	0.947636	0.0165869	day1	ENSMAUG00000004565	-0.666356	0.0274001	day2	ENSMAUG00000010945	0.985591	0.00477304	day4	ENSMAUG00000012195	-0.868951	0.00162066	day6				day8	ENSMAUG00000008763	0.688382	0.0102481	day14
ENSMAUG00000014387	0.905931	0.000338059	day1	ENSMAUG00000004577	1.14668	4.49305e-06	day2	ENSMAUG00000010951	-1.2413	0.010893	day4	ENSMAUG00000012208	0.804625	0.0350382	day6				day8	ENSMAUG00000008792	-0.747643	0.00696664	day14
ENSMAUG00000014406	1.29084	0.000338059	day1	ENSMAUG00000004612	-1.24209	0.0151158	day2	ENSMAUG00000010952	1.17082	0.00103193	day4	ENSMAUG00000012238	-0.61739	0.0224536	day6				day8	ENSMAUG00000008800	0.73331	0.0292073	day14
ENSMAUG00000014411	-0.650406	0.0495711	day1	ENSMAUG00000004618	-0.738436	0.00128076	day2	ENSMAUG00000010986	0.961233	0.0169942	day4	ENSMAUG00000012265	0.667002	0.00135415	day6				day8	ENSMAUG00000008827	0.836416	0.00683608	day14
ENSMAUG00000014417	1.19001	0.00182836	day1	ENSMAUG00000004637	1.37097	0.0188626	day2	ENSMAUG00000011000	0.937797	0.00861805	day4	ENSMAUG00000012271	1.18476	0.000564841	day6				day8	ENSMAUG00000008828	0.919618	0.00214228	day14
ENSMAUG00000014431	0.96156	0.0410487	day1	ENSMAUG00000004640	0.775824	1.19798e-05	day2	ENSMAUG00000011020	0.735342	5.97415e-06	day4	ENSMAUG00000012286	-0.96375	0.00506816	day6				day8	ENSMAUG00000008835	1.05194	0.00514365	day14
ENSMAUG00000014460	0.766069	0.0219629	day1	ENSMAUG00000004679	1.8438	2.32953e-05	day2	ENSMAUG00000011031	-1.47129	0.000120441	day4	ENSMAUG00000012416	1.01645	3.05482e-05	day6				day8	ENSMAUG00000008848	-0.999767	0.0187662	day14
ENSMAUG00000014477	0.602664	0.00749297	day1	ENSMAUG00000004682	0.816708	0.00268331	day2	ENSMAUG00000011034	0.973986	0.0385077	day4	ENSMAUG00000012431	-0.831636	0.0198815	day6				day8	ENSMAUG00000008857	0.600496	0.0383113	day14
ENSMAUG00000014490	-1.33479	0.000338059	day1	ENSMAUG00000004693	0.892704	0.000377018	day2	ENSMAUG00000011047	-1.00866	3.59999e-06	day4	ENSMAUG00000012438	0.713561	0.0294488	day6				day8	ENSMAUG00000008862	0.9664	0.0363577	day14
ENSMAUG00000014582	-0.918714	0.000407821	day1	ENSMAUG00000004700	-1.4835	0.00436854	day2	ENSMAUG00000011084	0.746998	0.00528582	day4	ENSMAUG00000012439	0.830608	0.00866723	day6				day8	ENSMAUG00000008865	-1.00905	0.0197562	day14
ENSMAUG00000014583	1.26155	0.000387425	day1	ENSMAUG00000004704	-0.623616	0.0312516	day2	ENSMAUG00000011085	0.884036	0.00647291	day4	ENSMAUG00000012442	-0.971458	0.0336154	day6				day8	ENSMAUG00000008869	0.714078	0.04779	day14
ENSMAUG00000014591	-1.10998	0.0193513	day1	ENSMAUG00000004730	0.745722	0.00106399	day2	ENSMAUG00000011093	0.888218	0.0339921	day4	ENSMAUG00000012457	-0.886025	0.0197396	day6				day8	ENSMAUG00000008892	-0.598118	0.034422	day14
ENSMAUG00000014596	1.18095	0.000575687	day1	ENSMAUG00000004740	-0.815703	0.00334637	day2	ENSMAUG00000011128	-0.805695	0.0120144	day4	ENSMAUG00000012466	-0.640276	0.033597	day6				day8	ENSMAUG00000008897	0.752056	0.0461385	day14
ENSMAUG00000014614	-0.928265	0.0243326	day1	ENSMAUG00000004766	0.966163	0.00432808	day2	ENSMAUG00000011132	-0.691029	0.0142346	day4	ENSMAUG00000012476	0.683982	0.0135345	day6				day8	ENSMAUG00000008899	-1.10121	0.0283429	day14
ENSMAUG00000014617	0.718001	0.0440212	day1	ENSMAUG00000004780	2.55092	2.32307e-05	day2	ENSMAUG00000011139	-0.736775	0.0319236	day4	ENSMAUG00000012525	-0.657852	0.046291	day6				day8	ENSMAUG00000008910	1.1569	0.00155576	day14
ENSMAUG00000014624	0.907083	0.0128773	day1	ENSMAUG00000004805	-1.40451	0.00195869	day2	ENSMAUG00000011151	-1.17014	0.0167462	day4	ENSMAUG00000012527	0.625734	0.00611455	day6				day8	ENSMAUG00000008921	-0.605791	0.0495236	day14
ENSMAUG00000014626	1.55425	0.0136968	day1	ENSMAUG00000004813	-0.829053	0.00678341	day2	ENSMAUG00000011201	1.24999	5.16251e-08	day4	ENSMAUG00000012534	0.645997	0.0428913	day6				day8	ENSMAUG00000008944	-0.762326	0.0453327	day14
ENSMAUG00000014633	-0.916444	0.0303283	day1	ENSMAUG00000004834	-1.52606	0.00697108	day2	ENSMAUG00000011233	0.783405	0.00922246	day4	ENSMAUG00000012540	0.595496	0.00211776	day6				day8	ENSMAUG00000008947	0.654129	0.00802607	day14
ENSMAUG00000014642	-0.687768	0.0453365	day1	ENSMAUG00000004848	0.802307	0.0014938	day2	ENSMAUG00000011240	0.981283	0.000903844	day4	ENSMAUG00000012543	0.873294	0.0193077	day6				day8	ENSMAUG00000008950	-1.13384	0.048301	day14
ENSMAUG00000014663	-0.993897	0.00731956	day1	ENSMAUG00000004861	-0.943639	0.00125215	day2	ENSMAUG00000011243	1.11265	4.58214e-10	day4	ENSMAUG00000012611	-0.615108	0.0173173	day6				day8	ENSMAUG00000008960	0.947067	0.00269011	day14
ENSMAUG00000014711	1.20463	0.00660382	day1	ENSMAUG00000004886	1.39223	0.0291636	day2	ENSMAUG00000011309	0.785207	0.0118959	day4	ENSMAUG00000012617	1.04924	0.00390318	day6				day8	ENSMAUG00000008963	-1.59089	0.000172472	day14
ENSMAUG00000014786	0.659671	0.0395694	day1	ENSMAUG00000004911	0.829901	0.00593251	day2	ENSMAUG00000011342	-0.61414	0.0239797	day4	ENSMAUG00000012624	0.690925	0.0311718	day6				day8	ENSMAUG00000008973	0.871583	0.0320349	day14
ENSMAUG00000014787	1.16414	0.0346673	day1	ENSMAUG00000004916	0.597629	0.00023799	day2	ENSMAUG00000011381	-0.736218	0.0183827	day4	ENSMAUG00000012661	0.80076	7.5529e-06	day6				day8	ENSMAUG00000008991	0.842253	0.0347348	day14
ENSMAUG00000014790	-0.683591	0.0270953	day1	ENSMAUG00000004929	0.697903	5.50486e-09	day2	ENSMAUG00000011402	0.799136	0.00981434	day4	ENSMAUG00000012670	0.715924	0.0303614	day6				day8	ENSMAUG00000009016	-0.731063	0.0485698	day14
ENSMAUG00000014799	0.724548	0.0321395	day1	ENSMAUG00000004952	-0.767173	0.0041446	day2	ENSMAUG00000011422	0.589534	0.0337351	day4	ENSMAUG00000012700	0.610661	0.0151444	day6				day8	ENSMAUG00000009022	1.18991	0.00535048	day14
ENSMAUG00000014808	-0.856174	0.00477668	day1	ENSMAUG00000004964	-0.948288	0.00950118	day2	ENSMAUG00000011477	1.10747	0.0394362	day4	ENSMAUG00000012716	1.10547	0.00804288	day6				day8	ENSMAUG00000009025	-1.04823	0.047593	day14
ENSMAUG00000014822	0.69352	0.0123977	day1	ENSMAUG00000004976	-1.05106	2.38839e-06	day2	ENSMAUG00000011478	0.88248	1.05999e-06	day4	ENSMAUG00000012723	-0.896301	0.00534777	day6				day8	ENSMAUG00000009031	0.798985	0.00869039	day14
ENSMAUG00000014827	1.00861	0.0352114	day1	ENSMAUG00000005003	0.608359	0.00187886	day2	ENSMAUG00000011536	0.692571	0.00135789	day4	ENSMAUG00000012738	0.64197	0.00475437	day6				day8	ENSMAUG00000009043	1.04861	0.036418	day14
ENSMAUG00000014834	0.6425	0.0425031	day1	ENSMAUG00000005047	1.07277	0.000172476	day2	ENSMAUG00000011539	0.813344	0.0491358	day4	ENSMAUG00000012748	-0.959503	0.022857	day6				day8	ENSMAUG00000009052	-1.70093	0.0322086	day14
ENSMAUG00000014838	-1.28762	0.00134555	day1	ENSMAUG00000005056	1.22761	0.0127548	day2	ENSMAUG00000011545	-0.85898	0.0486167	day4	ENSMAUG00000012750	-0.942922	0.0122154	day6				day8	ENSMAUG00000009056	-0.85802	0.0196568	day14
ENSMAUG00000014845	1.06407	9.0545e-05	day1	ENSMAUG00000005066	-0.989056	0.0132642	day2	ENSMAUG00000011556	0.697591	0.00966114	day4	ENSMAUG00000012759	-0.92867	0.00837311	day6				day8	ENSMAUG00000009068	0.975453	0.0233964	day14
ENSMAUG00000014917	1.09933	0.00144922	day1	ENSMAUG00000005074	-1.3319	0.0118431	day2	ENSMAUG00000011591	-1.60995	0.0167462	day4	ENSMAUG00000012796	0.90179	0.0139659	day6				day8	ENSMAUG00000009071	-1.32312	0.0024689	day14
ENSMAUG00000014918	1.06622	0.00594302	day1	ENSMAUG00000005080	-0.84461	0.0490175	day2	ENSMAUG00000011609	0.614122	0.0333463	day4	ENSMAUG00000012803	-0.724367	0.0424227	day6				day8	ENSMAUG00000009077	-1.89365	0.00128045	day14
ENSMAUG00000014960	1.18903	0.0019463	day1	ENSMAUG00000005083	3.30695	3.72528e-16	day2	ENSMAUG00000011650	-0.68822	0.0038765	day4	ENSMAUG00000012810	-0.821478	0.0191043	day6				day8	ENSMAUG00000009088	-1.02399	0.0485698	day14
ENSMAUG00000015002	-1.36172	0.010653	day1	ENSMAUG00000005100	0.998669	2.46279e-05	day2	ENSMAUG00000011653	0.840854	0.000875825	day4	ENSMAUG00000012852	0.675423	0.0103651	day6				day8	ENSMAUG00000009099	0.829893	0.0217121	day14
ENSMAUG00000015023	0.960099	0.00184712	day1	ENSMAUG00000005119	-1.31784	0.00223818	day2	ENSMAUG00000011659	0.902023	6.81671e-07	day4	ENSMAUG00000012857	-0.825402	0.0293421	day6				day8	ENSMAUG00000009102	0.737273	0.0133728	day14
ENSMAUG00000015027	0.937539	0.0332806	day1	ENSMAUG00000005195	-0.775027	0.0239291	day2	ENSMAUG00000011662	-0.932485	0.0357843	day4	ENSMAUG00000012907	0.804785	0.000162214	day6				day8	ENSMAUG00000009109	1.14482	0.0205263	day14
ENSMAUG00000015053	0.782682	0.0158395	day1	ENSMAUG00000005200	0.688498	0.000524637	day2	ENSMAUG00000011666	-0.660196	0.0442843	day4	ENSMAUG00000012942	0.585702	0.0187922	day6				day8	ENSMAUG00000009124	1.6545	0.0111937	day14
ENSMAUG00000015090	0.695479	0.0488384	day1	ENSMAUG00000005205	-0.673132	0.041306	day2	ENSMAUG00000011722	0.891771	0.0166381	day4	ENSMAUG00000012949	0.845801	0.000118358	day6				day8	ENSMAUG00000009127	0.759762	0.0109354	day14
ENSMAUG00000015108	0.696372	0.0450688	day1	ENSMAUG00000005216	0.959739	0.00643736	day2	ENSMAUG00000011737	-0.845883	0.000201314	day4	ENSMAUG00000012957	0.759907	0.00170403	day6				day8	ENSMAUG00000009147	0.87233	0.0459244	day14
ENSMAUG00000015148	-0.668352	0.00477668	day1	ENSMAUG00000005220	2.8024	1.62027e-07	day2	ENSMAUG00000011753	-0.667506	0.0196221	day4	ENSMAUG00000012958	0.80527	0.0431643	day6				day8	ENSMAUG00000009192	-0.826353	0.0312596	day14
ENSMAUG00000015180	1.20367	0.00462265	day1	ENSMAUG00000005222	-0.996239	0.00556351	day2	ENSMAUG00000011770	0.819551	0.0454741	day4	ENSMAUG00000012982	0.664729	0.0134596	day6				day8	ENSMAUG00000009212	2.25538	5.10766e-05	day14
ENSMAUG00000015225	1.2656	0.00392682	day1	ENSMAUG00000005262	1.13616	5.80385e-07	day2	ENSMAUG00000011774	0.889998	0.00500205	day4	ENSMAUG00000012996	0.859914	0.0294488	day6				day8	ENSMAUG00000009215	2.23741	1.1882e-05	day14
ENSMAUG00000015242	0.985712	0.0197719	day1	ENSMAUG00000005286	-0.923366	0.0242564	day2	ENSMAUG00000011778	-1.06332	0.0038806	day4	ENSMAUG00000013015	-1.02696	0.0202027	day6				day8	ENSMAUG00000009218	0.613333	0.0113875	day14
ENSMAUG00000015275	-1.36013	0.00500722	day1	ENSMAUG00000005296	-0.822309	0.00524027	day2	ENSMAUG00000011779	-0.805749	1.33813e-05	day4	ENSMAUG00000013070	0.880587	0.000314231	day6				day8	ENSMAUG00000009226	0.74001	0.0304966	day14
ENSMAUG00000015287	0.835357	0.0152348	day1	ENSMAUG00000005303	0.79038	0.0041107	day2	ENSMAUG00000011798	1.05616	0.0145781	day4	ENSMAUG00000013119	-0.707022	0.04927	day6				day8	ENSMAUG00000009246	0.953503	0.0304966	day14
ENSMAUG00000015288	1.37215	0.0352418	day1	ENSMAUG00000005310	-1.0148	0.00346426	day2	ENSMAUG00000011837	-1.04933	0.00740798	day4	ENSMAUG00000013153	-0.799533	0.0212095	day6				day8	ENSMAUG00000009255	-1.64511	0.020922	day14
ENSMAUG00000015289	-0.609748	0.0286825	day1	ENSMAUG00000005326	-1.52272	0.00240628	day2	ENSMAUG00000011897	-1.04815	0.00586065	day4	ENSMAUG00000013161	0.826586	9.4928e-05	day6				day8	ENSMAUG00000009257	1.08757	0.000382471	day14
ENSMAUG00000015299	0.687025	0.0279265	day1	ENSMAUG00000005339	1.0009	0.00248675	day2	ENSMAUG00000011916	1.14215	0.000229189	day4	ENSMAUG00000013177	0.932676	0.01049	day6				day8	ENSMAUG00000009276	1.00344	0.0227917	day14
ENSMAUG00000015330	0.823973	0.0373155	day1	ENSMAUG00000005394	0.694361	0.0255827	day2	ENSMAUG00000011936	0.604524	0.00993558	day4	ENSMAUG00000013183	0.705539	0.00819521	day6				day8	ENSMAUG00000009280	-0.954779	0.0372006	day14
ENSMAUG00000015332	-0.761183	0.0251464	day1	ENSMAUG00000005409	0.994023	2.93713e-06	day2	ENSMAUG00000011947	0.760262	4.8576e-05	day4	ENSMAUG00000013201	-1.01589	0.0267184	day6				day8	ENSMAUG00000009294	0.667667	0.0381269	day14
ENSMAUG00000015338	0.658563	0.0291104	day1	ENSMAUG00000005418	0.607738	0.000862607	day2	ENSMAUG00000012005	0.616702	0.0029749	day4	ENSMAUG00000013212	0.906596	0.00461299	day6				day8	ENSMAUG00000009295	-0.905916	0.00696664	day14
ENSMAUG00000015353	-1.14877	0.00906332	day1	ENSMAUG00000005424	1.0651	0.00437996	day2	ENSMAUG00000012028	-1.3548	0.0135597	day4	ENSMAUG00000013221	0.915146	0.00570663	day6				day8	ENSMAUG00000009346	-1.24811	0.032504	day14
ENSMAUG00000015363	-0.861581	0.0372009	day1	ENSMAUG00000005444	-0.707873	0.0236637	day2	ENSMAUG00000012031	1.01447	4.23137e-12	day4	ENSMAUG00000013223	0.912678	3.51161e-08	day6				day8	ENSMAUG00000009354	1.01978	0.0281834	day14
ENSMAUG00000015378	-1.10325	0.0326895	day1	ENSMAUG00000005458	-0.912827	0.0210556	day2	ENSMAUG00000012039	-1.08071	0.00801957	day4	ENSMAUG00000013240	-1.04663	0.00170403	day6				day8	ENSMAUG00000009371	-0.889951	0.0304516	day14
ENSMAUG00000015379	0.872255	0.028145	day1	ENSMAUG00000005472	-0.97708	0.0448265	day2	ENSMAUG00000012073	0.68497	0.000657134	day4	ENSMAUG00000013272	0.896374	0.0295594	day6				day8	ENSMAUG00000009390	0.678507	1.61954e-05	day14
ENSMAUG00000015390	-0.985057	0.0115247	day1	ENSMAUG00000005494	0.997707	0.00764648	day2	ENSMAUG00000012088	0.825354	0.0127688	day4	ENSMAUG00000013281	0.77082	7.82212e-05	day6				day8	ENSMAUG00000009424	-1.76622	0.0324634	day14
ENSMAUG00000015394	0.874215	0.0338821	day1	ENSMAUG00000005503	1.02314	2.34054e-07	day2	ENSMAUG00000012100	-1.1075	0.0235018	day4	ENSMAUG00000013293	0.595477	0.0420886	day6				day8	ENSMAUG00000009440	-0.6883	0.0183664	day14
ENSMAUG00000015401	0.61924	0.005669	day1	ENSMAUG00000005513	-0.986813	0.000111542	day2	ENSMAUG00000012113	-1.07202	0.00616764	day4	ENSMAUG00000013313	-0.888987	0.021064	day6				day8	ENSMAUG00000009456	0.949957	0.0277491	day14
ENSMAUG00000015413	-1.05674	0.00860941	day1	ENSMAUG00000005533	0.62738	0.0349199	day2	ENSMAUG00000012116	-0.748878	0.0272952	day4	ENSMAUG00000013319	0.721239	0.0132819	day6				day8	ENSMAUG00000009463	0.686587	0.00855169	day14
ENSMAUG00000015446	0.66372	0.0373083	day1	ENSMAUG00000005565	0.93859	0.0376832	day2	ENSMAUG00000012144	0.593596	0.010997	day4	ENSMAUG00000013379	-0.817931	0.0122508	day6				day8	ENSMAUG00000009468	-0.849882	0.0459244	day14
ENSMAUG00000015459	1.06924	0.00665602	day1	ENSMAUG00000005575	0.667144	0.000494555	day2	ENSMAUG00000012168	0.771493	0.000891326	day4	ENSMAUG00000013396	0.680425	0.0162174	day6				day8	ENSMAUG00000009494	1.15762	0.000306362	day14
ENSMAUG00000015471	-0.880214	0.0416563	day1	ENSMAUG00000005628	-1.21048	2.92651e-05	day2	ENSMAUG00000012170	0.632219	0.0176573	day4	ENSMAUG00000013402	-0.759572	0.0286575	day6				day8	ENSMAUG00000009514	-0.714724	0.0155063	day14
ENSMAUG00000015514	0.711364	0.0481453	day1	ENSMAUG00000005644	1.09903	0.00373926	day2	ENSMAUG00000012178	0.923879	2.51955e-05	day4	ENSMAUG00000013428	-0.822616	0.0137282	day6				day8	ENSMAUG00000009518	0.967452	0.0115309	day14
ENSMAUG00000015528	0.991817	0.0055203	day1	ENSMAUG00000005650	-1.63441	0.00905719	day2	ENSMAUG00000012195	-0.824194	0.00789804	day4	ENSMAUG00000013461	0.816897	0.0424227	day6				day8	ENSMAUG00000009530	-1.06311	0.0439636	day14
ENSMAUG00000015589	0.952527	0.00712354	day1	ENSMAUG00000005670	0.709131	0.00584951	day2	ENSMAUG00000012225	-0.640992	0.00768155	day4	ENSMAUG00000013464	0.770313	1.55116e-09	day6				day8	ENSMAUG00000009544	-0.627399	0.00594393	day14
ENSMAUG00000015596	0.743737	0.0425335	day1	ENSMAUG00000005681	-0.866031	0.0138701	day2	ENSMAUG00000012241	-0.878453	0.00965228	day4	ENSMAUG00000013485	-0.71761	0.047438	day6				day8	ENSMAUG00000009546	0.945222	0.0437264	day14
ENSMAUG00000015598	-0.919358	0.0128773	day1	ENSMAUG00000005686	-1.29584	0.0018122	day2	ENSMAUG00000012265	0.826986	2.06638e-05	day4	ENSMAUG00000013489	0.786546	0.000426686	day6				day8	ENSMAUG00000009551	-0.826237	0.0485698	day14
ENSMAUG00000015649	-0.605291	0.0374609	day1	ENSMAUG00000005706	-0.788621	6.42013e-07	day2	ENSMAUG00000012271	1.41466	1.30601e-05	day4	ENSMAUG00000013499	0.58783	0.0280562	day6				day8	ENSMAUG00000009566	-0.954864	0.0142032	day14
ENSMAUG00000015659	0.901041	0.0369694	day1	ENSMAUG00000005709	-1.35738	0.000889932	day2	ENSMAUG00000012286	-1.08794	0.000329348	day4	ENSMAUG00000013501	-0.89698	0.0197396	day6				day8	ENSMAUG00000009586	0.910802	0.00107171	day14
ENSMAUG00000015670	1.19018	9.0545e-05	day1	ENSMAUG00000005713	-0.816432	0.00886938	day2	ENSMAUG00000012319	-0.78696	0.0185691	day4	ENSMAUG00000013523	0.652873	0.00846894	day6				day8	ENSMAUG00000009613	-1.31488	0.0385801	day14
ENSMAUG00000015693	-1.38038	0.00687312	day1	ENSMAUG00000005723	-1.62792	5.20137e-05	day2	ENSMAUG00000012348	0.637915	0.00123485	day4	ENSMAUG00000013566	0.939756	0.0022778	day6				day8	ENSMAUG00000009618	0.60688	0.0052662	day14
ENSMAUG00000015697	0.679517	0.0430128	day1	ENSMAUG00000005802	0.661114	0.0110373	day2	ENSMAUG00000012416	1.31837	4.32801e-09	day4	ENSMAUG00000013567	0.784192	0.0191043	day6				day8	ENSMAUG00000009640	-1.16837	0.0167772	day14
ENSMAUG00000015764	-0.73137	0.0447044	day1	ENSMAUG00000005807	0.918893	0.0342312	day2	ENSMAUG00000012424	0.985866	0.00388441	day4	ENSMAUG00000013577	-0.890259	0.0353447	day6				day8	ENSMAUG00000009675	-1.37984	1.85063e-08	day14
ENSMAUG00000015805	1.00295	0.0321215	day1	ENSMAUG00000005814	-1.65981	0.00945674	day2	ENSMAUG00000012439	1.17221	1.48448e-05	day4	ENSMAUG00000013578	0.978938	0.000874244	day6				day8	ENSMAUG00000009684	-1.10509	0.00932106	day14
ENSMAUG00000015808	-1.60335	0.000161211	day1	ENSMAUG00000005889	0.70034	0.00659347	day2	ENSMAUG00000012461	-0.83936	0.00411781	day4	ENSMAUG00000013599	0.753802	0.0127778	day6				day8	ENSMAUG00000009688	-0.940217	0.0193391	day14
ENSMAUG00000015811	1.43808	8.47879e-05	day1	ENSMAUG00000005917	0.691622	0.00023447	day2	ENSMAUG00000012466	-0.928451	0.00355675	day4	ENSMAUG00000013602	-0.791926	0.00211776	day6				day8	ENSMAUG00000009708	-1.0299	0.00683608	day14
ENSMAUG00000015826	1.30228	0.0395137	day1	ENSMAUG00000005987	-0.881173	0.0300122	day2	ENSMAUG00000012476	1.02814	4.00683e-05	day4	ENSMAUG00000013615	0.637839	0.00616445	day6				day8	ENSMAUG00000009709	-1.38759	0.00196376	day14
ENSMAUG00000015871	-0.901677	0.0447177	day1	ENSMAUG00000005998	1.49627	0.028607	day2	ENSMAUG00000012505	-0.877507	0.029893	day4	ENSMAUG00000013627	-1.37104	2.33958e-05	day6				day8	ENSMAUG00000009710	-0.812036	0.0329379	day14
ENSMAUG00000015927	0.859741	4.90676e-05	day1	ENSMAUG00000005999	1.46045	1.7709e-05	day2	ENSMAUG00000012527	0.610316	0.00154116	day4	ENSMAUG00000013637	-0.819625	0.04927	day6				day8	ENSMAUG00000009737	0.775297	0.00685651	day14
ENSMAUG00000015941	-0.892537	0.010929	day1	ENSMAUG00000006043	1.28949	0.000326943	day2	ENSMAUG00000012540	0.604878	0.00182401	day4	ENSMAUG00000013657	-0.815805	0.0403299	day6				day8	ENSMAUG00000009740	-1.12899	0.00230421	day14
ENSMAUG00000015946	0.803235	0.0118123	day1	ENSMAUG00000006045	-1.09664	0.00240628	day2	ENSMAUG00000012543	0.905726	0.0191871	day4	ENSMAUG00000013658	-1.27016	0.00211776	day6				day8	ENSMAUG00000009749	0.687525	0.02849	day14
ENSMAUG00000015949	-0.842498	0.00392341	day1	ENSMAUG00000006061	-0.991028	0.0449749	day2	ENSMAUG00000012552	-0.955057	0.0221525	day4	ENSMAUG00000013659	0.985442	0.00649852	day6				day8	ENSMAUG00000009753	0.894253	0.0155803	day14
ENSMAUG00000015952	0.675443	0.0287606	day1	ENSMAUG00000006073	-1.64387	0.000758813	day2	ENSMAUG00000012577	0.588186	0.0213306	day4	ENSMAUG00000013707	-1.17009	0.00217372	day6				day8	ENSMAUG00000009754	-0.808778	0.024229	day14
ENSMAUG00000016057	0.679722	0.0151893	day1	ENSMAUG00000006118	-0.634548	0.0486393	day2	ENSMAUG00000012602	-0.89847	0.0136015	day4	ENSMAUG00000013719	-0.920124	0.0225755	day6				day8	ENSMAUG00000009759	-0.659526	0.0287357	day14
ENSMAUG00000016093	-0.648894	0.0360663	day1	ENSMAUG00000006134	0.836714	0.0369137	day2	ENSMAUG00000012614	0.777462	0.000489001	day4	ENSMAUG00000013790	-0.867182	0.0155847	day6				day8	ENSMAUG00000009763	-1.07642	0.0358619	day14
ENSMAUG00000016096	0.762938	0.0151893	day1	ENSMAUG00000006146	0.790487	0.00500437	day2	ENSMAUG00000012617	0.789797	0.0440051	day4	ENSMAUG00000013854	-0.773804	0.00326831	day6				day8	ENSMAUG00000009788	1.05153	0.00734643	day14
ENSMAUG00000016113	1.05316	0.00186725	day1	ENSMAUG00000006159	-0.978359	0.0264203	day2	ENSMAUG00000012624	0.901271	0.00200809	day4	ENSMAUG00000013902	-0.705903	0.0345349	day6				day8	ENSMAUG00000009790	0.792453	0.00359821	day14
ENSMAUG00000016115	0.935793	0.0260889	day1	ENSMAUG00000006190	1.09675	4.90557e-05	day2	ENSMAUG00000012661	0.937867	3.67413e-08	day4	ENSMAUG00000013910	-0.705776	0.0135294	day6				day8	ENSMAUG00000009799	-0.696506	0.0480679	day14
ENSMAUG00000016150	0.767986	0.0255779	day1	ENSMAUG00000006195	-0.790445	0.00751456	day2	ENSMAUG00000012668	-1.69791	0.0169566	day4	ENSMAUG00000013973	-0.990901	0.000778529	day6				day8	ENSMAUG00000009858	1.05867	0.00469478	day14
ENSMAUG00000016172	1.1312	0.000206373	day1	ENSMAUG00000006211	-0.629038	0.00371106	day2	ENSMAUG00000012670	0.770062	0.016172	day4	ENSMAUG00000013974	0.765614	1.22166e-06	day6				day8	ENSMAUG00000009865	0.687578	0.0227998	day14
ENSMAUG00000016231	1.17131	0.00334297	day1	ENSMAUG00000006230	-1.28036	0.00764239	day2	ENSMAUG00000012678	-0.814788	0.0288309	day4	ENSMAUG00000013984	0.970023	0.00332686	day6				day8	ENSMAUG00000009901	1.3478	0.0130078	day14
ENSMAUG00000016255	-1.18517	0.0294912	day1	ENSMAUG00000006236	-0.688831	0.00905183	day2	ENSMAUG00000012700	0.694145	0.00467471	day4	ENSMAUG00000014017	-1.55233	0.00461299	day6				day8	ENSMAUG00000009909	-0.595485	0.0316063	day14
ENSMAUG00000016277	0.767219	0.00783602	day1	ENSMAUG00000006270	-1.71043	2.59519e-05	day2	ENSMAUG00000012723	-0.815189	0.0125055	day4	ENSMAUG00000014040	-0.692809	0.0415178	day6				day8	ENSMAUG00000009917	-1.1546	0.0388227	day14
ENSMAUG00000016289	0.602726	0.000516203	day1	ENSMAUG00000006284	-0.877133	0.0129171	day2	ENSMAUG00000012738	0.605591	0.00865059	day4	ENSMAUG00000014058	0.681764	0.00156095	day6				day8	ENSMAUG00000009928	1.0949	0.000306362	day14
ENSMAUG00000016303	-1.09285	0.00668853	day1	ENSMAUG00000006295	-1.09713	0.00114228	day2	ENSMAUG00000012748	-0.904478	0.0394362	day4	ENSMAUG00000014217	0.817985	0.0288822	day6				day8	ENSMAUG00000009956	0.755784	0.00940871	day14
ENSMAUG00000016391	-1.27269	0.0061591	day1	ENSMAUG00000006323	-1.8907	2.31802e-05	day2	ENSMAUG00000012750	-0.845171	0.0221525	day4	ENSMAUG00000014219	0.601146	0.0308976	day6				day8	ENSMAUG00000009968	-0.79531	0.0375333	day14
ENSMAUG00000016402	1.15318	0.000235225	day1	ENSMAUG00000006345	0.852162	0.0108419	day2	ENSMAUG00000012788	0.831406	0.0189491	day4	ENSMAUG00000014242	0.590311	0.00789905	day6				day8	ENSMAUG00000009985	0.651671	0.0372091	day14
ENSMAUG00000016419	-0.969425	0.00892663	day1	ENSMAUG00000006347	1.15553	3.01734e-08	day2	ENSMAUG00000012796	1.02754	0.00355461	day4	ENSMAUG00000014251	-0.845369	0.00741176	day6				day8	ENSMAUG00000010041	0.947413	0.00814411	day14
ENSMAUG00000016424	-0.870269	0.0477427	day1	ENSMAUG00000006351	-1.06312	0.00830636	day2	ENSMAUG00000012798	0.618614	0.0156792	day4	ENSMAUG00000014257	-1.07194	0.0498094	day6				day8	ENSMAUG00000010066	-1.26382	0.000306362	day14
ENSMAUG00000016428	-0.586161	0.0300227	day1	ENSMAUG00000006354	-1.17848	0.0337281	day2	ENSMAUG00000012810	-0.894603	0.0160354	day4	ENSMAUG00000014262	1.47391	0.000623887	day6				day8	ENSMAUG00000010072	0.898703	0.0361248	day14
ENSMAUG00000016429	0.936568	0.0323144	day1	ENSMAUG00000006358	-1.06085	0.00106844	day2	ENSMAUG00000012836	0.884209	1.36557e-05	day4	ENSMAUG00000014280	-0.727233	0.0239472	day6				day8	ENSMAUG00000010084	-1.58824	0.0329367	day14
ENSMAUG00000016477	0.999892	0.0489256	day1	ENSMAUG00000006379	-0.682148	0.0127508	day2	ENSMAUG00000012852	0.849589	0.000411189	day4	ENSMAUG00000014293	0.962048	0.00306348	day6				day8	ENSMAUG00000010099	1.01583	0.00389524	day14
ENSMAUG00000016521	0.735208	0.0346673	day1	ENSMAUG00000006396	-0.722373	0.0383622	day2	ENSMAUG00000012907	1.10234	1.10303e-08	day4	ENSMAUG00000014312	-0.953566	0.000505845	day6				day8	ENSMAUG00000010107	0.925222	0.0118505	day14
ENSMAUG00000016529	0.838238	0.0303441	day1	ENSMAUG00000006402	-0.752404	2.63285e-05	day2	ENSMAUG00000012942	0.587843	0.0256133	day4	ENSMAUG00000014334	0.709488	2.87134e-05	day6				day8	ENSMAUG00000010117	-1.36739	0.034964	day14
ENSMAUG00000016545	0.939939	0.000155947	day1	ENSMAUG00000006403	0.821458	0.034333	day2	ENSMAUG00000012949	0.892388	6.33534e-06	day4	ENSMAUG00000014340	-0.882722	0.00059225	day6				day8	ENSMAUG00000010125	0.822617	0.0103675	day14
ENSMAUG00000016548	1.07451	0.000166364	day1	ENSMAUG00000006405	-1.68219	0.000901826	day2	ENSMAUG00000012957	0.884396	0.000323563	day4	ENSMAUG00000014357	-0.940756	0.0282163	day6				day8	ENSMAUG00000010126	-1.3489	0.000290958	day14
ENSMAUG00000016559	0.996994	0.0126686	day1	ENSMAUG00000006509	1.17721	1.02067e-07	day2	ENSMAUG00000012958	0.997703	0.00906693	day4	ENSMAUG00000014360	0.822787	0.0409915	day6				day8	ENSMAUG00000010127	-0.848859	0.0322086	day14
ENSMAUG00000016593	1.41096	0.000115258	day1	ENSMAUG00000006536	-0.949951	0.0309369	day2	ENSMAUG00000012959	-0.677875	0.00184444	day4	ENSMAUG00000014383	0.612552	0.0378781	day6				day8	ENSMAUG00000010150	-1.05499	0.0238735	day14
ENSMAUG00000016604	-1.00551	0.0290638	day1	ENSMAUG00000006541	0.911272	0.00331696	day2	ENSMAUG00000012977	-1.3387	0.019652	day4	ENSMAUG00000014385	0.736004	0.0369649	day6				day8	ENSMAUG00000010153	1.03153	0.00696664	day14
ENSMAUG00000016610	-1.0129	0.00733065	day1	ENSMAUG00000006551	-0.708148	0.0386085	day2	ENSMAUG00000012982	0.669319	0.0203898	day4	ENSMAUG00000014387	0.923335	7.27866e-05	day6				day8	ENSMAUG00000010160	-1.59911	0.0226642	day14
ENSMAUG00000016611	1.1235	0.00725064	day1	ENSMAUG00000006561	-1.39551	0.00033638	day2	ENSMAUG00000012984	0.815072	0.00769984	day4	ENSMAUG00000014406	0.867308	0.00322181	day6				day8	ENSMAUG00000010205	1.19056	0.0123633	day14
ENSMAUG00000016635	0.932666	0.00588159	day1	ENSMAUG00000006563	1.02006	0.000187904	day2	ENSMAUG00000012996	1.05798	0.00413542	day4	ENSMAUG00000014411	-0.905479	0.000124946	day6				day8	ENSMAUG00000010209	0.692778	0.010132	day14
ENSMAUG00000016653	1.24283	0.000611469	day1	ENSMAUG00000006567	0.986372	2.09773e-10	day2	ENSMAUG00000013028	0.597543	0.00617442	day4	ENSMAUG00000014412	-0.7832	0.0277847	day6				day8	ENSMAUG00000010212	1.48736	0.00850539	day14
ENSMAUG00000016654	-0.800754	0.00179055	day1	ENSMAUG00000006585	0.81646	0.0224222	day2	ENSMAUG00000013059	-1.99065	0.000429966	day4	ENSMAUG00000014417	0.856231	0.000476506	day6				day8	ENSMAUG00000010231	-0.929461	0.0128667	day14
ENSMAUG00000016675	1.68132	0.00104678	day1	ENSMAUG00000006624	1.31593	0.0192058	day2	ENSMAUG00000013070	1.09155	1.68108e-06	day4	ENSMAUG00000014460	0.602177	0.0110048	day6				day8	ENSMAUG00000010235	1.51436	0.000138808	day14
ENSMAUG00000016688	-0.915371	0.0384836	day1	ENSMAUG00000006627	-1.46772	0.0283232	day2	ENSMAUG00000013129	-1.14609	0.0484013	day4	ENSMAUG00000014490	-1.09803	2.87134e-05	day6				day8	ENSMAUG00000010248	0.789516	0.0494943	day14
ENSMAUG00000016750	1.46869	0.000551488	day1	ENSMAUG00000006696	-0.698796	0.0337281	day2	ENSMAUG00000013161	0.84443	0.000102032	day4	ENSMAUG00000014519	0.813456	0.0423979	day6				day8	ENSMAUG00000010260	-1.31938	0.0458678	day14
ENSMAUG00000016769	0.847278	0.0125291	day1	ENSMAUG00000006705	0.800503	0.0486027	day2	ENSMAUG00000013177	0.907593	0.0169061	day4	ENSMAUG00000014522	-0.657038	0.0318268	day6				day8	ENSMAUG00000010263	-1.23701	0.0386099	day14
ENSMAUG00000016785	0.753019	0.0346673	day1	ENSMAUG00000006713	-0.708579	0.032452	day2	ENSMAUG00000013183	0.664524	0.0175109	day4	ENSMAUG00000014564	-0.641672	0.0415178	day6				day8	ENSMAUG00000010266	0.618673	0.0401212	day14
ENSMAUG00000016793	-0.684451	0.00624889	day1	ENSMAUG00000006718	1.2356	0.00678341	day2	ENSMAUG00000013201	-0.940281	0.0316558	day4	ENSMAUG00000014568	-0.751016	0.0378107	day6				day8	ENSMAUG00000010269	0.994495	0.00802607	day14
ENSMAUG00000016795	0.755041	0.0254423	day1	ENSMAUG00000006720	1.27434	0.000972467	day2	ENSMAUG00000013205	-0.962392	0.0101133	day4	ENSMAUG00000014583	1.05106	2.29883e-05	day6				day8	ENSMAUG00000010272	-0.863907	0.0330244	day14
ENSMAUG00000016802	1.09183	0.0160916	day1	ENSMAUG00000006723	0.862419	3.78455e-05	day2	ENSMAUG00000013212	0.941586	0.00334416	day4	ENSMAUG00000014596	0.995133	0.000184227	day6				day8	ENSMAUG00000010278	0.837509	0.00282091	day14
ENSMAUG00000016812	0.917278	0.0285624	day1	ENSMAUG00000006729	0.822301	0.00550359	day2	ENSMAUG00000013221	0.998386	0.00200391	day4	ENSMAUG00000014624	0.722729	0.0146401	day6				day8	ENSMAUG00000010283	-1.60136	0.0265063	day14
ENSMAUG00000016933	0.879464	0.0336096	day1	ENSMAUG00000006731	0.855558	0.00458323	day2	ENSMAUG00000013223	1.23321	3.66978e-13	day4	ENSMAUG00000014626	1.17041	0.00702929	day6				day8	ENSMAUG00000010293	-1.25483	0.00588807	day14
ENSMAUG00000016938	0.967913	0.010357	day1	ENSMAUG00000006739	-0.687935	0.005203	day2	ENSMAUG00000013234	0.893262	0.00497633	day4	ENSMAUG00000014633	-0.869243	0.0170541	day6				day8	ENSMAUG00000010297	1.46187	0.00932106	day14
ENSMAUG00000016947	0.733375	0.0243326	day1	ENSMAUG00000006756	1.63662	0.0239882	day2	ENSMAUG00000013272	0.909293	0.0367786	day4	ENSMAUG00000014642	-0.787318	0.0097155	day6				day8	ENSMAUG00000010303	0.905197	0.0217121	day14
ENSMAUG00000016948	-1.14595	0.0014497	day1	ENSMAUG00000006769	-1.35215	4.4654e-06	day2	ENSMAUG00000013281	0.849627	4.29909e-06	day4	ENSMAUG00000014663	-0.933458	3.72172e-05	day6				day8	ENSMAUG00000010307	-1.06316	0.0353055	day14
ENSMAUG00000016958	1.0429	0.0136968	day1	ENSMAUG00000006774	1.5909	0.0493753	day2	ENSMAUG00000013313	-0.925151	0.0172775	day4	ENSMAUG00000014691	-0.829721	0.0158094	day6				day8	ENSMAUG00000010315	-0.755269	0.0162438	day14
ENSMAUG00000016969	0.614906	0.0448132	day1	ENSMAUG00000006782	-1.25737	0.000502402	day2	ENSMAUG00000013319	1.03767	9.34472e-05	day4	ENSMAUG00000014710	0.776407	0.0172064	day6				day8	ENSMAUG00000010323	0.905478	0.00863819	day14
ENSMAUG00000016985	-0.756314	0.0352114	day1	ENSMAUG00000006821	1.94627	0.00155475	day2	ENSMAUG00000013358	0.737129	0.00249655	day4	ENSMAUG00000014711	0.909076	0.0302273	day6				day8	ENSMAUG00000010356	0.968951	0.0288205	day14
ENSMAUG00000017004	0.916245	0.00278158	day1	ENSMAUG00000006824	-1.1581	0.000176113	day2	ENSMAUG00000013392	-0.690642	0.0491283	day4	ENSMAUG00000014758	-0.942761	0.0226422	day6				day8	ENSMAUG00000010366	3.66073	6.67667e-12	day14
ENSMAUG00000017045	0.725293	0.0496878	day1	ENSMAUG00000006849	-1.08928	0.000259832	day2	ENSMAUG00000013396	0.796522	0.00706199	day4	ENSMAUG00000014779	-0.731807	0.0276266	day6				day8	ENSMAUG00000010388	1.08483	0.00807738	day14
ENSMAUG00000017065	-0.828085	0.0481453	day1	ENSMAUG00000006858	0.94761	0.000324659	day2	ENSMAUG00000013402	-0.807327	0.0167785	day4	ENSMAUG00000014786	0.626919	0.00304225	day6				day8	ENSMAUG00000010389	-0.904535	0.0494943	day14
ENSMAUG00000017076	-0.78213	0.00257916	day1	ENSMAUG00000006867	-0.674075	0.000664494	day2	ENSMAUG00000013428	-0.725274	0.0306346	day4	ENSMAUG00000014788	0.722021	0.0324178	day6				day8	ENSMAUG00000010407	1.39158	0.00188377	day14
ENSMAUG00000017149	1.16152	0.0383122	day1	ENSMAUG00000006886	1.24807	7.99896e-10	day2	ENSMAUG00000013444	-1.18833	0.00198555	day4	ENSMAUG00000014790	-0.6101	0.0324178	day6				day8	ENSMAUG00000010408	-1.30983	0.0330244	day14
ENSMAUG00000017167	-1.17032	0.0245732	day1	ENSMAUG00000006895	-1.80802	0.0313079	day2	ENSMAUG00000013461	0.821945	0.0438358	day4	ENSMAUG00000014814	0.678353	0.00686041	day6				day8	ENSMAUG00000010409	-1.01551	0.0114906	day14
ENSMAUG00000017178	-0.657175	0.0256592	day1	ENSMAUG00000006907	-1.2254	0.0079435	day2	ENSMAUG00000013464	0.971039	1.05747e-13	day4	ENSMAUG00000014827	1.16222	0.00050627	day6				day8	ENSMAUG00000010410	-0.696291	0.0300063	day14
ENSMAUG00000017225	0.826563	0.0130378	day1	ENSMAUG00000006910	1.37384	9.44751e-07	day2	ENSMAUG00000013489	1.17053	1.79678e-08	day4	ENSMAUG00000014838	-0.824594	0.0121575	day6				day8	ENSMAUG00000010446	-1.4853	0.0199509	day14
ENSMAUG00000017234	0.981304	0.00341296	day1	ENSMAUG00000006919	1.34187	1.33458e-09	day2	ENSMAUG00000013516	-0.734819	0.0377087	day4	ENSMAUG00000014845	0.679029	0.00168659	day6				day8	ENSMAUG00000010463	-0.73901	0.000256712	day14
ENSMAUG00000017249	-1.13423	0.0323761	day1	ENSMAUG00000006926	1.25533	1.32394e-05	day2	ENSMAUG00000013523	0.862972	0.000837224	day4	ENSMAUG00000014850	-1.10539	0.0298399	day6				day8	ENSMAUG00000010467	-0.699635	0.036418	day14
ENSMAUG00000017268	0.789409	0.00879839	day1	ENSMAUG00000006935	0.901211	0.0468793	day2	ENSMAUG00000013551	0.697006	0.0383082	day4	ENSMAUG00000014855	0.845204	0.0294488	day6				day8	ENSMAUG00000010488	0.806929	0.0267313	day14
ENSMAUG00000017286	-0.655351	0.0297029	day1	ENSMAUG00000006941	0.764912	0.00885019	day2	ENSMAUG00000013566	1.01966	0.000338432	day4	ENSMAUG00000014917	1.04808	3.42013e-06	day6				day8	ENSMAUG00000010491	1.02828	0.0289973	day14
ENSMAUG00000017313	0.702502	0.0416563	day1	ENSMAUG00000006952	-1.36185	0.000365289	day2	ENSMAUG00000013567	0.698873	0.0349209	day4	ENSMAUG00000014918	0.861747	0.000105941	day6				day8	ENSMAUG00000010508	-0.993451	0.00898402	day14
ENSMAUG00000017322	-0.72419	0.0408453	day1	ENSMAUG00000006957	1.25953	1.92629e-16	day2	ENSMAUG00000013578	1.20493	6.96766e-06	day4	ENSMAUG00000014960	0.698521	0.0459931	day6				day8	ENSMAUG00000010521	0.876647	0.00932106	day14
ENSMAUG00000017326	-1.03913	0.0378756	day1	ENSMAUG00000006975	-1.19087	0.00556351	day2	ENSMAUG00000013599	1.01775	0.0012396	day4	ENSMAUG00000015002	-0.919051	0.0374191	day6				day8	ENSMAUG00000010524	-1.35909	0.00179491	day14
ENSMAUG00000017333	0.764935	0.00166286	day1	ENSMAUG00000007016	-0.674653	0.00712919	day2	ENSMAUG00000013602	-0.720192	0.0116608	day4	ENSMAUG00000015027	0.812987	0.0372413	day6				day8	ENSMAUG00000010544	-1.16214	0.0482203	day14
ENSMAUG00000017372	0.660613	0.00584832	day1	ENSMAUG00000007022	-2.00956	0.0341513	day2	ENSMAUG00000013608	1.1966	0.00249808	day4	ENSMAUG00000015086	-0.645481	0.0253316	day6				day8	ENSMAUG00000010565	0.95873	0.0300063	day14
ENSMAUG00000017381	0.847346	0.0416069	day1	ENSMAUG00000007024	1.44424	4.54475e-08	day2	ENSMAUG00000013615	1.01565	2.683e-06	day4	ENSMAUG00000015108	0.623984	0.0197919	day6				day8	ENSMAUG00000010567	1.61217	4.68407e-05	day14
ENSMAUG00000017452	0.765014	0.0255779	day1	ENSMAUG00000007035	-0.724	0.0200309	day2	ENSMAUG00000013627	-1.40842	5.52983e-05	day4	ENSMAUG00000015117	-0.924932	0.0155064	day6				day8	ENSMAUG00000010584	0.602697	0.0242667	day14
ENSMAUG00000017490	0.843476	0.0244732	day1	ENSMAUG00000007036	0.985608	0.000156306	day2	ENSMAUG00000013633	0.961689	0.0100266	day4	ENSMAUG00000015130	0.939401	0.0119072	day6				day8	ENSMAUG00000010585	-1.26822	0.0474037	day14
ENSMAUG00000017517	0.593627	0.0300227	day1	ENSMAUG00000007040	0.855324	0.00334637	day2	ENSMAUG00000013657	-0.957735	0.023083	day4	ENSMAUG00000015134	-0.596126	0.0446608	day6				day8	ENSMAUG00000010587	1.24087	0.0289973	day14
ENSMAUG00000017530	1.14116	0.000284166	day1	ENSMAUG00000007050	1.58805	0.0463192	day2	ENSMAUG00000013658	-1.20106	0.00292537	day4	ENSMAUG00000015141	-0.801858	0.0181393	day6				day8	ENSMAUG00000010588	-0.891211	0.0253667	day14
ENSMAUG00000017591	0.724047	0.0480635	day1	ENSMAUG00000007052	-0.670397	0.0473827	day2	ENSMAUG00000013659	1.10018	0.00093821	day4	ENSMAUG00000015161	-0.665727	0.04597	day6				day8	ENSMAUG00000010590	0.82066	0.0119667	day14
ENSMAUG00000017595	0.895338	3.11838e-05	day1	ENSMAUG00000007053	1.05742	0.000437662	day2	ENSMAUG00000013673	-1.25226	0.0331134	day4	ENSMAUG00000015180	0.818096	0.0060768	day6				day8	ENSMAUG00000010604	0.84176	0.00488567	day14
ENSMAUG00000017701	0.818187	0.0201423	day1	ENSMAUG00000007062	0.994339	0.000464624	day2	ENSMAUG00000013687	-1.48014	0.00733604	day4	ENSMAUG00000015212	-0.610442	0.0166764	day6				day8	ENSMAUG00000010607	-0.920359	0.00824079	day14
ENSMAUG00000017722	1.00568	0.0134561	day1	ENSMAUG00000007063	1.63355	5.9459e-09	day2	ENSMAUG00000013707	-0.989923	0.00927312	day4	ENSMAUG00000015215	-0.686182	0.0136462	day6				day8	ENSMAUG00000010615	-0.844886	0.0322086	day14
ENSMAUG00000017741	0.691096	0.00859891	day1	ENSMAUG00000007064	0.799317	0.0192982	day2	ENSMAUG00000013808	0.753623	0.00851507	day4	ENSMAUG00000015225	0.842469	0.0178456	day6				day8	ENSMAUG00000010624	0.698715	0.0437851	day14
ENSMAUG00000017756	0.936966	0.0187737	day1	ENSMAUG00000007065	0.834937	0.00542898	day2	ENSMAUG00000013823	0.69442	0.00284993	day4	ENSMAUG00000015242	0.721443	0.0372355	day6				day8	ENSMAUG00000010625	-0.930349	0.0304611	day14
ENSMAUG00000017855	0.949856	0.00069484	day1	ENSMAUG00000007090	-1.06338	0.00245297	day2	ENSMAUG00000013899	-0.770023	0.00119928	day4	ENSMAUG00000015275	-0.847575	0.020897	day6				day8	ENSMAUG00000010636	0.824191	0.0172669	day14
ENSMAUG00000017865	-1.10194	0.0237759	day1	ENSMAUG00000007100	-1.90736	0.00200416	day2	ENSMAUG00000013935	-0.943527	0.00641638	day4	ENSMAUG00000015288	1.23472	0.033128	day6				day8	ENSMAUG00000010648	0.710121	0.0466434	day14
ENSMAUG00000017880	0.821015	0.00605626	day1	ENSMAUG00000007111	-0.752544	0.0478746	day2	ENSMAUG00000013970	0.712022	0.0338152	day4	ENSMAUG00000015289	-0.60241	0.0111757	day6				day8	ENSMAUG00000010657	-1.26849	0.0170787	day14
ENSMAUG00000017884	0.883325	0.00957387	day1	ENSMAUG00000007124	1.17209	0.000299768	day2	ENSMAUG00000013973	-0.839869	0.00507502	day4	ENSMAUG00000015295	-1.00959	0.0485989	day6				day8	ENSMAUG00000010658	0.720565	0.0242809	day14
ENSMAUG00000017931	0.690256	0.00484694	day1	ENSMAUG00000007138	-1.44803	8.03422e-06	day2	ENSMAUG00000013974	0.667327	0.000174169	day4	ENSMAUG00000015299	0.627582	0.0205982	day6				day8	ENSMAUG00000010674	-2.31542	4.07246e-22	day14
ENSMAUG00000017944	1.35522	0.000387972	day1	ENSMAUG00000007154	-1.47065	0.00027034	day2	ENSMAUG00000013984	0.931265	0.00614543	day4	ENSMAUG00000015301	-0.645168	0.0449721	day6				day8	ENSMAUG00000010682	-0.805517	0.0326844	day14
ENSMAUG00000017959	1.09654	0.00275751	day1	ENSMAUG00000007158	-0.789728	0.00440428	day2	ENSMAUG00000014017	-1.37375	0.0113409	day4	ENSMAUG00000015306	-0.928119	0.0119309	day6				day8	ENSMAUG00000010713	1.01911	0.00185731	day14
ENSMAUG00000017969	0.734631	0.00888365	day1	ENSMAUG00000007163	0.740263	0.023144	day2	ENSMAUG00000014058	0.624613	0.00828641	day4	ENSMAUG00000015322	-1.20986	0.0158094	day6				day8	ENSMAUG00000010719	0.993522	0.00661754	day14
ENSMAUG00000018042	-0.643288	0.03966	day1	ENSMAUG00000007195	-0.719782	0.0434798	day2	ENSMAUG00000014082	-0.717991	0.0465509	day4	ENSMAUG00000015330	0.902639	0.00648427	day6				day8	ENSMAUG00000010731	1.27026	0.00109291	day14
ENSMAUG00000018049	1.20548	0.00443818	day1	ENSMAUG00000007292	-0.899867	0.0277168	day2	ENSMAUG00000014103	1.62637	4.29534e-06	day4	ENSMAUG00000015353	-1.12989	0.0139868	day6				day8	ENSMAUG00000010736	-0.871705	0.0197562	day14
ENSMAUG00000018058	0.687359	0.0401115	day1	ENSMAUG00000007346	0.611019	0.00160488	day2	ENSMAUG00000014122	0.770223	6.45852e-05	day4	ENSMAUG00000015363	-0.737048	0.0361855	day6				day8	ENSMAUG00000010742	0.958034	0.033102	day14
ENSMAUG00000018064	1.06615	0.00859891	day1	ENSMAUG00000007350	-0.765451	0.000521186	day2	ENSMAUG00000014180	-1.07046	0.02211	day4	ENSMAUG00000015378	-1.24545	0.0100705	day6				day8	ENSMAUG00000010743	1.09235	0.0258229	day14
ENSMAUG00000018071	0.65187	0.0481453	day1	ENSMAUG00000007362	0.792638	0.00690943	day2	ENSMAUG00000014214	-1.82027	0.0123549	day4	ENSMAUG00000015379	0.732539	0.0033985	day6				day8	ENSMAUG00000010760	0.732547	0.0363345	day14
ENSMAUG00000018085	0.868774	0.0373155	day1	ENSMAUG00000007376	0.869794	0.00114228	day2	ENSMAUG00000014217	0.922596	0.010997	day4	ENSMAUG00000015383	-1.06555	0.0380252	day6				day8	ENSMAUG00000010762	-1.18061	0.0240227	day14
ENSMAUG00000018090	0.591262	0.0324281	day1	ENSMAUG00000007378	-0.621388	0.027061	day2	ENSMAUG00000014219	0.66689	0.0220955	day4	ENSMAUG00000015390	-1.18203	0.00129479	day6				day8	ENSMAUG00000010766	-1.22902	0.0322086	day14
ENSMAUG00000018241	0.775268	0.000828489	day1	ENSMAUG00000007379	-1.14393	0.0374963	day2	ENSMAUG00000014235	0.659536	0.00198385	day4	ENSMAUG00000015393	-0.915424	0.0309695	day6				day8	ENSMAUG00000010774	-0.755176	0.044795	day14
ENSMAUG00000018257	1.00016	0.0119513	day1	ENSMAUG00000007383	-0.613484	0.000664494	day2	ENSMAUG00000014242	0.696196	0.00114069	day4	ENSMAUG00000015413	-0.772186	0.0264008	day6				day8	ENSMAUG00000010783	-1.33718	0.0411448	day14
ENSMAUG00000018272	0.888702	0.0243353	day1	ENSMAUG00000007389	0.834884	0.000950537	day2	ENSMAUG00000014251	-0.78783	0.0231391	day4	ENSMAUG00000015459	0.878209	0.00388322	day6				day8	ENSMAUG00000010788	-0.962025	0.00774437	day14
ENSMAUG00000018305	0.605514	0.0366183	day1	ENSMAUG00000007406	0.882212	0.00270734	day2	ENSMAUG00000014262	1.99763	2.49049e-08	day4	ENSMAUG00000015514	0.655285	0.0467496	day6				day8	ENSMAUG00000010789	-1.42949	0.000150443	day14
ENSMAUG00000018428	0.585081	0.0460803	day1	ENSMAUG00000007418	0.633597	0.0497031	day2	ENSMAUG00000014279	-0.757349	0.0178001	day4	ENSMAUG00000015528	0.722484	0.00604432	day6				day8	ENSMAUG00000010797	0.91036	0.00787972	day14
ENSMAUG00000018437	1.4579	1.72285e-06	day1	ENSMAUG00000007447	0.908613	0.0247408	day2	ENSMAUG00000014280	-0.623376	0.0463133	day4	ENSMAUG00000015588	-1.18686	0.0355026	day6				day8	ENSMAUG00000010802	1.27676	0.036418	day14
ENSMAUG00000018469	1.35451	0.00447277	day1	ENSMAUG00000007449	0.759661	0.0112439	day2	ENSMAUG00000014286	0.596298	0.0232147	day4	ENSMAUG00000015596	0.703063	0.0219818	day6				day8	ENSMAUG00000010811	1.25351	9.58487e-05	day14
ENSMAUG00000018473	-0.984315	0.0308687	day1	ENSMAUG00000007505	-1.38764	6.96557e-05	day2	ENSMAUG00000014293	0.821713	0.0132149	day4	ENSMAUG00000015628	-0.97977	0.0467496	day6				day8	ENSMAUG00000010817	-1.15478	0.00269011	day14
ENSMAUG00000018549	0.914913	0.0237759	day1	ENSMAUG00000007518	-0.988474	0.00207568	day2	ENSMAUG00000014304	0.659082	0.0362318	day4	ENSMAUG00000015670	0.812697	2.16164e-05	day6				day8	ENSMAUG00000010821	0.696435	0.0107281	day14
ENSMAUG00000018591	0.988928	0.0119513	day1	ENSMAUG00000007546	-0.654406	0.0157337	day2	ENSMAUG00000014312	-0.954874	0.000628739	day4	ENSMAUG00000015673	-1.0864	0.047746	day6				day8	ENSMAUG00000010823	1.34881	0.00792744	day14
ENSMAUG00000018605	0.895485	0.0486039	day1	ENSMAUG00000007560	1.07017	0.00682963	day2	ENSMAUG00000014314	0.66134	0.0339151	day4	ENSMAUG00000015693	-1.30342	0.00419638	day6				day8	ENSMAUG00000010834	-0.704616	0.0330622	day14
ENSMAUG00000018647	1.06627	0.00425269	day1	ENSMAUG00000007564	-1.36078	0.000704232	day2	ENSMAUG00000014334	0.695963	0.000894567	day4	ENSMAUG00000015808	-1.29686	0.000532183	day6				day8	ENSMAUG00000010838	0.779817	0.000710771	day14
ENSMAUG00000018693	0.950631	0.0169956	day1	ENSMAUG00000007578	-0.624489	0.03449	day2	ENSMAUG00000014340	-0.604327	0.0204701	day4	ENSMAUG00000015811	1.07659	6.15654e-05	day6				day8	ENSMAUG00000010840	-0.735348	0.0162438	day14
ENSMAUG00000018716	1.19856	4.87614e-06	day1	ENSMAUG00000007598	0.783207	8.36211e-08	day2	ENSMAUG00000014360	0.812598	0.0424168	day4	ENSMAUG00000015836	-0.946058	0.0197396	day6				day8	ENSMAUG00000010844	-0.727554	0.0376868	day14
ENSMAUG00000018729	-0.870668	0.0495711	day1	ENSMAUG00000007614	-2.11201	0.000276206	day2	ENSMAUG00000014382	0.697108	0.00156538	day4	ENSMAUG00000015845	-1.14894	0.0295594	day6				day8	ENSMAUG00000010850	0.884056	0.0215263	day14
ENSMAUG00000018753	1.42136	0.00241184	day1	ENSMAUG00000007632	-1.78788	0.0268021	day2	ENSMAUG00000014383	0.630473	0.0381449	day4	ENSMAUG00000015863	1.41721	0.000260826	day6				day8	ENSMAUG00000010853	-1.10104	0.0258073	day14
ENSMAUG00000018818	-0.658418	0.0019463	day1	ENSMAUG00000007653	1.03244	0.00741828	day2	ENSMAUG00000014385	0.985325	0.00157491	day4	ENSMAUG00000015927	0.788062	3.81151e-07	day6				day8	ENSMAUG00000010879	1.14105	0.0135128	day14
ENSMAUG00000018820	1.11714	0.0143208	day1	ENSMAUG00000007657	-0.954198	0.0184452	day2	ENSMAUG00000014387	1.14343	9.19588e-08	day4	ENSMAUG00000015946	0.612461	0.0111902	day6				day8	ENSMAUG00000010886	-0.999088	0.0324634	day14
ENSMAUG00000018829	-0.77363	0.0387202	day1	ENSMAUG00000007664	0.931469	3.18662e-05	day2	ENSMAUG00000014391	-0.782789	0.0295331	day4	ENSMAUG00000016056	0.75972	0.000903646	day6				day8	ENSMAUG00000010895	-1.1521	0.00783109	day14
ENSMAUG00000018843	-0.683582	0.0383122	day1	ENSMAUG00000007673	1.41959	0.0427238	day2	ENSMAUG00000014406	1.27262	2.07383e-06	day4	ENSMAUG00000016113	0.76966	0.00126173	day6				day8	ENSMAUG00000010898	0.730145	0.0349182	day14
ENSMAUG00000018953	0.779719	0.00937189	day1	ENSMAUG00000007675	0.782098	0.00930981	day2	ENSMAUG00000014411	-1.08196	1.13064e-05	day4	ENSMAUG00000016119	-1.07848	0.000968002	day6				day8	ENSMAUG00000010936	-1.63919	0.00129529	day14
ENSMAUG00000019023	1.18	0.0193513	day1	ENSMAUG00000007678	-1.08328	0.00275888	day2	ENSMAUG00000014417	1.31996	2.68465e-09	day4	ENSMAUG00000016120	-1.0446	0.0135345	day6				day8	ENSMAUG00000010945	1.16717	0.00469478	day14
ENSMAUG00000019086	-1.2356	0.0486039	day1	ENSMAUG00000007691	-1.09813	0.00191045	day2	ENSMAUG00000014425	0.87601	0.0109696	day4	ENSMAUG00000016160	-0.847699	0.0496709	day6				day8	ENSMAUG00000010951	-0.903579	0.0372091	day14
ENSMAUG00000019117	-1.04717	0.0326895	day1	ENSMAUG00000007705	-0.61475	0.0126107	day2	ENSMAUG00000014431	0.913242	0.0170862	day4	ENSMAUG00000016172	0.848459	1.45014e-05	day6				day8	ENSMAUG00000010952	0.885028	0.0472497	day14
ENSMAUG00000019145	1.1245	0.00892663	day1	ENSMAUG00000007723	1.12669	1.63584e-05	day2	ENSMAUG00000014453	0.889491	0.00147083	day4	ENSMAUG00000016195	-0.646202	0.0185281	day6				day8	ENSMAUG00000010959	0.926065	0.033684	day14
ENSMAUG00000019155	0.796704	0.0250341	day1	ENSMAUG00000007731	-1.10672	0.0434403	day2	ENSMAUG00000014460	0.663274	0.00489065	day4	ENSMAUG00000016231	0.91682	0.000475286	day6				day8	ENSMAUG00000010976	-0.981776	0.0464804	day14
ENSMAUG00000019160	0.862598	0.0481453	day1	ENSMAUG00000007737	-1.29233	0.00046644	day2	ENSMAUG00000014465	-1.16313	0.0196647	day4	ENSMAUG00000016235	-0.960485	0.0378781	day6				day8	ENSMAUG00000010980	0.720285	0.0483555	day14
ENSMAUG00000019203	0.682511	0.0244732	day1	ENSMAUG00000007759	0.926524	3.38065e-06	day2	ENSMAUG00000014481	0.669833	0.0239895	day4	ENSMAUG00000016255	-1.35256	0.00621347	day6				day8	ENSMAUG00000010985	-1.18448	0.0324634	day14
ENSMAUG00000019206	0.675345	0.0486039	day1	ENSMAUG00000007765	0.669706	0.000255592	day2	ENSMAUG00000014490	-1.6453	3.63507e-08	day4	ENSMAUG00000016270	-1.68955	0.0038197	day6				day8	ENSMAUG00000010992	-1.2252	0.043089	day14
ENSMAUG00000019210	-1.20542	0.0354166	day1	ENSMAUG00000007770	0.721338	0.000161167	day2	ENSMAUG00000014511	0.974382	0.00112259	day4	ENSMAUG00000016303	-1.05187	0.000141168	day6				day8	ENSMAUG00000010994	0.689546	0.034422	day14
ENSMAUG00000019214	1.00369	0.00891426	day1	ENSMAUG00000007775	0.817862	0.000487815	day2	ENSMAUG00000014519	0.89094	0.0199219	day4	ENSMAUG00000016322	0.587788	0.0446608	day6				day8	ENSMAUG00000010996	2.0946	0.00542475	day14
ENSMAUG00000019323	-0.810848	0.0247907	day1	ENSMAUG00000007782	2.80642	2.56953e-12	day2	ENSMAUG00000014556	0.809592	0.0293103	day4	ENSMAUG00000016386	-0.981844	0.0224536	day6				day8	ENSMAUG00000010999	2.04397	0.00470534	day14
ENSMAUG00000019335	-0.871477	0.0245623	day1	ENSMAUG00000007790	-1.15698	0.0374451	day2	ENSMAUG00000014561	0.632939	0.0111352	day4	ENSMAUG00000016391	-0.83745	0.0453866	day6				day8	ENSMAUG00000011007	0.825908	0.0375876	day14
ENSMAUG00000019359	-0.814954	0.0324281	day1	ENSMAUG00000007794	-1.64781	1.48518e-09	day2	ENSMAUG00000014564	-0.740434	0.0279259	day4	ENSMAUG00000016402	0.820271	7.82212e-05	day6				day8	ENSMAUG00000011023	-1.58456	0.0152666	day14
ENSMAUG00000019381	0.82891	0.00575824	day1	ENSMAUG00000007797	0.645846	0.0119086	day2	ENSMAUG00000014582	-0.685334	0.000359462	day4	ENSMAUG00000016419	-1.16734	0.000393334	day6				day8	ENSMAUG00000011029	2.04375	0.0031121	day14
ENSMAUG00000019405	0.713361	0.00665602	day1	ENSMAUG00000007805	-1.34777	5.72194e-05	day2	ENSMAUG00000014583	1.36695	3.39237e-09	day4	ENSMAUG00000016424	-0.797607	0.0401437	day6				day8	ENSMAUG00000011031	-1.17241	0.00391833	day14
ENSMAUG00000019419	-1.4615	0.000127232	day1	ENSMAUG00000007812	-1.03091	0.00067358	day2	ENSMAUG00000014591	-1.11507	0.00994407	day4	ENSMAUG00000016429	0.940799	0.00866723	day6				day8	ENSMAUG00000011034	1.15658	0.0162438	day14
ENSMAUG00000019420	0.849616	0.0478074	day1	ENSMAUG00000007822	-1.19447	0.0138182	day2	ENSMAUG00000014596	1.11423	1.36708e-05	day4	ENSMAUG00000016521	0.738002	0.00918455	day6				day8	ENSMAUG00000011043	-1.87591	0.0293545	day14
ENSMAUG00000019452	-0.766948	0.0484482	day1	ENSMAUG00000007828	0.67178	0.0105168	day2	ENSMAUG00000014624	1.03942	0.000150089	day4	ENSMAUG00000016529	0.95744	0.00307091	day6				day8	ENSMAUG00000011047	-0.851896	0.0022299	day14
ENSMAUG00000019481	-1.26719	0.0165869	day1	ENSMAUG00000007829	0.935615	0.000333035	day2	ENSMAUG00000014626	1.45076	0.000191075	day4	ENSMAUG00000016545	0.8195	2.23983e-06	day6				day8	ENSMAUG00000011061	-1.10109	0.0353055	day14
ENSMAUG00000019492	-0.799048	0.0188965	day1	ENSMAUG00000007836	-1.53043	0.00119996	day2	ENSMAUG00000014633	-1.01127	0.00793999	day4	ENSMAUG00000016546	-0.876819	0.018016	day6				day8	ENSMAUG00000011084	0.852055	0.008182	day14
ENSMAUG00000019498	0.869016	0.00865851	day1	ENSMAUG00000007854	0.723075	0.000243442	day2	ENSMAUG00000014642	-0.877053	0.00508704	day4	ENSMAUG00000016548	0.77405	8.56154e-07	day6				day8	ENSMAUG00000011085	0.761303	0.0352417	day14
ENSMAUG00000019503	0.919791	0.0115049	day1	ENSMAUG00000007866	0.597328	0.0101172	day2	ENSMAUG00000014663	-1.07381	2.37815e-05	day4	ENSMAUG00000016559	0.727097	0.00305785	day6				day8	ENSMAUG00000011091	0.760958	0.0206275	day14
ENSMAUG00000019563	-1.39331	0.0302167	day1	ENSMAUG00000007882	-0.843018	0.0108994	day2	ENSMAUG00000014682	0.724074	0.0419631	day4	ENSMAUG00000016567	0.91252	0.00503723	day6				day8	ENSMAUG00000011093	1.13483	0.00462199	day14
ENSMAUG00000019587	1.11381	0.0369694	day1	ENSMAUG00000007887	-0.88436	0.00972233	day2	ENSMAUG00000014710	0.756249	0.0167947	day4	ENSMAUG00000016584	0.958241	0.0377991	day6				day8	ENSMAUG00000011128	-1.01649	0.0104575	day14
ENSMAUG00000019602	0.885034	0.00668853	day1	ENSMAUG00000007911	1.23816	0.00995302	day2	ENSMAUG00000014726	-1.10822	0.0202148	day4	ENSMAUG00000016593	0.851482	0.00834376	day6				day8	ENSMAUG00000011132	-0.740243	0.00402715	day14
ENSMAUG00000019607	0.696046	0.0470395	day1	ENSMAUG00000007920	-1.97677	0.020441	day2	ENSMAUG00000014759	1.14225	0.00877535	day4	ENSMAUG00000016610	-1.1198	0.00068115	day6				day8	ENSMAUG00000011139	-0.818789	0.0298839	day14
ENSMAUG00000019610	1.34892	0.00443818	day1	ENSMAUG00000007930	0.934826	1.00526e-07	day2	ENSMAUG00000014786	0.656559	0.000508458	day4	ENSMAUG00000016611	0.900489	0.0130669	day6				day8	ENSMAUG00000011149	1.02349	0.0250939	day14
ENSMAUG00000019624	0.787834	0.0447044	day1	ENSMAUG00000007937	0.926391	6.12746e-05	day2	ENSMAUG00000014787	0.971473	0.0342185	day4	ENSMAUG00000016635	0.669172	0.0242712	day6				day8	ENSMAUG00000011151	-1.41702	0.00845956	day14
ENSMAUG00000019632	0.669286	0.0281194	day1	ENSMAUG00000007940	0.873432	0.0478181	day2	ENSMAUG00000014799	0.727838	0.00972825	day4	ENSMAUG00000016639	1.03846	0.0192152	day6				day8	ENSMAUG00000011170	0.627531	0.00468779	day14
ENSMAUG00000019642	-1.05575	0.000611469	day1	ENSMAUG00000007947	1.61708	9.54385e-09	day2	ENSMAUG00000014808	-0.728564	0.000147617	day4	ENSMAUG00000016653	0.930926	0.000184227	day6				day8	ENSMAUG00000011198	0.924228	0.0458678	day14
ENSMAUG00000019645	-0.974862	0.00605626	day1	ENSMAUG00000007967	0.661279	0.00125234	day2	ENSMAUG00000014814	0.935642	5.00429e-05	day4	ENSMAUG00000016675	1.1267	0.00205207	day6				day8	ENSMAUG00000011201	1.3008	0.000207708	day14
ENSMAUG00000019648	-1.04512	0.0244732	day1	ENSMAUG00000007969	1.27122	0.000294546	day2	ENSMAUG00000014822	0.671637	0.00328068	day4	ENSMAUG00000016683	0.589771	0.0293421	day6				day8	ENSMAUG00000011230	0.818475	0.0485698	day14
ENSMAUG00000019655	-0.690696	0.0241359	day1	ENSMAUG00000007981	-1.16467	0.00545043	day2	ENSMAUG00000014827	0.982773	0.00359481	day4	ENSMAUG00000016685	0.626265	0.00958188	day6				day8	ENSMAUG00000011233	0.851751	0.00802607	day14
ENSMAUG00000019658	1.21778	0.0108432	day1	ENSMAUG00000008006	-0.737214	0.00560835	day2	ENSMAUG00000014838	-0.921816	0.00658003	day4	ENSMAUG00000016688	-0.877489	0.00934612	day6				day8	ENSMAUG00000011240	0.96844	0.0106404	day14
ENSMAUG00000019670	0.998439	0.0426802	day1	ENSMAUG00000008032	-0.804876	0.000419195	day2	ENSMAUG00000014843	-0.663683	0.0281333	day4	ENSMAUG00000016713	0.692416	0.0448951	day6				day8	ENSMAUG00000011243	0.856213	0.000352035	day14
ENSMAUG00000019717	1.0355	0.00877753	day1	ENSMAUG00000008043	-0.699596	0.00870797	day2	ENSMAUG00000014845	0.7206	0.000935088	day4	ENSMAUG00000016724	-0.74905	0.0198964	day6				day8	ENSMAUG00000011258	1.26219	0.0246207	day14
ENSMAUG00000019736	-1.05989	0.000907497	day1	ENSMAUG00000008053	1.41949	7.6937e-05	day2	ENSMAUG00000014850	-1.14819	0.0311429	day4	ENSMAUG00000016750	1.29596	2.98164e-07	day6				day8	ENSMAUG00000011278	0.88687	0.0170787	day14
ENSMAUG00000019742	-0.807501	0.0150274	day1	ENSMAUG00000008054	-0.743442	0.0487397	day2	ENSMAUG00000014855	0.831725	0.0416504	day4	ENSMAUG00000016769	0.633772	0.0320044	day6				day8	ENSMAUG00000011309	1.05758	0.00421921	day14
ENSMAUG00000019812	-0.981599	0.00830385	day1	ENSMAUG00000008087	-1.05685	0.00438447	day2	ENSMAUG00000014881	0.906706	0.0259948	day4	ENSMAUG00000016785	0.704748	0.0201957	day6				day8	ENSMAUG00000011323	-1.48473	0.0330244	day14
ENSMAUG00000019832	0.714765	0.00954669	day1	ENSMAUG00000008108	-1.15725	0.00240628	day2	ENSMAUG00000014917	1.29594	1.19713e-10	day4	ENSMAUG00000016793	-0.70099	0.00317031	day6				day8	ENSMAUG00000011336	0.905902	0.048301	day14
ENSMAUG00000019833	0.834612	0.00594302	day1	ENSMAUG00000008110	-1.03789	0.0418245	day2	ENSMAUG00000014918	1.33396	4.23137e-12	day4	ENSMAUG00000016802	0.794278	0.00674785	day6				day8	ENSMAUG00000011341	0.801648	0.0322086	day14
ENSMAUG00000019842	1.05293	0.0426802	day1	ENSMAUG00000008130	-1.76199	0.0020953	day2	ENSMAUG00000014960	0.762726	0.0333051	day4	ENSMAUG00000016803	-1.06965	0.00162849	day6				day8	ENSMAUG00000011346	1.09232	0.0444585	day14
ENSMAUG00000019861	0.814842	0.00631627	day1	ENSMAUG00000008131	-1.26229	0.0017585	day2	ENSMAUG00000015018	-0.7707	0.0340534	day4	ENSMAUG00000016812	0.735743	0.035381	day6				day8	ENSMAUG00000011348	-0.919223	0.000352318	day14
ENSMAUG00000019865	0.806813	0.0484658	day1	ENSMAUG00000008133	-1.39742	0.00668266	day2	ENSMAUG00000015023	0.758083	0.00978497	day4	ENSMAUG00000016814	-0.675343	0.0195973	day6				day8	ENSMAUG00000011381	-0.807618	0.0126291	day14
ENSMAUG00000019890	1.02244	0.0071883	day1	ENSMAUG00000008134	0.637393	0.0128796	day2	ENSMAUG00000015027	0.964237	0.0120144	day4	ENSMAUG00000016866	0.704418	0.0134191	day6				day8	ENSMAUG00000011402	1.04086	2.78665e-07	day14
ENSMAUG00000019897	0.945296	0.0290638	day1	ENSMAUG00000008141	-1.33359	0.00280595	day2	ENSMAUG00000015045	0.649377	0.0108735	day4	ENSMAUG00000016913	1.11711	0.00148785	day6				day8	ENSMAUG00000011406	0.908006	0.0485698	day14
ENSMAUG00000019903	-0.98106	7.71243e-05	day1	ENSMAUG00000008142	-0.710924	0.0104856	day2	ENSMAUG00000015053	0.730354	6.4342e-05	day4	ENSMAUG00000016930	-1.06428	0.0205912	day6				day8	ENSMAUG00000011420	0.787103	0.0436286	day14
ENSMAUG00000019908	-0.764099	0.041623	day1	ENSMAUG00000008143	0.952066	0.0341881	day2	ENSMAUG00000015085	0.615195	0.00181807	day4	ENSMAUG00000016933	0.677061	0.0239676	day6				day8	ENSMAUG00000011425	-0.984761	0.0460227	day14
ENSMAUG00000019914	0.812734	0.0299331	day1	ENSMAUG00000008147	0.953317	0.021056	day2	ENSMAUG00000015090	0.742595	0.0156418	day4	ENSMAUG00000016938	0.759109	0.0224536	day6				day8	ENSMAUG00000011437	0.680429	0.0485698	day14
ENSMAUG00000019935	0.737909	0.0256991	day1	ENSMAUG00000008150	-1.00551	0.0236556	day2	ENSMAUG00000015108	0.746385	0.00324957	day4	ENSMAUG00000016948	-0.817184	0.0095428	day6				day8	ENSMAUG00000011448	-1.11711	0.00992381	day14
ENSMAUG00000019939	0.811961	0.0414102	day1	ENSMAUG00000008155	1.29414	3.46796e-08	day2	ENSMAUG00000015111	0.908548	0.00256772	day4	ENSMAUG00000016985	-0.788608	0.0134596	day6				day8	ENSMAUG00000011477	1.41365	0.00934936	day14
ENSMAUG00000019941	0.981928	0.0302499	day1	ENSMAUG00000008164	1.44079	1.54704e-05	day2	ENSMAUG00000015130	1.35492	3.96958e-05	day4	ENSMAUG00000017005	0.743948	0.030727	day6				day8	ENSMAUG00000011478	0.826737	0.00278078	day14
ENSMAUG00000019964	0.784513	0.00366152	day1	ENSMAUG00000008166	0.851542	1.57353e-05	day2	ENSMAUG00000015133	0.910376	0.0362318	day4	ENSMAUG00000017034	-1.02165	0.0277847	day6				day8	ENSMAUG00000011485	-0.95192	0.0240227	day14
ENSMAUG00000019966	0.781894	0.0174535	day1	ENSMAUG00000008172	-2.68001	0.0105134	day2	ENSMAUG00000015134	-0.974284	0.00095797	day4	ENSMAUG00000017045	0.749923	0.0197396	day6				day8	ENSMAUG00000011530	1.27428	0.00655783	day14
ENSMAUG00000019986	0.782026	0.0179807	day1	ENSMAUG00000008174	-0.80388	0.0250891	day2	ENSMAUG00000015184	0.634369	0.00750916	day4	ENSMAUG00000017065	-1.00351	0.00974452	day6				day8	ENSMAUG00000011535	-0.674944	0.022941	day14
ENSMAUG00000019995	0.988065	0.00257916	day1	ENSMAUG00000008183	0.68756	0.00429161	day2	ENSMAUG00000015225	0.949643	0.0171201	day4	ENSMAUG00000017153	0.944191	0.0134459	day6				day8	ENSMAUG00000011536	0.945455	0.000471237	day14
ENSMAUG00000020006	0.790585	0.00512795	day1	ENSMAUG00000008195	-1.21049	0.00193445	day2	ENSMAUG00000015228	-0.902707	0.043422	day4	ENSMAUG00000017159	-1.06233	0.000757033	day6				day8	ENSMAUG00000011539	1.12	0.0115549	day14
ENSMAUG00000020042	1.29454	0.000115258	day1	ENSMAUG00000008196	0.729595	0.0487289	day2	ENSMAUG00000015242	1.03501	0.003425	day4	ENSMAUG00000017167	-1.22042	0.00608067	day6				day8	ENSMAUG00000011553	0.859249	0.0174172	day14
ENSMAUG00000020088	1.00022	0.0422507	day1	ENSMAUG00000008199	0.69494	0.00473769	day2	ENSMAUG00000015275	-0.924826	0.0144032	day4	ENSMAUG00000017178	-0.873981	0.00077516	day6				day8	ENSMAUG00000011579	-0.596506	0.0275914	day14
ENSMAUG00000020124	1.17306	0.000127061	day1	ENSMAUG00000008201	-2.15643	0.00298184	day2	ENSMAUG00000015278	0.708124	2.72058e-05	day4	ENSMAUG00000017188	-0.788792	0.0295594	day6				day8	ENSMAUG00000011581	0.7155	0.0433716	day14
ENSMAUG00000020187	-0.770293	0.0230572	day1	ENSMAUG00000008203	-0.715198	0.0417365	day2	ENSMAUG00000015287	0.666045	0.0272952	day4	ENSMAUG00000017206	-1.11429	0.047956	day6				day8	ENSMAUG00000011584	0.75861	0.0104987	day14
ENSMAUG00000020188	0.765809	0.0103985	day1	ENSMAUG00000008204	-0.696915	0.00930981	day2	ENSMAUG00000015288	1.78169	5.52983e-05	day4	ENSMAUG00000017225	0.641086	0.0178726	day6				day8	ENSMAUG00000011591	-1.82347	0.00990107	day14
ENSMAUG00000020256	1.03898	0.0126192	day1	ENSMAUG00000008206	-1.03258	0.0150395	day2	ENSMAUG00000015299	0.770102	0.00355675	day4	ENSMAUG00000017232	-0.662515	0.0412626	day6				day8	ENSMAUG00000011616	-2.0992	9.07004e-06	day14
ENSMAUG00000020259	0.646953	0.0167393	day1	ENSMAUG00000008208	1.55915	0.0373433	day2	ENSMAUG00000015330	1.02853	0.00185784	day4	ENSMAUG00000017234	0.754055	0.00126208	day6				day8	ENSMAUG00000011625	0.924804	0.0289973	day14
ENSMAUG00000020260	1.06387	0.0497258	day1	ENSMAUG00000008228	0.802181	0.00677609	day2	ENSMAUG00000015332	-0.773517	0.0333246	day4	ENSMAUG00000017249	-1.1756	0.0239676	day6				day8	ENSMAUG00000011647	-0.803533	0.0176804	day14
ENSMAUG00000020267	-2.25976	3.54657e-08	day1	ENSMAUG00000008232	-0.780233	0.00278642	day2	ENSMAUG00000015338	0.824828	1.63319e-05	day4	ENSMAUG00000017263	-0.79575	0.00412158	day6				day8	ENSMAUG00000011653	1.01801	0.00278078	day14
ENSMAUG00000020288	-1.60256	0.00660073	day1	ENSMAUG00000008233	-1.13939	0.0228551	day2	ENSMAUG00000015345	0.909024	0.0154891	day4	ENSMAUG00000017286	-0.752139	0.00974452	day6				day8	ENSMAUG00000011659	0.855056	0.0016484	day14
ENSMAUG00000020349	0.783194	0.00425269	day1	ENSMAUG00000008234	-0.645511	0.0114971	day2	ENSMAUG00000015353	-0.95624	0.0243138	day4	ENSMAUG00000017326	-1.01716	0.016369	day6				day8	ENSMAUG00000011662	-0.944399	0.0279719	day14
ENSMAUG00000020389	0.729348	0.0129806	day1	ENSMAUG00000008237	-0.822841	0.00461587	day2	ENSMAUG00000015357	0.593182	0.000509714	day4	ENSMAUG00000017333	0.66837	0.00218805	day6				day8	ENSMAUG00000011666	-0.708146	0.0242809	day14
ENSMAUG00000020440	1.11305	0.0133715	day1	ENSMAUG00000008243	-1.74858	0.000931314	day2	ENSMAUG00000015363	-0.792668	0.0183827	day4	ENSMAUG00000017350	-0.832049	0.0359521	day6				day8	ENSMAUG00000011679	1.1816	0.0121987	day14
ENSMAUG00000020447	-0.792533	0.0357211	day1	ENSMAUG00000008245	-0.915428	0.00476979	day2	ENSMAUG00000015379	0.850011	0.000637281	day4	ENSMAUG00000017372	0.747021	9.4928e-05	day6				day8	ENSMAUG00000011695	1.13513	0.0223176	day14
ENSMAUG00000020488	0.735261	0.00653041	day1	ENSMAUG00000008253	0.647081	0.0020953	day2	ENSMAUG00000015390	-0.956263	0.00650276	day4	ENSMAUG00000017381	0.725853	0.0475943	day6				day8	ENSMAUG00000011716	-1.74719	0.0352417	day14
ENSMAUG00000020503	1.01425	0.0450688	day1	ENSMAUG00000008259	1.00243	0.000160206	day2	ENSMAUG00000015393	-0.897447	0.0337239	day4	ENSMAUG00000017400	-0.747816	0.0345255	day6				day8	ENSMAUG00000011722	1.22515	0.00842116	day14
ENSMAUG00000020504	-0.793869	0.0199303	day1	ENSMAUG00000008267	0.888579	0.00350376	day2	ENSMAUG00000015394	0.8826	0.00859808	day4	ENSMAUG00000017430	-0.7806	0.00390318	day6				day8	ENSMAUG00000011748	0.873418	0.0408191	day14
ENSMAUG00000020558	0.769343	0.000127061	day1	ENSMAUG00000008271	-1.3251	0.00968471	day2	ENSMAUG00000015413	-0.704778	0.0381736	day4	ENSMAUG00000017490	0.680669	0.0399144	day6				day8	ENSMAUG00000011749	-0.891419	0.0285624	day14
ENSMAUG00000020564	1.36884	0.0336024	day1	ENSMAUG00000008274	0.669526	0.00499759	day2	ENSMAUG00000015446	0.733232	0.00413542	day4	ENSMAUG00000017530	0.896243	0.000560052	day6				day8	ENSMAUG00000011751	0.640883	0.0385872	day14
ENSMAUG00000020567	0.825137	0.02516	day1	ENSMAUG00000008283	1.65256	0.00181572	day2	ENSMAUG00000015459	1.2314	1.38917e-06	day4	ENSMAUG00000017548	-0.869493	0.0403299	day6				day8	ENSMAUG00000011770	1.26238	0.00269011	day14
ENSMAUG00000020585	1.0652	0.00069484	day1	ENSMAUG00000008284	-0.741978	0.0307018	day2	ENSMAUG00000015528	0.820931	0.00170971	day4	ENSMAUG00000017556	-0.740406	0.0111793	day6				day8	ENSMAUG00000011774	0.959628	0.00940081	day14
ENSMAUG00000020597	0.782169	0.0144141	day1	ENSMAUG00000008295	-1.42706	0.00613543	day2	ENSMAUG00000015543	0.624825	0.00345742	day4	ENSMAUG00000017566	-1.1489	0.00707299	day6				day8	ENSMAUG00000011778	-1.30742	0.00655783	day14
ENSMAUG00000020622	1.32218	0.000750564	day1	ENSMAUG00000008298	-0.963233	0.00813665	day2	ENSMAUG00000015588	-1.39724	0.010997	day4	ENSMAUG00000017574	0.786271	0.0250682	day6				day8	ENSMAUG00000011779	-0.608785	0.0196052	day14
ENSMAUG00000020689	0.842511	0.0345636	day1	ENSMAUG00000008303	-0.862353	0.0110658	day2	ENSMAUG00000015589	0.975238	2.11507e-06	day4	ENSMAUG00000017595	0.826428	1.93458e-09	day6				day8	ENSMAUG00000011798	1.17281	0.0247139	day14
ENSMAUG00000020706	-0.842641	0.0103985	day1	ENSMAUG00000008307	1.38205	5.10558e-08	day2	ENSMAUG00000015590	-0.772339	0.0100981	day4	ENSMAUG00000017680	-0.895715	0.023383	day6				day8	ENSMAUG00000011808	1.43347	0.0075522	day14
ENSMAUG00000020709	-0.842904	0.0244259	day1	ENSMAUG00000008312	0.832323	0.00219534	day2	ENSMAUG00000015595	-0.765738	0.0255357	day4	ENSMAUG00000017707	-1.19662	0.00202827	day6				day8	ENSMAUG00000011812	0.747177	0.0189362	day14
ENSMAUG00000020723	0.982321	0.000703107	day1	ENSMAUG00000008323	0.619482	0.00198982	day2	ENSMAUG00000015596	0.682611	0.0289615	day4	ENSMAUG00000017726	-0.923715	0.0308976	day6				day8	ENSMAUG00000011837	-1.26281	0.00655783	day14
ENSMAUG00000020739	0.819389	0.0298943	day1	ENSMAUG00000008324	-1.27459	0.0148586	day2	ENSMAUG00000015598	-0.791493	0.0237262	day4	ENSMAUG00000017741	0.71936	0.00129479	day6				day8	ENSMAUG00000011884	1.03656	0.0299822	day14
ENSMAUG00000020758	0.841926	0.0460803	day1	ENSMAUG00000008326	0.604743	0.0495879	day2	ENSMAUG00000015621	1.04054	0.024145	day4	ENSMAUG00000017757	-0.823624	0.0264025	day6				day8	ENSMAUG00000011890	-0.618732	0.0420928	day14
ENSMAUG00000020784	0.929874	0.0140857	day1	ENSMAUG00000008327	-1.05545	0.0084937	day2	ENSMAUG00000015636	-0.926177	0.0222783	day4	ENSMAUG00000017807	-0.667513	0.0431666	day6				day8	ENSMAUG00000011897	-1.32766	0.000240718	day14
ENSMAUG00000020821	0.89812	0.00165025	day1	ENSMAUG00000008333	0.85513	9.79757e-05	day2	ENSMAUG00000015639	-1.08105	0.0333463	day4	ENSMAUG00000017847	-0.782642	0.00335151	day6				day8	ENSMAUG00000011916	1.2899	0.000479645	day14
ENSMAUG00000020869	0.697132	0.0304159	day1	ENSMAUG00000008335	-1.49746	0.00933433	day2	ENSMAUG00000015645	0.688976	0.00156902	day4	ENSMAUG00000017855	0.793871	8.41735e-05	day6				day8	ENSMAUG00000011921	0.629064	0.0247666	day14
ENSMAUG00000020893	-0.763991	0.0358701	day1	ENSMAUG00000008336	-1.09305	0.0118005	day2	ENSMAUG00000015670	1.20154	6.62787e-11	day4	ENSMAUG00000017880	0.700388	0.0048253	day6				day8	ENSMAUG00000011931	-0.63267	0.0472497	day14
ENSMAUG00000020933	0.677325	0.0477427	day1	ENSMAUG00000008346	0.645896	0.0406971	day2	ENSMAUG00000015673	-1.64586	0.00351698	day4	ENSMAUG00000017884	0.618948	0.0197396	day6				day8	ENSMAUG00000011947	0.882024	1.20015e-05	day14
ENSMAUG00000020960	0.694993	0.0108432	day1	ENSMAUG00000008354	-0.815236	0.0194042	day2	ENSMAUG00000015693	-1.14839	0.0111904	day4	ENSMAUG00000017907	-0.847185	0.0274636	day6				day8	ENSMAUG00000011949	0.871192	0.00952042	day14
ENSMAUG00000020968	-1.19341	0.0470786	day1	ENSMAUG00000008355	0.766275	0.0250922	day2	ENSMAUG00000015774	0.888809	0.00145911	day4	ENSMAUG00000017936	-0.908803	0.0212418	day6				day8	ENSMAUG00000011955	-0.747935	0.0363345	day14
ENSMAUG00000020981	0.845314	0.0453614	day1	ENSMAUG00000008372	-1.43021	0.00310252	day2	ENSMAUG00000015798	-0.927751	0.0171703	day4	ENSMAUG00000017944	0.897837	0.000144466	day6				day8	ENSMAUG00000011969	0.885102	0.0200366	day14
ENSMAUG00000020991	0.987529	0.0420668	day1	ENSMAUG00000008382	0.856873	0.0390494	day2	ENSMAUG00000015805	0.97106	0.0120237	day4	ENSMAUG00000017959	0.8183	0.00176952	day6				day8	ENSMAUG00000011973	0.980265	0.0193217	day14
ENSMAUG00000021068	1.12162	0.00892663	day1	ENSMAUG00000008387	0.948361	0.0285357	day2	ENSMAUG00000015808	-1.49305	0.000115104	day4	ENSMAUG00000017963	-1.27574	0.0132819	day6				day8	ENSMAUG00000011990	-1.21599	0.0238162	day14
ENSMAUG00000021104	0.851337	0.028145	day1	ENSMAUG00000008389	0.835154	0.00436854	day2	ENSMAUG00000015811	1.30856	1.02826e-08	day4	ENSMAUG00000017969	0.681975	0.00011994	day6				day8	ENSMAUG00000011994	0.895687	0.0106208	day14
ENSMAUG00000021108	0.774855	0.00892663	day1	ENSMAUG00000008392	1.14692	3.79868e-08	day2	ENSMAUG00000015836	-1.23913	0.000488643	day4	ENSMAUG00000018042	-0.900529	0.0038197	day6				day8	ENSMAUG00000011995	-1.14572	0.0419564	day14
ENSMAUG00000021139	-1.18706	0.0199303	day1	ENSMAUG00000008400	-1.72334	0.0437274	day2	ENSMAUG00000015841	-0.732716	0.00972825	day4	ENSMAUG00000018049	0.851415	0.00326831	day6				day8	ENSMAUG00000012005	0.657302	0.00696664	day14
ENSMAUG00000021161	0.742926	0.0481453	day1	ENSMAUG00000008401	-1.19521	0.0150395	day2	ENSMAUG00000015863	1.38034	0.000199212	day4	ENSMAUG00000018050	-0.683735	0.0431643	day6				day8	ENSMAUG00000012011	-1.06525	0.0299148	day14
ENSMAUG00000021183	1.09802	0.0035993	day1	ENSMAUG00000008417	-1.21794	0.0020953	day2	ENSMAUG00000015927	0.987372	5.56876e-08	day4	ENSMAUG00000018064	0.83465	0.0109186	day6				day8	ENSMAUG00000012028	-1.07832	0.0369708	day14
ENSMAUG00000021189	1.07315	0.0112672	day1	ENSMAUG00000008418	-1.23068	0.0491065	day2	ENSMAUG00000015937	0.77978	0.0189491	day4	ENSMAUG00000018069	-0.971294	0.0332472	day6				day8	ENSMAUG00000012031	0.869495	0.000282235	day14
ENSMAUG00000021261	0.960586	0.00862419	day1	ENSMAUG00000008422	-1.28275	0.00921646	day2	ENSMAUG00000015941	-0.949494	0.00306054	day4	ENSMAUG00000018071	0.60823	0.0294488	day6				day8	ENSMAUG00000012033	-1.92674	0.0149327	day14
ENSMAUG00000021272	-0.913647	0.0426802	day1	ENSMAUG00000008423	0.6525	0.00697108	day2	ENSMAUG00000015952	0.60161	0.0167401	day4	ENSMAUG00000018212	-1.26094	0.0250343	day6				day8	ENSMAUG00000012039	-1.09134	0.00572914	day14
ENSMAUG00000021310	-1.09404	0.0151911	day1	ENSMAUG00000008425	3.42441	4.6246e-05	day2	ENSMAUG00000016034	0.690722	0.0221175	day4	ENSMAUG00000018305	0.594117	0.00330452	day6				day8	ENSMAUG00000012073	0.681409	0.0172669	day14
ENSMAUG00000021321	0.645133	0.0429243	day1	ENSMAUG00000008426	0.910976	0.00119492	day2	ENSMAUG00000016036	-1.08985	0.034612	day4	ENSMAUG00000018396	-0.86672	0.0173173	day6				day8	ENSMAUG00000012074	1.0851	0.0247666	day14
ENSMAUG00000021348	-0.991943	0.0416563	day1	ENSMAUG00000008451	1.05303	0.00210428	day2	ENSMAUG00000016056	0.936132	2.062e-05	day4	ENSMAUG00000018437	1.16379	1.52126e-08	day6				day8	ENSMAUG00000012088	1.24334	0.00223929	day14
ENSMAUG00000021354	0.94635	2.75513e-05	day1	ENSMAUG00000008453	-0.746769	0.00404817	day2	ENSMAUG00000016081	0.600259	0.0246095	day4	ENSMAUG00000018451	-0.877463	0.0105223	day6				day8	ENSMAUG00000012099	0.644284	0.0200404	day14
ENSMAUG00000021359	-1.82857	2.27057e-06	day1	ENSMAUG00000008458	-1.203	0.00529187	day2	ENSMAUG00000016113	1.08331	1.69722e-06	day4	ENSMAUG00000018469	1.12014	0.00412158	day6				day8	ENSMAUG00000012100	-1.13868	0.0185668	day14
ENSMAUG00000021382	-0.799684	0.028145	day1	ENSMAUG00000008461	-0.864494	0.00397844	day2	ENSMAUG00000016119	-0.880423	0.0125276	day4	ENSMAUG00000018473	-1.03101	0.00988677	day6				day8	ENSMAUG00000012116	-0.873231	0.0136131	day14
ENSMAUG00000021410	-1.06469	0.00241686	day1	ENSMAUG00000008466	1.28884	0.00124708	day2	ENSMAUG00000016129	0.747778	0.000503467	day4	ENSMAUG00000018522	0.601883	0.0016037	day6				day8	ENSMAUG00000012132	-1.36621	0.0271685	day14
ENSMAUG00000021454	0.876097	0.0121892	day1	ENSMAUG00000008472	-1.03137	0.00117377	day2	ENSMAUG00000016160	-0.903849	0.0458138	day4	ENSMAUG00000018528	-0.980072	0.0187922	day6				day8	ENSMAUG00000012156	-0.651366	0.00534049	day14
ENSMAUG00000021469	0.931568	0.0211784	day1	ENSMAUG00000008474	0.73687	0.000403501	day2	ENSMAUG00000016169	0.927336	1.36708e-05	day4	ENSMAUG00000018539	0.79932	0.0098094	day6				day8	ENSMAUG00000012157	-1.30672	0.00970426	day14
ENSMAUG00000021471	0.737975	0.0180008	day1	ENSMAUG00000008485	0.909414	0.00414754	day2	ENSMAUG00000016172	0.971721	1.34457e-06	day4	ENSMAUG00000018577	0.804416	0.0332472	day6				day8	ENSMAUG00000012168	0.767824	0.00484132	day14
ENSMAUG00000021512	-2.10132	0.000407821	day1	ENSMAUG00000008486	1.03732	0.00198832	day2	ENSMAUG00000016173	-0.816398	0.0299771	day4	ENSMAUG00000018591	0.7704	0.0184358	day6				day8	ENSMAUG00000012178	0.952879	0.00238491	day14
ENSMAUG00000021519	-0.910576	0.000575687	day1	ENSMAUG00000008493	0.862947	0.0450447	day2	ENSMAUG00000016231	1.05108	0.000267817	day4	ENSMAUG00000018603	0.694068	0.0459931	day6				day8	ENSMAUG00000012195	-0.885473	0.00805668	day14
ENSMAUG00000021520	-0.951422	0.0449008	day1	ENSMAUG00000008494	0.650633	0.0408976	day2	ENSMAUG00000016235	-0.996303	0.0315638	day4	ENSMAUG00000018647	0.986694	0.00445456	day6				day8	ENSMAUG00000012208	0.905736	0.0349247	day14
ENSMAUG00000021530	1.17715	3.11838e-05	day1	ENSMAUG00000008499	1.59555	2.70791e-05	day2	ENSMAUG00000016270	-1.50544	0.0075164	day4	ENSMAUG00000018650	-0.660333	0.0446608	day6				day8	ENSMAUG00000012209	1.26143	0.0107034	day14
ENSMAUG00000021560	1.17935	7.71243e-05	day1	ENSMAUG00000008500	1.13334	2.51944e-07	day2	ENSMAUG00000016277	0.612595	0.00505458	day4	ENSMAUG00000018656	-0.666949	0.022857	day6				day8	ENSMAUG00000012230	1.00727	0.0106404	day14
ENSMAUG00000021595	-0.809645	0.00891426	day1	ENSMAUG00000008503	0.659705	0.00203978	day2	ENSMAUG00000016289	0.643866	1.33813e-05	day4	ENSMAUG00000018687	-1.07355	0.0277847	day6				day8	ENSMAUG00000012253	0.875963	0.0353055	day14
ENSMAUG00000021601	0.635907	0.0242005	day1	ENSMAUG00000008510	-1.39126	0.0185716	day2	ENSMAUG00000016303	-1.07546	0.000935088	day4	ENSMAUG00000018688	-0.896381	0.0259783	day6				day8	ENSMAUG00000012265	0.59786	0.0185945	day14
ENSMAUG00000021608	-1.19178	0.0302167	day1	ENSMAUG00000008520	0.848079	8.07166e-09	day2	ENSMAUG00000016391	-1.42325	0.00174528	day4	ENSMAUG00000018716	1.3372	1.19798e-10	day6				day8	ENSMAUG00000012271	1.68503	0.000191464	day14
ENSMAUG00000021636	0.791504	0.0346235	day1	ENSMAUG00000008524	-0.761964	0.0466367	day2	ENSMAUG00000016402	1.03902	1.95044e-07	day4	ENSMAUG00000018724	0.6914	0.0378107	day6				day8	ENSMAUG00000012277	-1.28906	0.0288797	day14
ENSMAUG00000021692	0.623579	0.0326752	day1	ENSMAUG00000008531	-0.926054	0.0400063	day2	ENSMAUG00000016419	-0.971711	0.003425	day4	ENSMAUG00000018729	-1.05415	0.0142635	day6				day8	ENSMAUG00000012278	-0.616215	0.0437851	day14
ENSMAUG00000021712	-1.00607	0.0497258	day1	ENSMAUG00000008542	0.834577	0.000462955	day2	ENSMAUG00000016429	1.2449	0.000150089	day4	ENSMAUG00000018743	-0.880793	0.0359609	day6				day8	ENSMAUG00000012286	-0.982237	0.00882784	day14
ENSMAUG00000021751	0.760939	0.0373155	day1	ENSMAUG00000008545	-0.838985	0.0200504	day2	ENSMAUG00000016477	1.06005	0.0233017	day4	ENSMAUG00000018748	1.1416	0.0419837	day6				day8	ENSMAUG00000012310	0.643708	0.0111937	day14
ENSMAUG00000021770	-1.13624	0.000338059	day1	ENSMAUG00000008550	-1.27273	0.0182494	day2	ENSMAUG00000016491	-0.824541	0.0075115	day4	ENSMAUG00000018753	0.80959	0.022857	day6				day8	ENSMAUG00000012319	-0.912397	0.0152671	day14
ENSMAUG00000021804	1.24496	0.0255779	day1	ENSMAUG00000008552	0.943841	0.00646729	day2	ENSMAUG00000016521	0.841052	0.00468832	day4	ENSMAUG00000018769	-0.785466	0.0190472	day6				day8	ENSMAUG00000012320	-1.59981	0.0379479	day14
ENSMAUG00000021806	0.821723	0.011491	day1	ENSMAUG00000008557	-0.918579	0.0109932	day2	ENSMAUG00000016529	1.09147	0.000236266	day4	ENSMAUG00000018771	-1.04549	0.0305727	day6				day8	ENSMAUG00000012348	0.787866	0.00238733	day14
ENSMAUG00000021825	0.85718	0.00477668	day1	ENSMAUG00000008559	-1.23	0.00435438	day2	ENSMAUG00000016545	1.16428	3.35523e-12	day4	ENSMAUG00000018781	-1.09741	0.0325709	day6				day8	ENSMAUG00000012351	-1.07653	0.0329379	day14
ENSMAUG00000021830	0.772558	0.00477668	day1	ENSMAUG00000008563	-0.946537	0.0265801	day2	ENSMAUG00000016548	1.20248	1.42661e-12	day4	ENSMAUG00000018785	-0.663816	0.0413052	day6				day8	ENSMAUG00000012383	1.51388	7.18377e-05	day14
ENSMAUG00000021837	-1.5548	3.72909e-08	day1	ENSMAUG00000008572	-0.714101	0.0376394	day2	ENSMAUG00000016555	1.0822	0.0316558	day4	ENSMAUG00000018802	0.759444	0.0433282	day6				day8	ENSMAUG00000012408	0.746172	0.0324534	day14
ENSMAUG00000021839	0.870302	0.0146052	day1	ENSMAUG00000008578	1.01366	0.000334589	day2	ENSMAUG00000016559	1.01784	0.000130071	day4	ENSMAUG00000018835	-1.10706	0.0420897	day6				day8	ENSMAUG00000012416	1.17913	0.000207708	day14
ENSMAUG00000021845	-0.737844	0.00452669	day1	ENSMAUG00000008600	-1.41341	0.00784209	day2	ENSMAUG00000016567	1.04364	0.000710442	day4	ENSMAUG00000018843	-0.676459	0.0201579	day6				day8	ENSMAUG00000012438	0.765953	0.00535048	day14
ENSMAUG00000021849	0.922992	0.0453365	day1	ENSMAUG00000008606	-1.20682	0.00634366	day2	ENSMAUG00000016584	1.01903	0.0322977	day4	ENSMAUG00000018844	-0.784701	0.00897316	day6				day8	ENSMAUG00000012439	0.927397	0.00685651	day14
ENSMAUG00000021873	0.637021	0.00286827	day1	ENSMAUG00000008612	0.838472	0.0187805	day2	ENSMAUG00000016604	-1.13615	0.00284993	day4	ENSMAUG00000018861	-0.809451	0.0174162	day6				day8	ENSMAUG00000012466	-0.796458	0.0202989	day14
ENSMAUG00000021877	-1.03637	0.0103985	day1	ENSMAUG00000008621	-1.23241	2.99827e-08	day2	ENSMAUG00000016610	-1.202	0.00567319	day4	ENSMAUG00000018953	0.654345	0.00807367	day6				day8	ENSMAUG00000012476	0.898118	0.0162246	day14
ENSMAUG00000021888	0.976722	0.000144581	day1	ENSMAUG00000008635	1.12077	2.99992e-08	day2	ENSMAUG00000016611	1.07517	0.00186099	day4	ENSMAUG00000018955	0.599729	0.0281236	day6				day8	ENSMAUG00000012498	-1.203	0.0207342	day14
ENSMAUG00000021890	0.725529	0.0472328	day1	ENSMAUG00000008636	1.02281	3.52302e-06	day2	ENSMAUG00000016618	0.814693	0.00982142	day4	ENSMAUG00000018961	-0.754555	0.0308976	day6				day8	ENSMAUG00000012527	0.703347	0.0107763	day14
ENSMAUG00000021942	-0.849748	0.0071883	day1	ENSMAUG00000008637	0.805455	0.00165369	day2	ENSMAUG00000016635	0.838787	0.00197235	day4	ENSMAUG00000019011	-0.977674	0.0106829	day6				day8	ENSMAUG00000012534	0.91065	0.0106208	day14
ENSMAUG00000021999	1.24795	0.0165636	day1	ENSMAUG00000008639	-0.763591	0.0123861	day2	ENSMAUG00000016643	-0.68728	0.0213263	day4	ENSMAUG00000019092	-0.797481	0.0485022	day6				day8	ENSMAUG00000012540	0.752044	0.00831903	day14
ENSMAUG00000022005	0.671988	0.00818079	day1	ENSMAUG00000008641	0.87015	0.00230665	day2	ENSMAUG00000016653	1.31194	1.94212e-08	day4	ENSMAUG00000019117	-1.29825	0.0063405	day6				day8	ENSMAUG00000012543	0.795523	0.0499916	day14
ENSMAUG00000022014	0.663501	0.0378306	day1	ENSMAUG00000008644	0.748436	0.0357617	day2	ENSMAUG00000016654	-0.715182	0.00149583	day4	ENSMAUG00000019131	-0.676294	0.0338109	day6				day8	ENSMAUG00000012552	-0.967657	0.0259235	day14
ENSMAUG00000022066	0.71748	0.0165869	day1	ENSMAUG00000008652	-0.924815	0.0343005	day2	ENSMAUG00000016675	1.27705	0.000418796	day4	ENSMAUG00000019132	-0.841189	0.0467496	day6				day8	ENSMAUG00000012564	-1.08086	0.010092	day14
ENSMAUG00000022119	0.66462	0.0373155	day1	ENSMAUG00000008660	-1.3763	0.0100895	day2	ENSMAUG00000016688	-0.948406	0.00506947	day4	ENSMAUG00000019145	0.752449	0.0166764	day6				day8	ENSMAUG00000012573	0.877169	0.0383207	day14
ENSMAUG00000022129	0.979612	0.0313636	day1	ENSMAUG00000008673	-1.16188	0.0134761	day2	ENSMAUG00000016724	-0.666631	0.0293486	day4	ENSMAUG00000019160	0.821406	0.0232294	day6				day8	ENSMAUG00000012602	-0.824747	0.0335165	day14
ENSMAUG00000022143	0.845299	0.00833177	day1	ENSMAUG00000008676	-0.702624	0.0304144	day2	ENSMAUG00000016750	1.30558	2.81198e-07	day4	ENSMAUG00000019210	-1.33461	0.0105913	day6				day8	ENSMAUG00000012607	-0.66832	0.0240199	day14
ENSMAUG00000022172	0.893886	0.02516	day1	ENSMAUG00000008682	-1.09847	0.02261	day2	ENSMAUG00000016769	0.767117	0.00828641	day4	ENSMAUG00000019214	0.866112	0.0102064	day6				day8	ENSMAUG00000012611	-0.629117	0.0348528	day14
ENSMAUG00000022206	-1.19066	0.0128182	day1	ENSMAUG00000008698	-1.02245	0.000147444	day2	ENSMAUG00000016785	0.828161	0.00691624	day4	ENSMAUG00000019316	-0.690972	0.0230835	day6				day8	ENSMAUG00000012614	0.664775	0.00863819	day14
ENSMAUG00000022222	0.706482	0.025006	day1	ENSMAUG00000008707	0.59433	0.00404372	day2	ENSMAUG00000016793	-1.08499	1.02524e-06	day4	ENSMAUG00000019323	-0.691166	0.0321865	day6				day8	ENSMAUG00000012617	1.29071	0.00696664	day14
ENSMAUG00000022235	0.981117	0.022772	day1	ENSMAUG00000008718	1.00474	0.00361999	day2	ENSMAUG00000016795	0.612014	0.0307896	day4	ENSMAUG00000019335	-0.818962	0.017781	day6				day8	ENSMAUG00000012619	0.944128	0.0167772	day14
ENSMAUG00000022283	0.90044	0.00182661	day1	ENSMAUG00000008723	0.860235	0.0131733	day2	ENSMAUG00000016802	0.972151	0.000429966	day4	ENSMAUG00000019359	-0.89233	0.0105223	day6				day8	ENSMAUG00000012624	1.01086	0.0113627	day14
				ENSMAUG00000008729	-1.41706	0.00368219	day2	ENSMAUG00000016803	-0.666108	0.0466308	day4	ENSMAUG00000019374	-0.758646	0.00811518	day6				day8	ENSMAUG00000012638	0.671697	0.0226798	day14
				ENSMAUG00000008732	0.667744	0.0128813	day2	ENSMAUG00000016806	0.598091	0.0362318	day4	ENSMAUG00000019379	0.724821	0.00143206	day6				day8	ENSMAUG00000012661	0.793933	0.000636664	day14
				ENSMAUG00000008745	0.932557	0.00074201	day2	ENSMAUG00000016822	-1.07391	0.0259948	day4	ENSMAUG00000019381	0.736582	0.00700811	day6				day8	ENSMAUG00000012670	0.887847	0.0169611	day14
				ENSMAUG00000008747	0.792026	7.44767e-10	day2	ENSMAUG00000016839	-0.586283	0.0293486	day4	ENSMAUG00000019388	-0.768456	0.047956	day6				day8	ENSMAUG00000012673	0.629458	0.033068	day14
				ENSMAUG00000008751	0.697248	0.0417472	day2	ENSMAUG00000016866	0.843531	0.00256772	day4	ENSMAUG00000019419	-2.24959	1.94421e-09	day6				day8	ENSMAUG00000012678	-0.90944	0.0453327	day14
				ENSMAUG00000008753	-1.55187	1.60482e-10	day2	ENSMAUG00000016913	2.02393	9.16757e-14	day4	ENSMAUG00000019452	-1.03749	0.0038197	day6				day8	ENSMAUG00000012700	0.699754	0.0140536	day14
				ENSMAUG00000008754	0.792027	0.00993449	day2	ENSMAUG00000016933	1.11789	4.24105e-05	day4	ENSMAUG00000019481	-1.11962	0.0182132	day6				day8	ENSMAUG00000012716	1.41552	0.00350937	day14
				ENSMAUG00000008757	-1.13299	0.00535446	day2	ENSMAUG00000016937	0.737934	0.027709	day4	ENSMAUG00000019492	-0.714178	0.0261609	day6				day8	ENSMAUG00000012723	-0.990886	0.00545519	day14
				ENSMAUG00000008758	-0.843187	0.00195869	day2	ENSMAUG00000016938	0.973436	0.00209181	day4	ENSMAUG00000019503	0.769788	0.022857	day6				day8	ENSMAUG00000012738	0.965079	0.000275963	day14
				ENSMAUG00000008761	-1.49247	6.28447e-05	day2	ENSMAUG00000016948	-0.962289	0.0164302	day4	ENSMAUG00000019511	-0.675792	0.0295957	day6				day8	ENSMAUG00000012748	-1.14289	0.00767836	day14
				ENSMAUG00000008763	0.909775	1.51461e-05	day2	ENSMAUG00000016985	-0.610234	0.0435747	day4	ENSMAUG00000019602	0.608825	0.00684028	day6				day8	ENSMAUG00000012750	-0.873014	0.0370847	day14
				ENSMAUG00000008772	-1.21958	0.0484941	day2	ENSMAUG00000017004	0.80007	7.94875e-05	day4	ENSMAUG00000019610	1.19948	0.00955587	day6				day8	ENSMAUG00000012759	-0.829242	0.025968	day14
				ENSMAUG00000008784	0.631348	0.0110968	day2	ENSMAUG00000017034	-0.950299	0.0323614	day4	ENSMAUG00000019611	0.653321	0.0352082	day6				day8	ENSMAUG00000012788	1.06396	0.00845956	day14
				ENSMAUG00000008785	-1.81764	0.00223277	day2	ENSMAUG00000017045	0.794253	0.0136015	day4	ENSMAUG00000019642	-0.938277	0.00132977	day6				day8	ENSMAUG00000012796	1.03989	0.0142822	day14
				ENSMAUG00000008786	-0.762291	0.0341322	day2	ENSMAUG00000017049	0.628358	0.00181053	day4	ENSMAUG00000019645	-0.597985	0.0280562	day6				day8	ENSMAUG00000012810	-0.781116	0.0301798	day14
				ENSMAUG00000008792	-0.941016	9.97953e-05	day2	ENSMAUG00000017107	-0.961621	0.0336105	day4	ENSMAUG00000019648	-1.13685	0.00889424	day6				day8	ENSMAUG00000012811	1.82872	0.0114859	day14
				ENSMAUG00000008800	0.989717	2.59592e-05	day2	ENSMAUG00000017153	0.874634	0.0269819	day4	ENSMAUG00000019655	-0.984505	0.00176952	day6				day8	ENSMAUG00000012829	0.823299	0.0103232	day14
				ENSMAUG00000008806	0.821394	0.0193088	day2	ENSMAUG00000017167	-1.26645	0.0020964	day4	ENSMAUG00000019675	-0.796815	0.0327498	day6				day8	ENSMAUG00000012832	0.767228	0.0372091	day14
				ENSMAUG00000008810	-0.839168	0.0327096	day2	ENSMAUG00000017178	-0.703153	0.0136493	day4	ENSMAUG00000019676	-0.715727	0.00958188	day6				day8	ENSMAUG00000012836	0.770372	0.00617228	day14
				ENSMAUG00000008820	-0.811153	0.0298807	day2	ENSMAUG00000017180	0.690861	0.0006269	day4	ENSMAUG00000019717	0.86275	0.0192152	day6				day8	ENSMAUG00000012852	0.900542	0.00305197	day14
				ENSMAUG00000008827	0.754883	0.000372447	day2	ENSMAUG00000017206	-1.32756	0.0272952	day4	ENSMAUG00000019736	-0.686777	0.0236726	day6				day8	ENSMAUG00000012885	1.48562	0.0455822	day14
				ENSMAUG00000008828	1.26297	5.89354e-09	day2	ENSMAUG00000017234	1.0023	6.92479e-05	day4	ENSMAUG00000019747	-1.00883	0.0154677	day6				day8	ENSMAUG00000012907	0.930309	0.00100128	day14
				ENSMAUG00000008830	-0.633755	0.00403937	day2	ENSMAUG00000017263	-0.738784	0.00356768	day4	ENSMAUG00000019777	1.03254	0.0134596	day6				day8	ENSMAUG00000012909	1.10526	0.0456765	day14
				ENSMAUG00000008832	-0.812967	0.000327713	day2	ENSMAUG00000017268	0.694589	0.0102494	day4	ENSMAUG00000019789	-0.680756	0.0320044	day6				day8	ENSMAUG00000012942	0.668122	0.0107763	day14
				ENSMAUG00000008848	-1.03181	0.00191252	day2	ENSMAUG00000017286	-0.736206	0.0238414	day4	ENSMAUG00000019797	0.924122	0.00200316	day6				day8	ENSMAUG00000012949	0.999017	9.75918e-06	day14
				ENSMAUG00000008851	-2.03714	0.0271597	day2	ENSMAUG00000017322	-0.813053	0.0054262	day4	ENSMAUG00000019798	-0.946027	0.0144832	day6				day8	ENSMAUG00000012957	0.977483	0.00238733	day14
				ENSMAUG00000008854	1.63511	0.0221132	day2	ENSMAUG00000017326	-1.0879	0.00683065	day4	ENSMAUG00000019816	-1.01733	0.0214599	day6				day8	ENSMAUG00000012959	-0.778736	0.000290958	day14
				ENSMAUG00000008867	0.886637	0.000829081	day2	ENSMAUG00000017332	-1.22229	0.00394874	day4	ENSMAUG00000019832	0.597972	0.00811518	day6				day8	ENSMAUG00000012978	0.729698	0.0332598	day14
				ENSMAUG00000008869	0.818728	0.00246118	day2	ENSMAUG00000017333	0.789404	0.00014272	day4	ENSMAUG00000019845	-1.08962	0.0391511	day6				day8	ENSMAUG00000012982	0.646245	0.0361248	day14
				ENSMAUG00000008886	-3.27208	0.00218932	day2	ENSMAUG00000017372	0.909717	2.75016e-07	day4	ENSMAUG00000019861	0.697142	0.0048253	day6				day8	ENSMAUG00000012984	0.731247	0.0345743	day14
				ENSMAUG00000008891	-0.968544	0.00144497	day2	ENSMAUG00000017381	0.805924	0.0269179	day4	ENSMAUG00000019874	-0.851231	0.0185389	day6				day8	ENSMAUG00000012989	2.48502	0.000118059	day14
				ENSMAUG00000008894	-0.880404	0.00367542	day2	ENSMAUG00000017530	1.06563	4.51072e-06	day4	ENSMAUG00000019890	0.797455	0.00784202	day6				day8	ENSMAUG00000012994	0.722329	0.0345309	day14
				ENSMAUG00000008897	0.992279	0.000835869	day2	ENSMAUG00000017559	0.620019	0.0111352	day4	ENSMAUG00000019894	0.650788	0.0454946	day6				day8	ENSMAUG00000013015	-0.889643	0.0475391	day14
				ENSMAUG00000008899	-1.01376	0.0023968	day2	ENSMAUG00000017566	-1.00126	0.0213263	day4	ENSMAUG00000019903	-0.732729	0.000778529	day6				day8	ENSMAUG00000013028	0.766711	0.0103232	day14
				ENSMAUG00000008900	0.637191	0.00213609	day2	ENSMAUG00000017574	0.850868	0.0135941	day4	ENSMAUG00000019941	0.909035	0.0157879	day6				day8	ENSMAUG00000013050	-0.740823	0.0493065	day14
				ENSMAUG00000008902	-1.15809	0.0384444	day2	ENSMAUG00000017595	0.956636	8.49561e-10	day4	ENSMAUG00000019959	-1.31008	0.0211362	day6				day8	ENSMAUG00000013059	-1.55575	0.00277783	day14
				ENSMAUG00000008910	1.31637	5.58394e-07	day2	ENSMAUG00000017615	-0.910247	0.00700901	day4	ENSMAUG00000019966	0.656428	0.0204603	day6				day8	ENSMAUG00000013070	0.843779	0.00329315	day14
				ENSMAUG00000008911	0.795455	0.000595981	day2	ENSMAUG00000017632	-0.995901	0.0259948	day4	ENSMAUG00000019986	0.790689	0.00201932	day6				day8	ENSMAUG00000013077	-1.03163	0.0347713	day14
				ENSMAUG00000008919	0.773672	0.0289538	day2	ENSMAUG00000017636	0.782497	0.00469768	day4	ENSMAUG00000019995	0.655663	0.00213932	day6				day8	ENSMAUG00000013116	-0.800418	0.0213664	day14
				ENSMAUG00000008927	-0.876779	0.00285183	day2	ENSMAUG00000017662	0.774796	0.0336012	day4	ENSMAUG00000020006	0.64548	0.00611455	day6				day8	ENSMAUG00000013129	-1.32165	0.0229953	day14
				ENSMAUG00000008932	-0.888537	0.044302	day2	ENSMAUG00000017707	-0.98842	0.0117251	day4	ENSMAUG00000020014	0.680844	0.0375776	day6				day8	ENSMAUG00000013130	1.07476	0.0275914	day14
				ENSMAUG00000008945	1.10633	0.0165794	day2	ENSMAUG00000017722	0.95452	0.00356768	day4	ENSMAUG00000020017	-0.920301	0.0220807	day6				day8	ENSMAUG00000013153	-0.742573	0.0179312	day14
				ENSMAUG00000008947	0.880827	2.06032e-06	day2	ENSMAUG00000017741	0.673934	0.00413226	day4	ENSMAUG00000020026	0.590782	0.000110903	day6				day8	ENSMAUG00000013155	-0.870801	0.0351083	day14
				ENSMAUG00000008950	-1.01365	0.0199204	day2	ENSMAUG00000017784	0.63329	0.0442843	day4	ENSMAUG00000020042	1.08441	4.65648e-09	day6				day8	ENSMAUG00000013161	0.844592	0.000172472	day14
				ENSMAUG00000008960	1.52217	2.09544e-14	day2	ENSMAUG00000017839	-0.94368	0.0338829	day4	ENSMAUG00000020050	0.934967	0.0198815	day6				day8	ENSMAUG00000013185	1.146	0.012265	day14
				ENSMAUG00000008963	-1.54119	3.49961e-06	day2	ENSMAUG00000017855	0.904815	1.0619e-05	day4	ENSMAUG00000020074	-0.943784	0.0201094	day6				day8	ENSMAUG00000013201	-1.41326	0.00496039	day14
				ENSMAUG00000008968	-0.796595	0.0128315	day2	ENSMAUG00000017865	-0.883117	0.0247249	day4	ENSMAUG00000020098	0.924202	0.0308976	day6				day8	ENSMAUG00000013205	-0.978042	0.0372099	day14
				ENSMAUG00000009005	0.621198	0.00950796	day2	ENSMAUG00000017880	0.954984	3.78148e-05	day4	ENSMAUG00000020118	0.982763	0.0442778	day6				day8	ENSMAUG00000013207	-1.59537	0.038813	day14
				ENSMAUG00000009011	-0.852271	0.0324563	day2	ENSMAUG00000017884	0.825737	0.00115905	day4	ENSMAUG00000020124	0.883257	4.12882e-05	day6				day8	ENSMAUG00000013212	1.03274	0.00481941	day14
				ENSMAUG00000009012	-0.694059	0.0456248	day2	ENSMAUG00000017888	0.649207	0.00903853	day4	ENSMAUG00000020188	0.711878	0.00553179	day6				day8	ENSMAUG00000013216	-1.80212	0.0322086	day14
				ENSMAUG00000009016	-0.808492	0.0148579	day2	ENSMAUG00000017901	1.01407	0.0394492	day4	ENSMAUG00000020210	-0.968095	0.00958188	day6				day8	ENSMAUG00000013221	0.89002	0.0208917	day14
				ENSMAUG00000009018	0.6134	0.0388794	day2	ENSMAUG00000017944	1.28169	4.85471e-08	day4	ENSMAUG00000020256	0.785542	0.0338094	day6				day8	ENSMAUG00000013223	0.636087	0.00500622	day14
				ENSMAUG00000009022	1.41872	5.67273e-06	day2	ENSMAUG00000017950	0.594587	0.00167594	day4	ENSMAUG00000020260	0.961529	0.0173173	day6				day8	ENSMAUG00000013234	1.53984	2.87407e-05	day14
				ENSMAUG00000009024	1.05887	0.000419195	day2	ENSMAUG00000017951	0.994433	9.57169e-05	day4	ENSMAUG00000020267	-0.864603	0.014382	day6				day8	ENSMAUG00000013240	-0.827315	0.00897762	day14
				ENSMAUG00000009025	-0.907601	0.04747	day2	ENSMAUG00000017959	1.13395	3.11917e-06	day4	ENSMAUG00000020288	-1.63871	0.00242556	day6				day8	ENSMAUG00000013265	-1.23352	0.0420917	day14
				ENSMAUG00000009026	-0.870618	0.0122255	day2	ENSMAUG00000017969	0.595132	0.00972689	day4	ENSMAUG00000020321	0.61155	0.0175695	day6				day8	ENSMAUG00000013272	1.05775	0.0272404	day14
				ENSMAUG00000009031	1.45075	5.91787e-09	day2	ENSMAUG00000017977	1.13346	0.0376264	day4	ENSMAUG00000020349	0.782584	0.000424461	day6				day8	ENSMAUG00000013281	0.870217	0.000651978	day14
				ENSMAUG00000009047	-1.02535	0.0255544	day2	ENSMAUG00000018042	-0.68724	0.0259948	day4	ENSMAUG00000020370	0.925071	0.0137224	day6				day8	ENSMAUG00000013293	0.869565	0.0102307	day14
				ENSMAUG00000009052	-1.62107	0.0312498	day2	ENSMAUG00000018049	1.29884	1.75887e-09	day4	ENSMAUG00000020380	-0.862077	0.025333	day6				day8	ENSMAUG00000013296	1.16084	0.0372091	day14
				ENSMAUG00000009056	-0.950535	0.00212793	day2	ENSMAUG00000018058	0.674672	0.00725014	day4	ENSMAUG00000020395	1.62128	0.00282966	day6				day8	ENSMAUG00000013304	0.655807	0.0324634	day14
				ENSMAUG00000009068	1.26032	0.000679249	day2	ENSMAUG00000018064	0.962999	0.00259325	day4	ENSMAUG00000020414	-0.648272	0.0467451	day6				day8	ENSMAUG00000013313	-0.94597	0.0206889	day14
				ENSMAUG00000009070	0.634056	0.0416638	day2	ENSMAUG00000018069	-0.933349	0.0453879	day4	ENSMAUG00000020440	0.883358	0.0413617	day6				day8	ENSMAUG00000013319	0.772607	0.0317611	day14
				ENSMAUG00000009071	-1.52131	5.34048e-07	day2	ENSMAUG00000018071	0.693365	0.0102012	day4	ENSMAUG00000020447	-1.16753	0.00201802	day6				day8	ENSMAUG00000013325	-1.45515	0.034964	day14
				ENSMAUG00000009072	-0.753789	0.00153674	day2	ENSMAUG00000018083	-0.851977	0.0179784	day4	ENSMAUG00000020488	0.685828	0.00332686	day6				day8	ENSMAUG00000013358	0.731881	0.0121951	day14
				ENSMAUG00000009077	-1.49723	0.000950537	day2	ENSMAUG00000018204	0.690645	0.0239187	day4	ENSMAUG00000020504	-0.591307	0.04927	day6				day8	ENSMAUG00000013364	0.61725	0.0386817	day14
				ENSMAUG00000009087	-1.89379	0.00691219	day2	ENSMAUG00000018221	0.738046	1.07706e-05	day4	ENSMAUG00000020550	-1.23444	0.000754871	day6				day8	ENSMAUG00000013379	-0.66655	0.0361248	day14
				ENSMAUG00000009088	-1.20394	0.0186521	day2	ENSMAUG00000018257	0.826727	0.0305331	day4	ENSMAUG00000020558	0.609777	0.000708588	day6				day8	ENSMAUG00000013388	-1.02165	0.0347344	day14
				ENSMAUG00000009092	1.11822	0.00649432	day2	ENSMAUG00000018305	0.66351	0.000778407	day4	ENSMAUG00000020585	0.84847	0.00187462	day6				day8	ENSMAUG00000013396	1.18915	0.00367608	day14
				ENSMAUG00000009099	1.07669	5.69932e-05	day2	ENSMAUG00000018431	0.970285	0.00288097	day4	ENSMAUG00000020597	0.638323	0.0052734	day6				day8	ENSMAUG00000013402	-1.16853	0.0100238	day14
				ENSMAUG00000009102	0.886812	3.93647e-06	day2	ENSMAUG00000018437	1.23844	4.33173e-11	day4	ENSMAUG00000020622	1.03615	0.000346073	day6				day8	ENSMAUG00000013418	1.11192	0.014384	day14
				ENSMAUG00000009109	1.33559	0.000749382	day2	ENSMAUG00000018451	-0.685006	0.0464438	day4	ENSMAUG00000020646	-0.927917	0.0293421	day6				day8	ENSMAUG00000013424	0.633188	0.0289973	day14
				ENSMAUG00000009111	-0.729739	0.0200785	day2	ENSMAUG00000018469	1.07181	0.00839399	day4	ENSMAUG00000020655	-0.99802	0.0318892	day6				day8	ENSMAUG00000013428	-1.04523	0.0162246	day14
				ENSMAUG00000009113	-0.920382	0.0304898	day2	ENSMAUG00000018473	-1.10005	0.00855249	day4	ENSMAUG00000020689	0.683248	0.00363524	day6				day8	ENSMAUG00000013439	-1.72534	0.0474483	day14
				ENSMAUG00000009116	0.690246	0.00190723	day2	ENSMAUG00000018522	0.689091	8.99058e-05	day4	ENSMAUG00000020709	-0.775943	0.0202816	day6				day8	ENSMAUG00000013444	-1.03341	0.0133897	day14
				ENSMAUG00000009124	1.51763	0.0128993	day2	ENSMAUG00000018528	-0.870169	0.0329239	day4	ENSMAUG00000020723	0.913973	6.50245e-06	day6				day8	ENSMAUG00000013455	-1.04083	0.00869039	day14
				ENSMAUG00000009127	0.741304	0.00613865	day2	ENSMAUG00000018537	0.715701	0.0101706	day4	ENSMAUG00000020732	-0.829286	0.0492885	day6				day8	ENSMAUG00000013461	1.0271	0.0163074	day14
				ENSMAUG00000009135	0.860589	0.000649617	day2	ENSMAUG00000018539	1.06689	0.000231198	day4	ENSMAUG00000020784	0.664934	0.0320044	day6				day8	ENSMAUG00000013464	1.087	6.90332e-06	day14
				ENSMAUG00000009137	-0.612045	0.0098538	day2	ENSMAUG00000018549	0.714501	0.0391652	day4	ENSMAUG00000020790	0.711171	0.0192152	day6				day8	ENSMAUG00000013482	0.639129	0.0152583	day14
				ENSMAUG00000009147	1.5032	7.86905e-07	day2	ENSMAUG00000018560	0.744094	0.00616764	day4	ENSMAUG00000020791	0.790593	0.000418677	day6				day8	ENSMAUG00000013489	1.00309	0.00128045	day14
				ENSMAUG00000009152	0.619261	0.00582957	day2	ENSMAUG00000018577	0.892145	0.0227045	day4	ENSMAUG00000020821	0.889	0.000855157	day6				day8	ENSMAUG00000013499	0.700177	0.0259235	day14
				ENSMAUG00000009161	-0.592843	0.00306072	day2	ENSMAUG00000018583	0.793217	0.0127688	day4	ENSMAUG00000020858	-1.17824	0.0401282	day6				day8	ENSMAUG00000013507	-0.977169	0.0242809	day14
				ENSMAUG00000009171	0.6131	0.00105219	day2	ENSMAUG00000018586	0.914696	0.013386	day4	ENSMAUG00000020867	-0.691517	0.0293421	day6				day8	ENSMAUG00000013516	-0.881153	0.0249658	day14
				ENSMAUG00000009177	0.7389	0.00672389	day2	ENSMAUG00000018591	0.697942	0.0440051	day4	ENSMAUG00000020869	0.686885	0.0115096	day6				day8	ENSMAUG00000013523	0.737902	0.0201766	day14
				ENSMAUG00000009188	0.638803	0.0300915	day2	ENSMAUG00000018647	1.03232	0.00284993	day4	ENSMAUG00000020891	-0.802738	0.0359609	day6				day8	ENSMAUG00000013524	0.697303	0.0206418	day14
				ENSMAUG00000009192	-0.912347	0.00346426	day2	ENSMAUG00000018656	-0.772803	0.00914746	day4	ENSMAUG00000020893	-0.809973	0.0127258	day6				day8	ENSMAUG00000013543	0.871038	0.00164116	day14
				ENSMAUG00000009226	0.749132	0.00950796	day2	ENSMAUG00000018687	-1.34312	0.00850969	day4	ENSMAUG00000020916	-1.00065	0.00915688	day6				day8	ENSMAUG00000013566	0.825383	0.0299822	day14
				ENSMAUG00000009229	0.798281	0.0010091	day2	ENSMAUG00000018689	-1.26204	0.00982389	day4	ENSMAUG00000020981	0.756181	0.0319867	day6				day8	ENSMAUG00000013567	1.01976	0.00700317	day14
				ENSMAUG00000009231	0.64791	0.0254992	day2	ENSMAUG00000018693	0.773082	0.0383082	day4	ENSMAUG00000020991	0.916183	0.0202816	day6				day8	ENSMAUG00000013577	-1.01198	0.0176804	day14
				ENSMAUG00000009233	-0.598646	0.0481829	day2	ENSMAUG00000018710	-0.929942	0.0179381	day4	ENSMAUG00000021068	1.10746	0.00554118	day6				day8	ENSMAUG00000013578	1.35149	0.000340649	day14
				ENSMAUG00000009236	-1.06054	0.00844364	day2	ENSMAUG00000018716	1.71556	3.8703e-21	day4	ENSMAUG00000021080	-1.1815	0.0250343	day6				day8	ENSMAUG00000013587	1.03825	0.00786847	day14
				ENSMAUG00000009240	2.19145	0.000944524	day2	ENSMAUG00000018721	0.926521	0.0477141	day4	ENSMAUG00000021104	0.725003	0.0181246	day6				day8	ENSMAUG00000013599	0.69563	0.0204021	day14
				ENSMAUG00000009246	1.07834	0.00186368	day2	ENSMAUG00000018724	0.712687	0.0381736	day4	ENSMAUG00000021118	0.59283	0.00162849	day6				day8	ENSMAUG00000013602	-0.923389	0.00269011	day14
				ENSMAUG00000009255	-1.56929	0.0129714	day2	ENSMAUG00000018729	-0.929218	0.0264532	day4	ENSMAUG00000021139	-0.967505	0.0386552	day6				day8	ENSMAUG00000013610	-1.10168	0.0133728	day14
				ENSMAUG00000009257	0.953825	1.89331e-08	day2	ENSMAUG00000018748	1.30223	0.0124939	day4	ENSMAUG00000021148	-1.01387	0.0289518	day6				day8	ENSMAUG00000013612	-0.604976	0.0329379	day14
				ENSMAUG00000009260	0.762157	3.79547e-05	day2	ENSMAUG00000018785	-0.868738	0.0100981	day4	ENSMAUG00000021174	-0.63527	0.022857	day6				day8	ENSMAUG00000013632	1.18093	0.00115104	day14
				ENSMAUG00000009268	-1.2199	0.0016923	day2	ENSMAUG00000018802	1.13202	0.000368362	day4	ENSMAUG00000021183	0.917069	4.37407e-07	day6				day8	ENSMAUG00000013637	-0.883884	0.0347105	day14
				ENSMAUG00000009273	-1.67035	0.017937	day2	ENSMAUG00000018803	0.685397	0.00616764	day4	ENSMAUG00000021189	0.842366	0.020897	day6				day8	ENSMAUG00000013638	0.821933	0.0289973	day14
				ENSMAUG00000009276	0.981071	0.00540719	day2	ENSMAUG00000018818	-0.622673	0.000112471	day4	ENSMAUG00000021206	-0.829156	0.0191043	day6				day8	ENSMAUG00000013652	-1.37061	0.0175144	day14
				ENSMAUG00000009278	-1.32125	0.011457	day2	ENSMAUG00000018820	0.952838	0.0144712	day4	ENSMAUG00000021220	-0.922668	0.047746	day6				day8	ENSMAUG00000013655	0.807479	0.0485585	day14
				ENSMAUG00000009279	0.773987	0.00118113	day2	ENSMAUG00000018829	-0.71879	0.0435386	day4	ENSMAUG00000021237	0.842759	0.00653809	day6				day8	ENSMAUG00000013658	-1.27792	0.00284967	day14
				ENSMAUG00000009287	-1.05337	0.012357	day2	ENSMAUG00000018849	0.967477	0.0199219	day4	ENSMAUG00000021244	0.888268	0.0308976	day6				day8	ENSMAUG00000013659	1.13704	0.00705565	day14
				ENSMAUG00000009295	-1.20319	2.115e-06	day2	ENSMAUG00000018857	-0.589187	0.0413303	day4	ENSMAUG00000021261	0.732459	0.00191067	day6				day8	ENSMAUG00000013687	-1.20227	0.0244301	day14
				ENSMAUG00000009307	0.882927	6.14393e-05	day2	ENSMAUG00000018867	0.660271	1.92191e-06	day4	ENSMAUG00000021272	-1.16939	0.00707299	day6				day8	ENSMAUG00000013707	-1.07227	0.00674752	day14
				ENSMAUG00000009310	-1.17439	8.17738e-05	day2	ENSMAUG00000018874	0.961507	0.0400047	day4	ENSMAUG00000021310	-1.15944	0.0115528	day6				day8	ENSMAUG00000013749	0.748148	0.0375184	day14
				ENSMAUG00000009313	0.595351	0.00532165	day2	ENSMAUG00000018937	0.721048	0.00828641	day4	ENSMAUG00000021317	-1.06757	0.0293421	day6				day8	ENSMAUG00000013785	0.888501	0.0312905	day14
				ENSMAUG00000009329	-0.766471	0.0410291	day2	ENSMAUG00000019011	-0.853378	0.0338829	day4	ENSMAUG00000021329	-0.797596	0.0126563	day6				day8	ENSMAUG00000013790	-0.827553	0.0411785	day14
				ENSMAUG00000009332	0.864482	0.00410149	day2	ENSMAUG00000019015	0.646133	0.00156902	day4	ENSMAUG00000021342	0.616459	2.36363e-05	day6				day8	ENSMAUG00000013795	-0.744159	0.0353055	day14
				ENSMAUG00000009346	-1.8337	0.00107112	day2	ENSMAUG00000019023	1.06496	0.00824229	day4	ENSMAUG00000021354	0.952501	1.42569e-17	day6				day8	ENSMAUG00000013811	1.21691	0.0199509	day14
				ENSMAUG00000009353	0.609672	0.00169857	day2	ENSMAUG00000019075	0.709086	6.24069e-06	day4	ENSMAUG00000021403	0.669209	0.0180683	day6				day8	ENSMAUG00000013813	0.84889	0.0414806	day14
				ENSMAUG00000009354	1.16903	0.00163925	day2	ENSMAUG00000019086	-1.32806	0.022553	day4	ENSMAUG00000021407	-1.1482	0.00259001	day6				day8	ENSMAUG00000013823	0.621183	0.0144255	day14
				ENSMAUG00000009364	-0.678833	0.0129856	day2	ENSMAUG00000019117	-1.08529	0.0222783	day4	ENSMAUG00000021410	-0.804196	0.0122546	day6				day8	ENSMAUG00000013831	-0.898848	0.0281774	day14
				ENSMAUG00000009369	-1.61495	0.0176595	day2	ENSMAUG00000019131	-0.732716	0.0441835	day4	ENSMAUG00000021449	-1.302	0.0339342	day6				day8	ENSMAUG00000013832	-0.669022	0.0282864	day14
				ENSMAUG00000009371	-1.43287	0.000319948	day2	ENSMAUG00000019132	-0.956122	0.0202525	day4	ENSMAUG00000021471	0.650541	0.0126077	day6				day8	ENSMAUG00000013835	1.23752	0.0119667	day14
				ENSMAUG00000009388	0.686627	0.0412238	day2	ENSMAUG00000019145	1.11005	0.000294194	day4	ENSMAUG00000021512	-1.36415	0.00846894	day6				day8	ENSMAUG00000013845	1.72751	3.16803e-05	day14
				ENSMAUG00000009393	0.781024	0.0210829	day2	ENSMAUG00000019150	0.663703	0.0467124	day4	ENSMAUG00000021530	1.06385	2.13055e-06	day6				day8	ENSMAUG00000013857	0.843372	0.0263397	day14
				ENSMAUG00000009412	-1.2936	0.00667678	day2	ENSMAUG00000019155	0.624089	0.0430985	day4	ENSMAUG00000021533	-0.666211	0.0191646	day6				day8	ENSMAUG00000013865	1.32009	0.0376216	day14
				ENSMAUG00000009424	-1.99531	0.00659347	day2	ENSMAUG00000019160	0.754531	0.0475378	day4	ENSMAUG00000021558	0.612633	0.000115486	day6				day8	ENSMAUG00000013882	-0.796116	0.0456765	day14
				ENSMAUG00000009438	1.2125	2.31809e-07	day2	ENSMAUG00000019177	1.73246	0.0012003	day4	ENSMAUG00000021560	1.05286	1.66145e-05	day6				day8	ENSMAUG00000013900	-1.07132	0.00932106	day14
				ENSMAUG00000009456	1.16196	0.000231322	day2	ENSMAUG00000019181	0.770568	0.0334054	day4	ENSMAUG00000021566	-0.900316	0.00958188	day6				day8	ENSMAUG00000013902	-0.774772	0.0360141	day14
				ENSMAUG00000009463	0.976668	4.49203e-09	day2	ENSMAUG00000019203	0.60129	0.0179835	day4	ENSMAUG00000021579	0.741517	0.0167187	day6				day8	ENSMAUG00000013910	-0.613974	0.0353055	day14
				ENSMAUG00000009464	-1.74321	0.0214204	day2	ENSMAUG00000019210	-1.39267	0.00824229	day4	ENSMAUG00000021595	-0.922945	0.00145673	day6				day8	ENSMAUG00000013935	-0.807946	0.0499178	day14
				ENSMAUG00000009468	-1.11851	0.00160301	day2	ENSMAUG00000019214	1.11607	0.000811271	day4	ENSMAUG00000021596	-0.598009	0.0135056	day6				day8	ENSMAUG00000013960	-0.715591	0.0371134	day14
				ENSMAUG00000009471	1.05421	9.89433e-05	day2	ENSMAUG00000019302	0.601254	0.0175424	day4	ENSMAUG00000021601	0.821727	9.3617e-05	day6				day8	ENSMAUG00000013973	-0.751681	0.0174172	day14
				ENSMAUG00000009472	-2.81608	0.00521773	day2	ENSMAUG00000019316	-1.26493	3.69129e-07	day4	ENSMAUG00000021608	-0.886347	0.040983	day6				day8	ENSMAUG00000013974	0.704644	0.000228691	day14
				ENSMAUG00000009477	-0.641716	0.010463	day2	ENSMAUG00000019323	-0.629	0.0421912	day4	ENSMAUG00000021637	-1.02629	0.0429888	day6				day8	ENSMAUG00000013983	1.06017	0.00606251	day14
				ENSMAUG00000009486	-0.711377	0.0272158	day2	ENSMAUG00000019335	-0.757231	0.0362318	day4	ENSMAUG00000021664	1.06084	0.0248574	day6				day8	ENSMAUG00000013984	1.07553	0.00282091	day14
				ENSMAUG00000009487	-1.55691	0.00203978	day2	ENSMAUG00000019379	0.765782	0.000744302	day4	ENSMAUG00000021687	-0.911439	0.00407708	day6				day8	ENSMAUG00000014011	1.51575	0.00834801	day14
				ENSMAUG00000009494	0.878058	0.00037146	day2	ENSMAUG00000019381	0.887655	0.0010699	day4	ENSMAUG00000021712	-1.01358	0.0343494	day6				day8	ENSMAUG00000014017	-2.00021	0.000535599	day14
				ENSMAUG00000009495	1.285	0.0113267	day2	ENSMAUG00000019389	-0.854332	0.0437713	day4	ENSMAUG00000021767	-0.883699	0.0195908	day6				day8	ENSMAUG00000014058	0.892785	0.000178534	day14
				ENSMAUG00000009504	-1.40512	0.00744586	day2	ENSMAUG00000019393	-1.04621	0.0373873	day4	ENSMAUG00000021770	-0.771598	0.00304225	day6				day8	ENSMAUG00000014082	-0.769367	0.0374558	day14
				ENSMAUG00000009514	-1.02131	2.35316e-05	day2	ENSMAUG00000019402	0.726956	0.0438996	day4	ENSMAUG00000021806	0.819661	0.00312639	day6				day8	ENSMAUG00000014127	0.72207	0.0177238	day14
				ENSMAUG00000009518	0.85486	0.001564	day2	ENSMAUG00000019405	0.783743	2.683e-06	day4	ENSMAUG00000021825	0.622915	0.0118498	day6				day8	ENSMAUG00000014157	0.72029	0.0453327	day14
				ENSMAUG00000009521	-1.04308	0.0229152	day2	ENSMAUG00000019419	-1.86735	4.75287e-07	day4	ENSMAUG00000021826	0.738803	7.69028e-07	day6				day8	ENSMAUG00000014162	0.661773	0.0360975	day14
				ENSMAUG00000009531	1.32568	0.0097171	day2	ENSMAUG00000019434	-1.03163	0.0329182	day4	ENSMAUG00000021830	0.591132	0.00958188	day6				day8	ENSMAUG00000014179	0.624318	0.0328743	day14
				ENSMAUG00000009543	0.906779	0.0145683	day2	ENSMAUG00000019481	-1.14948	0.0179381	day4	ENSMAUG00000021837	-0.858947	0.00177356	day6				day8	ENSMAUG00000014217	1.09362	0.0192327	day14
				ENSMAUG00000009544	-0.618991	0.00542952	day2	ENSMAUG00000019498	0.71072	0.00637301	day4	ENSMAUG00000021839	0.691257	0.0353071	day6				day8	ENSMAUG00000014219	0.707581	0.0314945	day14
				ENSMAUG00000009556	-1.19407	0.0381788	day2	ENSMAUG00000019503	0.95873	0.00284993	day4	ENSMAUG00000021845	-0.902314	6.35008e-05	day6				day8	ENSMAUG00000014225	-0.944529	0.0462562	day14
				ENSMAUG00000009566	-0.661895	0.0117211	day2	ENSMAUG00000019511	-0.76681	0.00541785	day4	ENSMAUG00000021866	-0.719123	0.0355781	day6				day8	ENSMAUG00000014235	0.640701	0.0111702	day14
				ENSMAUG00000009571	1.0872	0.000531765	day2	ENSMAUG00000019544	-0.76384	0.0202971	day4	ENSMAUG00000021868	0.768977	0.0398109	day6				day8	ENSMAUG00000014242	0.74123	0.00674752	day14
				ENSMAUG00000009579	-0.999833	0.0128758	day2	ENSMAUG00000019563	-1.33892	0.0126301	day4	ENSMAUG00000021877	-1.04984	0.00926799	day6				day8	ENSMAUG00000014251	-0.761932	0.018235	day14
				ENSMAUG00000009586	1.08837	8.1939e-08	day2	ENSMAUG00000019587	0.782893	0.0438996	day4	ENSMAUG00000021888	0.882625	9.83612e-15	day6				day8	ENSMAUG00000014257	-1.16918	0.0314019	day14
				ENSMAUG00000009589	0.611656	0.00814279	day2	ENSMAUG00000019602	0.717107	0.000343628	day4	ENSMAUG00000021890	0.592038	0.0470199	day6				day8	ENSMAUG00000014262	0.996261	0.0314019	day14
				ENSMAUG00000009602	-0.608541	0.0211387	day2	ENSMAUG00000019607	0.678	0.0304242	day4	ENSMAUG00000021891	-0.818788	0.0346623	day6				day8	ENSMAUG00000014280	-0.814665	0.0159277	day14
				ENSMAUG00000009613	-1.65372	0.0118987	day2	ENSMAUG00000019610	1.29534	0.0034596	day4	ENSMAUG00000021942	-0.822165	0.00463733	day6				day8	ENSMAUG00000014293	1.45982	0.000912256	day14
				ENSMAUG00000009614	0.66416	0.0463192	day2	ENSMAUG00000019611	0.812216	0.00993264	day4	ENSMAUG00000022005	0.606623	2.53686e-05	day6				day8	ENSMAUG00000014304	0.779702	0.0304953	day14
				ENSMAUG00000009618	0.717794	1.93672e-05	day2	ENSMAUG00000019624	0.670179	0.00989605	day4	ENSMAUG00000022014	0.669105	0.00363524	day6				day8	ENSMAUG00000014309	-0.990107	0.033102	day14
				ENSMAUG00000009620	-0.984221	0.00773979	day2	ENSMAUG00000019632	0.650581	0.00774631	day4	ENSMAUG00000022066	0.753788	0.00343747	day6				day8	ENSMAUG00000014312	-0.792683	0.00697076	day14
				ENSMAUG00000009624	0.807078	0.0479796	day2	ENSMAUG00000019642	-1.32311	1.63319e-05	day4	ENSMAUG00000022092	-1.37484	0.0499318	day6				day8	ENSMAUG00000014320	0.781665	0.0484507	day14
				ENSMAUG00000009632	0.705393	0.00131623	day2	ENSMAUG00000019645	-0.838529	0.003425	day4	ENSMAUG00000022154	0.707202	0.0431666	day6				day8	ENSMAUG00000014339	-1.16316	0.0238735	day14
				ENSMAUG00000009640	-1.4431	0.00098285	day2	ENSMAUG00000019648	-1.45394	0.00114069	day4	ENSMAUG00000022172	0.638844	0.0152122	day6				day8	ENSMAUG00000014340	-0.854832	0.00539991	day14
				ENSMAUG00000009642	0.724356	0.0349199	day2	ENSMAUG00000019665	0.588892	0.0259948	day4	ENSMAUG00000022206	-0.96305	0.0250343	day6				day8	ENSMAUG00000014345	0.756698	0.0388786	day14
				ENSMAUG00000009665	0.601912	0.0337717	day2	ENSMAUG00000019676	-0.873141	0.00824229	day4	ENSMAUG00000022222	0.609409	0.0312166	day6				day8	ENSMAUG00000014351	1.02676	0.0247895	day14
				ENSMAUG00000009676	0.782176	0.00118138	day2	ENSMAUG00000019717	0.969373	0.00850969	day4	ENSMAUG00000022226	-0.749701	0.0105223	day6				day8	ENSMAUG00000014353	-0.982071	0.0485585	day14
				ENSMAUG00000009684	-1.052	0.00363954	day2	ENSMAUG00000019731	-0.70365	0.00241832	day4	ENSMAUG00000022233	-0.768245	0.00423209	day6				day8	ENSMAUG00000014360	1.22977	0.00994458	day14
				ENSMAUG00000009688	-1.46933	4.50414e-06	day2	ENSMAUG00000019736	-1.0127	0.0013665	day4	ENSMAUG00000022234	0.635763	0.000986458	day6				day8	ENSMAUG00000014382	0.623522	0.0152919	day14
				ENSMAUG00000009696	0.830964	0.0171148	day2	ENSMAUG00000019742	-0.806654	0.0037121	day4	ENSMAUG00000022235	1.01094	0.00126456	day6				day8	ENSMAUG00000014383	0.675737	0.0352417	day14
				ENSMAUG00000009708	-1.00535	0.00113893	day2	ENSMAUG00000019744	0.66959	0.0150596	day4				day6				day8	ENSMAUG00000014385	1.06126	0.00655783	day14
				ENSMAUG00000009709	-1.88991	2.71706e-05	day2	ENSMAUG00000019768	-1.16808	0.0116306	day4				day6				day8	ENSMAUG00000014387	0.689673	0.0206275	day14
				ENSMAUG00000009710	-0.808213	0.00954097	day2	ENSMAUG00000019777	1.63334	9.45169e-10	day4				day6				day8	ENSMAUG00000014398	0.619397	0.0114636	day14
				ENSMAUG00000009735	-1.03182	0.00490207	day2	ENSMAUG00000019784	0.867885	5.30535e-05	day4				day6				day8	ENSMAUG00000014406	1.33357	0.000509276	day14
				ENSMAUG00000009737	0.883009	0.000158606	day2	ENSMAUG00000019797	1.38063	7.86863e-08	day4				day6				day8	ENSMAUG00000014407	-0.92216	0.0275914	day14
				ENSMAUG00000009740	-1.54177	1.05777e-06	day2	ENSMAUG00000019799	0.677097	0.0420847	day4				day6				day8	ENSMAUG00000014417	1.09484	0.000186577	day14
				ENSMAUG00000009742	-0.599418	0.00438617	day2	ENSMAUG00000019812	-1.09513	0.00508704	day4				day6				day8	ENSMAUG00000014423	0.703334	0.0438174	day14
				ENSMAUG00000009743	-0.715992	9.31632e-05	day2	ENSMAUG00000019826	1.19476	0.0333463	day4				day6				day8	ENSMAUG00000014425	1.14537	0.00282091	day14
				ENSMAUG00000009748	0.671281	0.000835869	day2	ENSMAUG00000019851	1.02818	0.00766874	day4				day6				day8	ENSMAUG00000014429	1.18799	0.0338014	day14
				ENSMAUG00000009749	1.22054	1.44417e-08	day2	ENSMAUG00000019861	0.909724	9.31822e-05	day4				day6				day8	ENSMAUG00000014431	1.26424	0.00534049	day14
				ENSMAUG00000009753	0.88496	0.00318905	day2	ENSMAUG00000019865	0.770911	0.047916	day4				day6				day8	ENSMAUG00000014442	-1.42061	0.038479	day14
				ENSMAUG00000009754	-0.691473	0.0285357	day2	ENSMAUG00000019890	0.856482	0.00497958	day4				day6				day8	ENSMAUG00000014451	-0.948121	0.0477612	day14
				ENSMAUG00000009759	-0.78951	0.00129942	day2	ENSMAUG00000019894	0.69738	0.0333828	day4				day6				day8	ENSMAUG00000014453	0.640454	0.0233633	day14
				ENSMAUG00000009760	-0.775702	0.0105544	day2	ENSMAUG00000019903	-0.886858	0.00104619	day4				day6				day8	ENSMAUG00000014458	-1.32023	0.0319768	day14
				ENSMAUG00000009763	-1.32397	0.00633274	day2	ENSMAUG00000019908	-0.744912	0.0355162	day4				day6				day8	ENSMAUG00000014460	0.723603	0.0076086	day14
				ENSMAUG00000009769	-1.55539	0.0149718	day2	ENSMAUG00000019921	0.590758	0.00154116	day4				day6				day8	ENSMAUG00000014465	-1.48867	0.0134898	day14
				ENSMAUG00000009776	-1.13604	0.0243318	day2	ENSMAUG00000019935	0.732676	0.00848714	day4				day6				day8	ENSMAUG00000014477	0.600336	0.0122316	day14
				ENSMAUG00000009785	-0.753327	0.0433546	day2	ENSMAUG00000019947	-0.693277	0.0337673	day4				day6				day8	ENSMAUG00000014490	-1.31644	2.70605e-06	day14
				ENSMAUG00000009788	0.920108	0.000113103	day2	ENSMAUG00000019959	-1.55893	0.00722273	day4				day6				day8	ENSMAUG00000014500	-0.610738	0.0495236	day14
				ENSMAUG00000009790	1.35279	1.44417e-08	day2	ENSMAUG00000019964	0.6675	0.00725213	day4				day6				day8	ENSMAUG00000014504	1.55876	0.0100013	day14
				ENSMAUG00000009793	-1.01688	0.0134314	day2	ENSMAUG00000019965	-1.10807	0.0293486	day4				day6				day8	ENSMAUG00000014519	1.12112	0.0115207	day14
				ENSMAUG00000009799	-0.912408	0.00637238	day2	ENSMAUG00000019966	0.703875	0.0118959	day4				day6				day8	ENSMAUG00000014522	-0.793485	0.0122316	day14
				ENSMAUG00000009807	0.739985	0.0242564	day2	ENSMAUG00000019975	0.645716	0.0166381	day4				day6				day8	ENSMAUG00000014536	-1.11037	0.0281774	day14
				ENSMAUG00000009813	-0.854631	0.0328677	day2	ENSMAUG00000019986	0.885462	0.000149106	day4				day6				day8	ENSMAUG00000014556	0.901752	0.030546	day14
				ENSMAUG00000009816	0.744304	0.000167752	day2	ENSMAUG00000019995	0.84953	2.08743e-06	day4				day6				day8	ENSMAUG00000014561	0.65363	0.0189362	day14
				ENSMAUG00000009822	0.901905	0.0216049	day2	ENSMAUG00000020006	0.759381	0.000842307	day4				day6				day8	ENSMAUG00000014568	-0.775513	0.0375478	day14
				ENSMAUG00000009825	0.655767	0.00620007	day2	ENSMAUG00000020014	0.822269	0.0120668	day4				day6				day8	ENSMAUG00000014582	-0.776658	0.000280024	day14
				ENSMAUG00000009827	-0.952047	0.0111885	day2	ENSMAUG00000020026	0.755926	2.11507e-06	day4				day6				day8	ENSMAUG00000014583	1.29743	0.000384424	day14
				ENSMAUG00000009830	0.988356	0.00129942	day2	ENSMAUG00000020033	0.67096	0.0427284	day4				day6				day8	ENSMAUG00000014591	-1.00922	0.029138	day14
				ENSMAUG00000009837	-0.882874	0.0164637	day2	ENSMAUG00000020042	1.54289	5.26227e-17	day4				day6				day8	ENSMAUG00000014592	-1.18123	0.0472497	day14
				ENSMAUG00000009856	-1.84642	0.0346716	day2	ENSMAUG00000020050	0.928992	0.0166381	day4				day6				day8	ENSMAUG00000014596	0.884312	0.00962228	day14
				ENSMAUG00000009858	1.35826	3.69045e-09	day2	ENSMAUG00000020124	1.13036	7.97822e-08	day4				day6				day8	ENSMAUG00000014611	-1.03809	0.0496649	day14
				ENSMAUG00000009862	0.869917	0.0035922	day2	ENSMAUG00000020138	-0.6804	0.0235203	day4				day6				day8	ENSMAUG00000014614	-1.14466	0.0117864	day14
				ENSMAUG00000009864	0.980945	0.0020938	day2	ENSMAUG00000020188	0.805392	0.00198085	day4				day6				day8	ENSMAUG00000014617	0.62262	0.0419325	day14
				ENSMAUG00000009865	0.649184	0.0173337	day2	ENSMAUG00000020214	1.02093	0.0218768	day4				day6				day8	ENSMAUG00000014619	0.723453	0.0115309	day14
				ENSMAUG00000009877	-1.7434	0.0100515	day2	ENSMAUG00000020256	0.857724	0.0193598	day4				day6				day8	ENSMAUG00000014624	0.971011	0.00661754	day14
				ENSMAUG00000009881	-0.925754	0.0165928	day2	ENSMAUG00000020259	0.650677	0.00225436	day4				day6				day8	ENSMAUG00000014626	1.86184	6.77191e-05	day14
				ENSMAUG00000009892	1.15634	0.00366173	day2	ENSMAUG00000020260	1.45693	5.20521e-05	day4				day6				day8	ENSMAUG00000014642	-0.84142	0.0076086	day14
				ENSMAUG00000009894	-0.988787	0.00702117	day2	ENSMAUG00000020267	-1.7519	2.49049e-08	day4				day6				day8	ENSMAUG00000014663	-1.12674	0.000282235	day14
				ENSMAUG00000009899	1.09014	0.00974793	day2	ENSMAUG00000020288	-1.86089	0.000749495	day4				day6				day8	ENSMAUG00000014693	1.08098	0.0414716	day14
				ENSMAUG00000009901	1.50463	0.000410243	day2	ENSMAUG00000020321	0.817289	0.000641407	day4				day6				day8	ENSMAUG00000014710	0.904047	0.0122422	day14
				ENSMAUG00000009905	-0.608481	0.0294314	day2	ENSMAUG00000020349	1.04674	1.61021e-07	day4				day6				day8	ENSMAUG00000014711	1.309	0.00189843	day14
				ENSMAUG00000009917	-1.39903	0.00677609	day2	ENSMAUG00000020370	1.696	7.03324e-09	day4				day6				day8	ENSMAUG00000014720	1.43911	0.000824165	day14
				ENSMAUG00000009928	1.35843	5.7441e-12	day2	ENSMAUG00000020389	0.611833	0.0147328	day4				day6				day8	ENSMAUG00000014726	-1.10205	0.0421035	day14
				ENSMAUG00000009932	1.9403	3.00977e-07	day2	ENSMAUG00000020394	1.03723	0.0481586	day4				day6				day8	ENSMAUG00000014758	-1.36134	0.00226441	day14
				ENSMAUG00000009936	-1.16197	0.000387988	day2	ENSMAUG00000020395	1.50782	0.00473531	day4				day6				day8	ENSMAUG00000014759	1.38462	0.0146058	day14
				ENSMAUG00000009937	0.766192	0.00143596	day2	ENSMAUG00000020409	0.87385	0.0247317	day4				day6				day8	ENSMAUG00000014763	1.09818	0.0261015	day14
				ENSMAUG00000009954	-0.895582	0.0340922	day2	ENSMAUG00000020440	1.05812	0.0145739	day4				day6				day8	ENSMAUG00000014768	-0.840652	0.0453327	day14
				ENSMAUG00000009976	-0.786379	0.0312498	day2	ENSMAUG00000020447	-0.748242	0.0417559	day4				day6				day8	ENSMAUG00000014779	-0.869471	0.0274512	day14
				ENSMAUG00000009984	1.09408	1.77736e-07	day2	ENSMAUG00000020488	0.68727	0.00577423	day4				day6				day8	ENSMAUG00000014786	0.717762	0.00263061	day14
				ENSMAUG00000009998	1.32921	0.0234929	day2	ENSMAUG00000020503	0.830957	0.0325285	day4				day6				day8	ENSMAUG00000014788	0.820876	0.0240227	day14
				ENSMAUG00000010000	0.765304	0.00903302	day2	ENSMAUG00000020508	0.935893	3.25012e-05	day4				day6				day8	ENSMAUG00000014789	0.779593	0.0475391	day14
				ENSMAUG00000010002	0.729492	0.0424325	day2	ENSMAUG00000020526	0.849952	0.0162301	day4				day6				day8	ENSMAUG00000014790	-0.602569	0.0322086	day14
				ENSMAUG00000010021	1.01765	0.0284422	day2	ENSMAUG00000020543	1.07062	0.0376264	day4				day6				day8	ENSMAUG00000014799	0.733638	0.0332618	day14
				ENSMAUG00000010028	1.69625	0.0111761	day2	ENSMAUG00000020550	-0.892304	0.011958	day4				day6				day8	ENSMAUG00000014806	1.13721	0.03863	day14
				ENSMAUG00000010036	0.668277	0.00107566	day2	ENSMAUG00000020558	0.670045	9.31822e-05	day4				day6				day8	ENSMAUG00000014814	0.774745	0.0149417	day14
				ENSMAUG00000010041	1.02564	0.000516462	day2	ENSMAUG00000020567	0.665231	0.02211	day4				day6				day8	ENSMAUG00000014822	0.77717	0.0106404	day14
				ENSMAUG00000010063	0.596968	0.00504106	day2	ENSMAUG00000020570	-1.09021	0.0250589	day4				day6				day8	ENSMAUG00000014827	1.06385	0.00616819	day14
				ENSMAUG00000010066	-1.53099	1.78109e-06	day2	ENSMAUG00000020572	-0.724518	0.0107988	day4				day6				day8	ENSMAUG00000014834	0.636791	0.0440531	day14
				ENSMAUG00000010072	0.925533	0.0199134	day2	ENSMAUG00000020585	0.957319	0.000373895	day4				day6				day8	ENSMAUG00000014838	-0.938534	0.0114859	day14
				ENSMAUG00000010084	-1.54678	0.0286222	day2	ENSMAUG00000020600	-0.734005	0.00512828	day4				day6				day8	ENSMAUG00000014845	0.927777	0.00148564	day14
				ENSMAUG00000010098	1.01561	0.011457	day2	ENSMAUG00000020602	-1.09319	0.0454201	day4				day6				day8	ENSMAUG00000014850	-1.04407	0.0385468	day14
				ENSMAUG00000010099	1.0138	0.00069872	day2	ENSMAUG00000020614	-2.46196	0.000751608	day4				day6				day8	ENSMAUG00000014855	1.11489	0.00578767	day14
				ENSMAUG00000010107	1.05074	0.00140875	day2	ENSMAUG00000020622	1.39419	9.53127e-08	day4				day6				day8	ENSMAUG00000014858	-1.83974	0.0124727	day14
				ENSMAUG00000010118	-0.929221	0.00233393	day2	ENSMAUG00000020660	-1.46021	0.0118207	day4				day6				day8	ENSMAUG00000014878	-1.27194	0.0192255	day14
				ENSMAUG00000010125	0.770849	0.00182278	day2	ENSMAUG00000020689	0.891749	8.2546e-05	day4				day6				day8	ENSMAUG00000014917	1.12132	5.03109e-05	day14
				ENSMAUG00000010126	-1.29413	0.000125869	day2	ENSMAUG00000020695	0.664902	0.000240255	day4				day6				day8	ENSMAUG00000014918	0.932321	0.000375007	day14
				ENSMAUG00000010127	-1.18303	0.00172265	day2	ENSMAUG00000020706	-0.807485	0.00708239	day4				day6				day8	ENSMAUG00000014947	-1.0891	0.0289973	day14
				ENSMAUG00000010150	-1.26996	0.00270955	day2	ENSMAUG00000020709	-0.806714	0.0104841	day4				day6				day8	ENSMAUG00000014952	-1.84421	0.0111937	day14
				ENSMAUG00000010153	0.717473	0.0167265	day2	ENSMAUG00000020723	0.820548	0.000346083	day4				day6				day8	ENSMAUG00000014960	0.98919	0.0070487	day14
				ENSMAUG00000010160	-1.70313	0.000436809	day2	ENSMAUG00000020728	-0.728417	0.0355162	day4				day6				day8	ENSMAUG00000014965	0.853314	0.036418	day14
				ENSMAUG00000010161	-2.33039	0.0127679	day2	ENSMAUG00000020749	-1.12626	0.0302615	day4				day6				day8	ENSMAUG00000014984	-0.995561	0.0185748	day14
				ENSMAUG00000010172	-1.01437	0.00537229	day2	ENSMAUG00000020784	0.847351	0.00459936	day4				day6				day8	ENSMAUG00000015005	0.631308	0.0381269	day14
				ENSMAUG00000010205	1.29838	0.00107112	day2	ENSMAUG00000020790	0.694492	0.0171412	day4				day6				day8	ENSMAUG00000015010	0.648192	0.0485585	day14
				ENSMAUG00000010209	0.773001	0.000336136	day2	ENSMAUG00000020791	1.23854	2.96211e-10	day4				day6				day8	ENSMAUG00000015023	0.781736	0.018234	day14
				ENSMAUG00000010212	1.06651	0.0473186	day2	ENSMAUG00000020821	1.0691	1.07706e-05	day4				day6				day8	ENSMAUG00000015027	1.11093	0.00793498	day14
				ENSMAUG00000010220	0.762241	0.0242564	day2	ENSMAUG00000020869	0.872586	0.000602086	day4				day6				day8	ENSMAUG00000015044	1.09791	0.0124219	day14
				ENSMAUG00000010223	0.696586	0.0004717	day2	ENSMAUG00000020881	-0.724963	0.027009	day4				day6				day8	ENSMAUG00000015053	0.662793	0.0103871	day14
				ENSMAUG00000010231	-1.04112	0.00284238	day2	ENSMAUG00000020891	-0.787974	0.0415713	day4				day6				day8	ENSMAUG00000015059	-1.02137	0.0106404	day14
				ENSMAUG00000010248	0.79095	0.0337281	day2	ENSMAUG00000020914	-1.03656	0.0287003	day4				day6				day8	ENSMAUG00000015074	-1.24014	0.0398225	day14
				ENSMAUG00000010254	0.843044	0.0084502	day2	ENSMAUG00000020946	-0.760911	0.0328831	day4				day6				day8	ENSMAUG00000015086	-0.859862	0.0344836	day14
				ENSMAUG00000010257	-2.29426	0.00186368	day2	ENSMAUG00000020960	0.651891	0.0116306	day4				day6				day8	ENSMAUG00000015090	0.812513	0.0134196	day14
				ENSMAUG00000010260	-1.61998	0.00284238	day2	ENSMAUG00000020968	-1.19549	0.0306346	day4				day6				day8	ENSMAUG00000015095	0.783567	0.0458955	day14
				ENSMAUG00000010263	-1.22577	0.0279528	day2	ENSMAUG00000020991	1.22256	0.000657134	day4				day6				day8	ENSMAUG00000015099	0.970271	0.00759781	day14
				ENSMAUG00000010266	0.62637	0.0179731	day2	ENSMAUG00000021037	-1.40526	0.000303699	day4				day6				day8	ENSMAUG00000015100	0.66722	0.0443111	day14
				ENSMAUG00000010267	0.709607	0.000143295	day2	ENSMAUG00000021038	0.914943	0.0431471	day4				day6				day8	ENSMAUG00000015108	0.940665	0.00671156	day14
				ENSMAUG00000010269	1.26096	8.0426e-08	day2	ENSMAUG00000021053	0.628874	0.0424168	day4				day6				day8	ENSMAUG00000015117	-0.90392	0.0176804	day14
				ENSMAUG00000010272	-0.95653	0.00898038	day2	ENSMAUG00000021068	1.03661	0.0132627	day4				day6				day8	ENSMAUG00000015141	-0.62948	0.0445819	day14
				ENSMAUG00000010273	0.907653	0.00272922	day2	ENSMAUG00000021080	-1.39058	0.00955651	day4				day6				day8	ENSMAUG00000015146	-0.894093	0.0428059	day14
				ENSMAUG00000010278	0.842954	0.000390855	day2	ENSMAUG00000021104	0.840501	0.00714654	day4				day6				day8	ENSMAUG00000015169	-1.50737	0.0407634	day14
				ENSMAUG00000010279	1.35343	0.013203	day2	ENSMAUG00000021118	0.671967	0.000109013	day4				day6				day8	ENSMAUG00000015176	0.983291	0.0165547	day14
				ENSMAUG00000010283	-1.33239	0.0432455	day2	ENSMAUG00000021139	-1.30961	0.0100553	day4				day6				day8	ENSMAUG00000015180	0.857782	0.0139455	day14
				ENSMAUG00000010293	-1.31167	0.00206909	day2	ENSMAUG00000021161	0.6864	0.0341507	day4				day6				day8	ENSMAUG00000015215	-0.78255	0.0147478	day14
				ENSMAUG00000010295	-1.05223	0.0442262	day2	ENSMAUG00000021168	0.620325	0.00986261	day4				day6				day8	ENSMAUG00000015225	1.09979	0.00536578	day14
				ENSMAUG00000010297	1.39579	0.00186178	day2	ENSMAUG00000021183	1.30485	4.70331e-18	day4				day6				day8	ENSMAUG00000015228	-1.23359	0.0363685	day14
				ENSMAUG00000010302	-1.09817	0.0412072	day2	ENSMAUG00000021186	-0.874907	0.0479377	day4				day6				day8	ENSMAUG00000015242	1.01772	0.0171514	day14
				ENSMAUG00000010307	-0.984412	0.025005	day2	ENSMAUG00000021189	0.852591	0.0196791	day4				day6				day8	ENSMAUG00000015250	-1.14888	0.0331183	day14
				ENSMAUG00000010315	-0.80965	0.00129305	day2	ENSMAUG00000021199	0.909876	0.0249606	day4				day6				day8	ENSMAUG00000015252	-0.795716	0.047593	day14
				ENSMAUG00000010317	1.16462	0.00632874	day2	ENSMAUG00000021237	0.911545	0.00241832	day4				day6				day8	ENSMAUG00000015275	-1.21876	0.00267685	day14
				ENSMAUG00000010323	1.37993	3.12147e-08	day2	ENSMAUG00000021261	1.10554	9.52936e-06	day4				day6				day8	ENSMAUG00000015278	0.638568	0.00355337	day14
				ENSMAUG00000010329	-0.830477	0.00747402	day2	ENSMAUG00000021270	0.657679	0.00885992	day4				day6				day8	ENSMAUG00000015283	1.32729	0.0281291	day14
				ENSMAUG00000010339	1.36173	0.000374258	day2	ENSMAUG00000021272	-1.22076	0.00588387	day4				day6				day8	ENSMAUG00000015287	0.825209	0.0315717	day14
				ENSMAUG00000010345	-0.58808	0.0258924	day2	ENSMAUG00000021317	-0.988047	0.0395367	day4				day6				day8	ENSMAUG00000015288	2.0894	7.18377e-05	day14
				ENSMAUG00000010356	0.911702	0.00908676	day2	ENSMAUG00000021329	-0.654493	0.0399092	day4				day6				day8	ENSMAUG00000015289	-0.90881	0.000161482	day14
				ENSMAUG00000010374	0.817948	0.0110658	day2	ENSMAUG00000021338	-1.09993	0.02211	day4				day6				day8	ENSMAUG00000015299	0.689646	0.0300063	day14
				ENSMAUG00000010382	-1.0815	0.00329341	day2	ENSMAUG00000021342	0.667987	3.64741e-05	day4				day6				day8	ENSMAUG00000015312	-0.897504	0.0216614	day14
				ENSMAUG00000010388	1.32534	0.000306705	day2	ENSMAUG00000021344	-0.771917	0.00896367	day4				day6				day8	ENSMAUG00000015328	1.09858	0.0325056	day14
				ENSMAUG00000010389	-1.36946	0.00436854	day2	ENSMAUG00000021345	0.728235	1.31856e-05	day4				day6				day8	ENSMAUG00000015340	0.663702	0.0360975	day14
				ENSMAUG00000010407	1.8071	4.97439e-09	day2	ENSMAUG00000021348	-1.08591	0.00942356	day4				day6				day8	ENSMAUG00000015353	-1.3442	0.00389238	day14
				ENSMAUG00000010408	-1.61048	0.00183995	day2	ENSMAUG00000021354	1.24255	1.00449e-24	day4				day6				day8	ENSMAUG00000015363	-0.848978	0.024693	day14
				ENSMAUG00000010409	-1.00065	0.00104663	day2	ENSMAUG00000021359	-0.864677	0.0100552	day4				day6				day8	ENSMAUG00000015365	-1.17244	0.0419904	day14
				ENSMAUG00000010412	0.617937	7.00929e-05	day2	ENSMAUG00000021383	-0.872002	0.0499399	day4				day6				day8	ENSMAUG00000015378	-1.04959	0.0309536	day14
				ENSMAUG00000010426	0.623395	0.0376832	day2	ENSMAUG00000021407	-0.934436	0.0167631	day4				day6				day8	ENSMAUG00000015379	0.669886	0.0258073	day14
				ENSMAUG00000010439	-1.24889	0.000493073	day2	ENSMAUG00000021410	-1.11046	0.00613785	day4				day6				day8	ENSMAUG00000015383	-1.75826	0.00786847	day14
				ENSMAUG00000010440	-1.57804	0.0187776	day2	ENSMAUG00000021444	0.627447	0.0329182	day4				day6				day8	ENSMAUG00000015390	-1.15276	0.00683733	day14
				ENSMAUG00000010441	0.967197	4.41593e-05	day2	ENSMAUG00000021454	0.886194	0.00554318	day4				day6				day8	ENSMAUG00000015393	-0.980654	0.0383262	day14
				ENSMAUG00000010446	-1.42919	0.00942448	day2	ENSMAUG00000021457	0.60895	0.00917544	day4				day6				day8	ENSMAUG00000015394	0.982979	0.0115549	day14
				ENSMAUG00000010456	-0.647743	0.0380354	day2	ENSMAUG00000021469	0.8393	0.0201537	day4				day6				day8	ENSMAUG00000015401	0.665536	0.0115507	day14
				ENSMAUG00000010463	-0.840842	1.11614e-06	day2	ENSMAUG00000021471	0.816062	0.000862496	day4				day6				day8	ENSMAUG00000015414	0.837398	0.0453327	day14
				ENSMAUG00000010467	-0.753624	0.0151293	day2	ENSMAUG00000021474	1.27805	0.00367265	day4				day6				day8	ENSMAUG00000015422	-0.835589	0.0316379	day14
				ENSMAUG00000010488	0.829972	0.000395449	day2	ENSMAUG00000021502	0.753224	7.79213e-06	day4				day6				day8	ENSMAUG00000015440	-1.40101	7.21632e-07	day14
				ENSMAUG00000010490	0.956144	0.000276365	day2	ENSMAUG00000021512	-2.09502	0.000191504	day4				day6				day8	ENSMAUG00000015446	0.685721	0.0289973	day14
				ENSMAUG00000010491	1.36038	0.000270837	day2	ENSMAUG00000021519	-0.983371	0.000705224	day4				day6				day8	ENSMAUG00000015459	1.18983	0.001686	day14
				ENSMAUG00000010500	0.872627	0.0318775	day2	ENSMAUG00000021530	0.980295	4.71005e-05	day4				day6				day8	ENSMAUG00000015471	-1.00458	0.0117864	day14
				ENSMAUG00000010506	-1.38485	0.00786271	day2	ENSMAUG00000021558	0.792701	1.13672e-07	day4				day6				day8	ENSMAUG00000015514	0.713947	0.034422	day14
				ENSMAUG00000010508	-1.2493	1.51461e-05	day2	ENSMAUG00000021560	1.33163	7.40207e-10	day4				day6				day8	ENSMAUG00000015528	0.861678	0.00696664	day14
				ENSMAUG00000010512	3.37342	2.64111e-10	day2	ENSMAUG00000021579	0.888534	0.00204289	day4				day6				day8	ENSMAUG00000015534	-0.830304	0.0326666	day14
				ENSMAUG00000010521	1.06038	0.000279112	day2	ENSMAUG00000021595	-0.861964	0.00341596	day4				day6				day8	ENSMAUG00000015566	-1.00518	0.0466434	day14
				ENSMAUG00000010524	-1.10598	0.00327622	day2	ENSMAUG00000021596	-0.61564	0.019665	day4				day6				day8	ENSMAUG00000015572	0.829782	0.0214246	day14
				ENSMAUG00000010538	0.693531	0.00465605	day2	ENSMAUG00000021601	0.805242	7.96925e-05	day4				day6				day8	ENSMAUG00000015578	1.02674	0.0267313	day14
				ENSMAUG00000010543	-0.994079	0.0337281	day2	ENSMAUG00000021608	-1.14104	0.00437071	day4				day6				day8	ENSMAUG00000015587	1.0278	0.0337523	day14
				ENSMAUG00000010545	0.623302	0.0363982	day2	ENSMAUG00000021664	1.05732	0.0221525	day4				day6				day8	ENSMAUG00000015588	-1.2729	0.0305863	day14
				ENSMAUG00000010547	0.618164	0.027521	day2	ENSMAUG00000021687	-0.639299	0.0421519	day4				day6				day8	ENSMAUG00000015589	0.956148	0.00278078	day14
				ENSMAUG00000010565	1.08802	0.00847234	day2	ENSMAUG00000021695	0.666012	0.0125055	day4				day6				day8	ENSMAUG00000015596	0.924662	0.0115507	day14
				ENSMAUG00000010567	1.91552	7.53646e-09	day2	ENSMAUG00000021700	-0.852353	0.000324544	day4				day6				day8	ENSMAUG00000015618	-0.905196	0.0311295	day14
				ENSMAUG00000010569	1.07645	6.26946e-05	day2	ENSMAUG00000021709	-0.786054	0.037691	day4				day6				day8	ENSMAUG00000015621	1.10863	0.0316579	day14
				ENSMAUG00000010585	-1.18735	0.0495879	day2	ENSMAUG00000021712	-1.15707	0.0125055	day4				day6				day8	ENSMAUG00000015628	-1.00007	0.0437812	day14
				ENSMAUG00000010588	-0.867901	0.0199024	day2	ENSMAUG00000021751	0.667405	0.0283359	day4				day6				day8	ENSMAUG00000015636	-0.9277	0.0293802	day14
				ENSMAUG00000010590	1.12374	4.75716e-06	day2	ENSMAUG00000021762	0.700794	0.00156027	day4				day6				day8	ENSMAUG00000015649	-0.655576	0.032504	day14
				ENSMAUG00000010604	0.809507	0.00217959	day2	ENSMAUG00000021770	-0.941317	0.000130025	day4				day6				day8	ENSMAUG00000015653	0.993101	0.0334043	day14
				ENSMAUG00000010607	-1.13572	4.75036e-05	day2	ENSMAUG00000021779	0.771647	0.0259948	day4				day6				day8	ENSMAUG00000015668	-0.727866	0.0345636	day14
				ENSMAUG00000010611	0.916668	0.00232555	day2	ENSMAUG00000021804	0.978414	0.0364917	day4				day6				day8	ENSMAUG00000015670	0.903063	0.00165951	day14
				ENSMAUG00000010615	-0.645557	0.0184452	day2	ENSMAUG00000021806	0.960505	2.10138e-07	day4				day6				day8	ENSMAUG00000015693	-1.50255	0.00863819	day14
				ENSMAUG00000010624	1.04184	0.000106601	day2	ENSMAUG00000021825	0.744724	0.00197235	day4				day6				day8	ENSMAUG00000015700	-0.849958	0.0499178	day14
				ENSMAUG00000010625	-1.26748	0.000531765	day2	ENSMAUG00000021826	0.788546	8.68861e-07	day4				day6				day8	ENSMAUG00000015724	0.974985	0.0476624	day14
				ENSMAUG00000010630	-0.859356	0.0445812	day2	ENSMAUG00000021830	0.798272	0.000255978	day4				day6				day8	ENSMAUG00000015734	-1.14824	0.0382648	day14
				ENSMAUG00000010636	1.37078	7.64358e-07	day2	ENSMAUG00000021837	-0.793521	0.00190871	day4				day6				day8	ENSMAUG00000015750	-1.35612	0.0485585	day14
				ENSMAUG00000010637	-1.14956	0.0491909	day2	ENSMAUG00000021839	0.695317	0.0486167	day4				day6				day8	ENSMAUG00000015764	-0.836685	0.026628	day14
				ENSMAUG00000010648	0.961458	0.00172884	day2	ENSMAUG00000021845	-0.903852	0.000958242	day4				day6				day8	ENSMAUG00000015769	-0.644401	0.0372091	day14
				ENSMAUG00000010651	1.20853	0.0275757	day2	ENSMAUG00000021849	0.715019	0.0419944	day4				day6				day8	ENSMAUG00000015774	0.803353	0.0115315	day14
				ENSMAUG00000010657	-1.09358	0.0191595	day2	ENSMAUG00000021868	0.943802	0.0040101	day4				day6				day8	ENSMAUG00000015798	-0.964247	0.0314272	day14
				ENSMAUG00000010670	0.819642	0.0297293	day2	ENSMAUG00000021877	-0.884151	0.013728	day4				day6				day8	ENSMAUG00000015805	1.12561	0.0170787	day14
				ENSMAUG00000010682	-1.38924	0.000152454	day2	ENSMAUG00000021888	0.930333	1.06376e-14	day4				day6				day8	ENSMAUG00000015808	-1.35225	0.0010243	day14
				ENSMAUG00000010686	0.671505	0.0218064	day2	ENSMAUG00000021890	0.894279	0.0013665	day4				day6				day8	ENSMAUG00000015811	1.29314	1.09177e-05	day14
				ENSMAUG00000010713	1.06693	1.90685e-05	day2	ENSMAUG00000021920	-1.1307	0.046229	day4				day6				day8	ENSMAUG00000015826	1.23183	0.0258606	day14
				ENSMAUG00000010719	1.09269	7.9846e-05	day2	ENSMAUG00000021942	-0.905876	0.00796333	day4				day6				day8	ENSMAUG00000015830	1.21627	0.0485698	day14
				ENSMAUG00000010731	1.6696	1.06497e-10	day2	ENSMAUG00000021960	-1.08425	0.0415713	day4				day6				day8	ENSMAUG00000015836	-1.43066	0.00583119	day14
				ENSMAUG00000010736	-1.28103	0.000132164	day2	ENSMAUG00000021975	-0.729778	0.0195829	day4				day6				day8	ENSMAUG00000015863	1.49372	0.00126582	day14
				ENSMAUG00000010740	0.671047	0.0242564	day2	ENSMAUG00000022005	0.791221	3.30119e-10	day4				day6				day8	ENSMAUG00000015868	-2.01946	0.0206275	day14
				ENSMAUG00000010741	1.42013	0.00549589	day2	ENSMAUG00000022014	0.743275	0.00160984	day4				day6				day8	ENSMAUG00000015880	2.35329	1.54004e-11	day14
				ENSMAUG00000010742	0.920738	0.00348443	day2	ENSMAUG00000022036	-0.722456	0.000964889	day4				day6				day8	ENSMAUG00000015902	-0.968798	0.0131028	day14
				ENSMAUG00000010743	1.1827	0.000623378	day2	ENSMAUG00000022066	0.709468	0.00413542	day4				day6				day8	ENSMAUG00000015906	1.02385	0.0409323	day14
				ENSMAUG00000010758	-1.00408	0.0172953	day2	ENSMAUG00000022089	-0.837283	0.0189639	day4				day6				day8	ENSMAUG00000015927	0.769998	0.00263061	day14
				ENSMAUG00000010760	0.7964	0.00263356	day2	ENSMAUG00000022092	-1.5746	0.0212658	day4				day6				day8	ENSMAUG00000015932	-1.31868	0.0162218	day14
				ENSMAUG00000010762	-0.958347	0.0423835	day2	ENSMAUG00000022119	0.657328	0.013731	day4				day6				day8	ENSMAUG00000015937	0.968835	0.010092	day14
				ENSMAUG00000010778	-0.751364	0.00230665	day2	ENSMAUG00000022172	0.852411	0.0006269	day4				day6				day8	ENSMAUG00000015941	-0.896818	0.0052662	day14
				ENSMAUG00000010783	-1.43113	0.0115924	day2	ENSMAUG00000022189	0.591829	0.00135789	day4				day6				day8	ENSMAUG00000015946	0.817618	0.011429	day14
				ENSMAUG00000010788	-1.0841	0.000463471	day2	ENSMAUG00000022193	-0.948505	0.00372337	day4				day6				day8	ENSMAUG00000015952	0.727566	0.0148662	day14
				ENSMAUG00000010789	-1.56031	6.12411e-07	day2	ENSMAUG00000022206	-0.984705	0.0255357	day4				day6				day8	ENSMAUG00000015953	0.902485	0.0354969	day14
				ENSMAUG00000010797	1.36073	1.01255e-07	day2	ENSMAUG00000022222	0.749236	0.00569638	day4				day6				day8	ENSMAUG00000016004	1.24856	0.013719	day14
				ENSMAUG00000010801	-1.26505	0.00440428	day2	ENSMAUG00000022233	-0.738876	0.0120144	day4				day6				day8	ENSMAUG00000016010	-1.51964	0.0271369	day14
				ENSMAUG00000010802	1.33999	0.0138949	day2	ENSMAUG00000022234	0.991732	3.58909e-08	day4				day6				day8	ENSMAUG00000016026	0.635373	0.00071582	day14
				ENSMAUG00000010809	-0.671928	0.042306	day2	ENSMAUG00000022235	1.17267	3.78148e-05	day4				day6				day8	ENSMAUG00000016036	-1.10103	0.0446143	day14
				ENSMAUG00000010811	1.32838	3.7783e-09	day2				day4				day6				day8	ENSMAUG00000016056	1.19497	9.53691e-06	day14
				ENSMAUG00000010814	-0.778942	0.000720692	day2				day4				day6				day8	ENSMAUG00000016057	0.700982	0.00980692	day14
				ENSMAUG00000010816	1.01348	0.0022283	day2				day4				day6				day8	ENSMAUG00000016065	0.626561	0.0485585	day14
				ENSMAUG00000010817	-1.22684	0.000667277	day2				day4				day6				day8	ENSMAUG00000016068	-1.05893	0.0329379	day14
				ENSMAUG00000010821	0.78099	0.00082187	day2				day4				day6				day8	ENSMAUG00000016075	-0.850796	0.0325601	day14
				ENSMAUG00000010823	1.55782	0.000201283	day2				day4				day6				day8	ENSMAUG00000016096	0.608285	0.0456765	day14
				ENSMAUG00000010834	-0.604872	0.0439713	day2				day4				day6				day8	ENSMAUG00000016103	0.624316	0.0319768	day14
				ENSMAUG00000010840	-0.63673	0.00844364	day2				day4				day6				day8	ENSMAUG00000016113	1.01561	0.000998305	day14
				ENSMAUG00000010844	-0.64033	0.0301284	day2				day4				day6				day8	ENSMAUG00000016115	0.954708	0.0323313	day14
				ENSMAUG00000010850	0.992686	0.000437662	day2				day4				day6				day8	ENSMAUG00000016119	-0.882158	0.00937263	day14
				ENSMAUG00000010853	-1.29498	0.00151214	day2				day4				day6				day8	ENSMAUG00000016135	-0.919423	0.0472497	day14
				ENSMAUG00000010873	0.80232	0.0279801	day2				day4				day6				day8	ENSMAUG00000016136	0.852544	0.00850539	day14
				ENSMAUG00000010879	1.14646	0.004222	day2				day4				day6				day8	ENSMAUG00000016150	0.96618	0.0106404	day14
				ENSMAUG00000010880	-0.649857	0.013212	day2				day4				day6				day8	ENSMAUG00000016169	0.590276	0.0485698	day14
				ENSMAUG00000010886	-1.6844	8.09609e-05	day2				day4				day6				day8	ENSMAUG00000016172	0.934089	0.00171273	day14
				ENSMAUG00000010888	-0.694711	0.00556139	day2				day4				day6				day8	ENSMAUG00000016176	-0.903433	0.0472497	day14
				ENSMAUG00000010895	-1.18461	0.00311774	day2				day4				day6				day8	ENSMAUG00000016179	-1.2574	0.0236009	day14
				ENSMAUG00000010898	1.18746	8.44345e-06	day2				day4				day6				day8	ENSMAUG00000016195	-0.620136	0.0314019	day14
				ENSMAUG00000010899	0.619004	1.21413e-05	day2				day4				day6				day8	ENSMAUG00000016204	-1.66722	0.00688341	day14
				ENSMAUG00000010911	1.78367	1.05777e-06	day2				day4				day6				day8	ENSMAUG00000016214	-0.860111	0.0349632	day14
				ENSMAUG00000010928	2.71961	0.000561777	day2				day4				day6				day8	ENSMAUG00000016231	0.826175	0.0018439	day14
				ENSMAUG00000010932	0.600503	0.0205306	day2				day4				day6				day8	ENSMAUG00000016235	-1.33822	0.00458565	day14
				ENSMAUG00000010933	-0.90407	0.0349199	day2				day4				day6				day8	ENSMAUG00000016253	1.01274	0.0298213	day14
				ENSMAUG00000010936	-1.49409	0.000410588	day2				day4				day6				day8	ENSMAUG00000016255	-1.49378	0.00424556	day14
				ENSMAUG00000010945	1.36287	2.03145e-05	day2				day4				day6				day8	ENSMAUG00000016270	-1.76344	0.00834801	day14
				ENSMAUG00000010951	-1.34581	0.00267289	day2				day4				day6				day8	ENSMAUG00000016273	-0.829479	0.0230341	day14
				ENSMAUG00000010952	1.47794	9.47876e-06	day2				day4				day6				day8	ENSMAUG00000016276	1.23014	0.038813	day14
				ENSMAUG00000010953	0.992434	0.00147135	day2				day4				day6				day8	ENSMAUG00000016277	0.702758	0.0186549	day14
				ENSMAUG00000010959	0.822745	0.0233311	day2				day4				day6				day8	ENSMAUG00000016289	0.669681	0.00145993	day14
				ENSMAUG00000010962	-1.64974	0.0100928	day2				day4				day6				day8	ENSMAUG00000016300	0.888658	0.0427174	day14
				ENSMAUG00000010976	-0.937785	0.0432353	day2				day4				day6				day8	ENSMAUG00000016303	-0.978293	0.00188377	day14
				ENSMAUG00000010980	0.771471	0.00782765	day2				day4				day6				day8	ENSMAUG00000016321	-1.22823	0.0242607	day14
				ENSMAUG00000010985	-1.06113	0.0394132	day2				day4				day6				day8	ENSMAUG00000016322	0.862634	0.0119667	day14
				ENSMAUG00000010986	1.80622	3.37165e-08	day2				day4				day6				day8	ENSMAUG00000016335	1.00163	0.00631357	day14
				ENSMAUG00000010992	-1.18242	0.0291636	day2				day4				day6				day8	ENSMAUG00000016339	-0.871819	0.0126721	day14
				ENSMAUG00000010994	0.76839	0.00397844	day2				day4				day6				day8	ENSMAUG00000016369	-1.40525	0.0322086	day14
				ENSMAUG00000011000	1.26128	3.48899e-05	day2				day4				day6				day8	ENSMAUG00000016373	0.677075	0.0303772	day14
				ENSMAUG00000011007	0.792871	0.0105544	day2				day4				day6				day8	ENSMAUG00000016402	1.04822	0.000822809	day14
				ENSMAUG00000011017	-1.23096	0.0331592	day2				day4				day6				day8	ENSMAUG00000016409	-1.82944	0.0377919	day14
				ENSMAUG00000011020	0.738565	6.3101e-06	day2				day4				day6				day8	ENSMAUG00000016419	-0.939293	0.00802607	day14
				ENSMAUG00000011031	-1.18011	0.000628146	day2				day4				day6				day8	ENSMAUG00000016424	-0.997628	0.0110294	day14
				ENSMAUG00000011034	1.44011	0.000178489	day2				day4				day6				day8	ENSMAUG00000016472	-1.10319	0.0402687	day14
				ENSMAUG00000011036	0.770645	0.000271202	day2				day4				day6				day8	ENSMAUG00000016491	-0.71602	0.0189008	day14
				ENSMAUG00000011043	-1.69721	0.0317547	day2				day4				day6				day8	ENSMAUG00000016516	0.742116	0.0411785	day14
				ENSMAUG00000011044	0.719152	0.0284445	day2				day4				day6				day8	ENSMAUG00000016518	0.893715	0.0371481	day14
				ENSMAUG00000011047	-1.15267	5.94076e-07	day2				day4				day6				day8	ENSMAUG00000016521	1.0378	0.00608878	day14
				ENSMAUG00000011049	-0.795202	0.0449385	day2				day4				day6				day8	ENSMAUG00000016529	1.05814	0.00717047	day14
				ENSMAUG00000011063	0.790161	0.0300403	day2				day4				day6				day8	ENSMAUG00000016545	0.861174	0.000191464	day14
				ENSMAUG00000011068	-1.26703	0.0284422	day2				day4				day6				day8	ENSMAUG00000016546	-0.756651	0.0456704	day14
				ENSMAUG00000011084	0.980592	3.22485e-05	day2				day4				day6				day8	ENSMAUG00000016548	0.755529	0.000317663	day14
				ENSMAUG00000011085	1.18089	4.125e-05	day2				day4				day6				day8	ENSMAUG00000016559	0.742374	0.0281291	day14
				ENSMAUG00000011088	-0.910225	0.0315494	day2				day4				day6				day8	ENSMAUG00000016560	-1.13944	0.0473627	day14
				ENSMAUG00000011091	0.771869	0.00907956	day2				day4				day6				day8	ENSMAUG00000016567	1.18945	0.000306362	day14
				ENSMAUG00000011093	0.954936	0.0100151	day2				day4				day6				day8	ENSMAUG00000016581	-2.14076	0.018009	day14
				ENSMAUG00000011095	-0.610411	0.0295881	day2				day4				day6				day8	ENSMAUG00000016584	1.29363	0.0185276	day14
				ENSMAUG00000011103	0.928802	0.0379183	day2				day4				day6				day8	ENSMAUG00000016593	1.17676	0.000282235	day14
				ENSMAUG00000011108	-0.606752	0.046503	day2				day4				day6				day8	ENSMAUG00000016610	-1.22537	0.000532835	day14
				ENSMAUG00000011112	-0.587934	0.0464235	day2				day4				day6				day8	ENSMAUG00000016611	1.22027	0.00738904	day14
				ENSMAUG00000011113	-1.19349	0.0181562	day2				day4				day6				day8	ENSMAUG00000016635	0.920121	0.00842116	day14
				ENSMAUG00000011120	1.35415	0.0185716	day2				day4				day6				day8	ENSMAUG00000016639	1.14051	0.0142822	day14
				ENSMAUG00000011126	-0.726328	0.0364854	day2				day4				day6				day8	ENSMAUG00000016647	-1.1771	0.029138	day14
				ENSMAUG00000011128	-1.09306	0.00012044	day2				day4				day6				day8	ENSMAUG00000016653	1.22352	0.00103694	day14
				ENSMAUG00000011129	-1.07759	0.0194042	day2				day4				day6				day8	ENSMAUG00000016675	1.76377	8.67985e-06	day14
				ENSMAUG00000011132	-0.872424	1.06246e-05	day2				day4				day6				day8	ENSMAUG00000016683	0.684191	0.0238126	day14
				ENSMAUG00000011139	-0.903556	0.00404817	day2				day4				day6				day8	ENSMAUG00000016685	0.663417	0.0114636	day14
				ENSMAUG00000011149	1.19397	0.00143596	day2				day4				day6				day8	ENSMAUG00000016688	-0.977342	0.00683733	day14
				ENSMAUG00000011150	0.806038	0.0476799	day2				day4				day6				day8	ENSMAUG00000016704	1.20928	0.029138	day14
				ENSMAUG00000011151	-1.78281	0.000314908	day2				day4				day6				day8	ENSMAUG00000016713	1.03967	0.0121987	day14
				ENSMAUG00000011178	1.53185	0.000976418	day2				day4				day6				day8	ENSMAUG00000016724	-0.683596	0.0446535	day14
				ENSMAUG00000011201	1.38739	1.1137e-09	day2				day4				day6				day8	ENSMAUG00000016750	1.49778	1.61954e-05	day14
				ENSMAUG00000011221	0.785788	4.32428e-06	day2				day4				day6				day8	ENSMAUG00000016762	0.701785	0.0453327	day14
				ENSMAUG00000011230	1.25824	0.000577017	day2				day4				day6				day8	ENSMAUG00000016769	0.895419	0.014545	day14
				ENSMAUG00000011233	0.99749	7.96088e-05	day2				day4				day6				day8	ENSMAUG00000016785	0.806244	0.0140145	day14
				ENSMAUG00000011234	-1.29582	0.000228555	day2				day4				day6				day8	ENSMAUG00000016793	-0.667769	0.00269011	day14
				ENSMAUG00000011240	1.39989	1.21897e-07	day2				day4				day6				day8	ENSMAUG00000016795	0.975105	0.00670931	day14
				ENSMAUG00000011243	1.31876	1.07699e-12	day2				day4				day6				day8	ENSMAUG00000016802	0.882504	0.0183664	day14
				ENSMAUG00000011252	0.644298	0.0331714	day2				day4				day6				day8	ENSMAUG00000016803	-1.10901	0.00238733	day14
				ENSMAUG00000011258	1.01634	0.0191595	day2				day4				day6				day8	ENSMAUG00000016806	0.58772	0.0287261	day14
				ENSMAUG00000011278	0.909319	0.00121843	day2				day4				day6				day8	ENSMAUG00000016812	1.12645	0.00293769	day14
				ENSMAUG00000011298	1.2233	0.00313383	day2				day4				day6				day8	ENSMAUG00000016814	-0.785598	0.0345743	day14
				ENSMAUG00000011300	-0.822961	2.11881e-06	day2				day4				day6				day8	ENSMAUG00000016822	-1.33772	0.0136321	day14
				ENSMAUG00000011303	-1.04751	0.0103183	day2				day4				day6				day8	ENSMAUG00000016837	-0.919127	0.0478991	day14
				ENSMAUG00000011309	1.05123	0.000112598	day2				day4				day6				day8	ENSMAUG00000016863	-0.790367	0.038479	day14
				ENSMAUG00000011312	0.725209	0.000437662	day2				day4				day6				day8	ENSMAUG00000016866	0.743065	0.0119667	day14
				ENSMAUG00000011328	-0.845318	0.0227045	day2				day4				day6				day8	ENSMAUG00000016901	-0.852105	0.0322086	day14
				ENSMAUG00000011336	1.00881	0.00720291	day2				day4				day6				day8	ENSMAUG00000016925	0.782933	0.0215263	day14
				ENSMAUG00000011341	1.02906	0.00146963	day2				day4				day6				day8	ENSMAUG00000016937	0.822242	0.030561	day14
				ENSMAUG00000011342	-0.721541	0.00348704	day2				day4				day6				day8	ENSMAUG00000016938	1.07305	0.00786847	day14
				ENSMAUG00000011346	1.0849	0.00708673	day2				day4				day6				day8	ENSMAUG00000016948	-1.26066	0.000306362	day14
				ENSMAUG00000011348	-0.62016	0.00259271	day2				day4				day6				day8	ENSMAUG00000016955	0.640741	0.0330244	day14
				ENSMAUG00000011350	0.938171	0.005351	day2				day4				day6				day8	ENSMAUG00000016958	1.0777	0.013635	day14
				ENSMAUG00000011358	1.04373	0.0196553	day2				day4				day6				day8	ENSMAUG00000016961	0.783133	0.0304516	day14
				ENSMAUG00000011363	1.14331	0.041327	day2				day4				day6				day8	ENSMAUG00000016977	-0.672417	0.0325056	day14
				ENSMAUG00000011381	-0.719208	0.00954097	day2				day4				day6				day8	ENSMAUG00000016985	-0.759917	0.0359597	day14
				ENSMAUG00000011402	0.852004	0.000119591	day2				day4				day6				day8	ENSMAUG00000017004	0.655437	0.00970426	day14
				ENSMAUG00000011406	0.887764	0.0266011	day2				day4				day6				day8	ENSMAUG00000017034	-1.1447	0.0108602	day14
				ENSMAUG00000011420	0.73486	0.0239438	day2				day4				day6				day8	ENSMAUG00000017045	0.963106	0.0256304	day14
				ENSMAUG00000011421	1.91585	0.00803509	day2				day4				day6				day8	ENSMAUG00000017065	-0.982998	0.0170787	day14
				ENSMAUG00000011422	0.603881	0.010997	day2				day4				day6				day8	ENSMAUG00000017076	-0.927657	0.00741775	day14
				ENSMAUG00000011425	-1.2578	0.00580406	day2				day4				day6				day8	ENSMAUG00000017107	-1.33787	0.0485698	day14
				ENSMAUG00000011429	-1.34493	0.00729491	day2				day4				day6				day8	ENSMAUG00000017134	-0.688164	0.0455006	day14
				ENSMAUG00000011445	0.615074	0.0134314	day2				day4				day6				day8	ENSMAUG00000017147	-1.23817	0.0394358	day14
				ENSMAUG00000011446	0.932888	0.000486288	day2				day4				day6				day8	ENSMAUG00000017149	1.08687	0.0361248	day14
				ENSMAUG00000011448	-0.994897	0.0041446	day2				day4				day6				day8	ENSMAUG00000017153	1.21351	0.001936	day14
				ENSMAUG00000011455	1.77468	0.00550359	day2				day4				day6				day8	ENSMAUG00000017159	-0.700322	0.00938699	day14
				ENSMAUG00000011457	-1.08903	0.0122993	day2				day4				day6				day8	ENSMAUG00000017161	1.2063	0.0194436	day14
				ENSMAUG00000011458	1.07311	0.00082187	day2				day4				day6				day8	ENSMAUG00000017167	-1.52237	0.0022299	day14
				ENSMAUG00000011459	0.599657	0.0284763	day2				day4				day6				day8	ENSMAUG00000017178	-0.896998	0.00141836	day14
				ENSMAUG00000011465	0.875233	0.0333463	day2				day4				day6				day8	ENSMAUG00000017188	-0.975988	0.0114859	day14
				ENSMAUG00000011468	0.886539	0.00654555	day2				day4				day6				day8	ENSMAUG00000017195	0.686349	0.0368292	day14
				ENSMAUG00000011477	1.56637	0.000265781	day2				day4				day6				day8	ENSMAUG00000017206	-1.32719	0.0252729	day14
				ENSMAUG00000011478	1.00349	3.49171e-08	day2				day4				day6				day8	ENSMAUG00000017225	0.622455	0.036418	day14
				ENSMAUG00000011491	-1.81744	0.0415349	day2				day4				day6				day8	ENSMAUG00000017234	0.987414	0.00420125	day14
				ENSMAUG00000011499	-1.03245	0.00195869	day2				day4				day6				day8	ENSMAUG00000017249	-1.60701	0.00994458	day14
				ENSMAUG00000011503	0.909465	0.00074201	day2				day4				day6				day8	ENSMAUG00000017263	-0.786174	0.0119667	day14
				ENSMAUG00000011509	-1.58945	0.00844364	day2				day4				day6				day8	ENSMAUG00000017268	0.658727	0.0328743	day14
				ENSMAUG00000011511	-0.811351	0.0390494	day2				day4				day6				day8	ENSMAUG00000017272	-1.12658	0.0322086	day14
				ENSMAUG00000011513	-0.791491	0.0320539	day2				day4				day6				day8	ENSMAUG00000017286	-0.632749	0.0214001	day14
				ENSMAUG00000011517	-0.919343	0.0196445	day2				day4				day6				day8	ENSMAUG00000017313	0.770655	0.0382248	day14
				ENSMAUG00000011530	1.0697	0.00231974	day2				day4				day6				day8	ENSMAUG00000017317	-1.09686	0.0242082	day14
				ENSMAUG00000011535	-0.666124	0.0141228	day2				day4				day6				day8	ENSMAUG00000017326	-1.33757	0.00808014	day14
				ENSMAUG00000011536	0.799623	2.71706e-05	day2				day4				day6				day8	ENSMAUG00000017329	-1.68729	3.69407e-11	day14
				ENSMAUG00000011539	1.02923	0.00398756	day2				day4				day6				day8	ENSMAUG00000017331	1.20689	0.0165707	day14
				ENSMAUG00000011544	-1.53075	0.0131262	day2				day4				day6				day8	ENSMAUG00000017332	-1.00977	0.0238569	day14
				ENSMAUG00000011545	-1.05874	0.00833665	day2				day4				day6				day8	ENSMAUG00000017333	0.847168	0.000280283	day14
				ENSMAUG00000011547	-0.801195	0.0466794	day2				day4				day6				day8	ENSMAUG00000017368	-0.642231	0.0227531	day14
				ENSMAUG00000011553	1.13762	2.12447e-05	day2				day4				day6				day8	ENSMAUG00000017372	0.740721	0.00162155	day14
				ENSMAUG00000011555	-1.28008	0.041569	day2				day4				day6				day8	ENSMAUG00000017381	1.03248	0.00818711	day14
				ENSMAUG00000011556	0.624231	0.00800642	day2				day4				day6				day8	ENSMAUG00000017430	-0.652433	0.0198231	day14
				ENSMAUG00000011558	-0.698218	0.0142672	day2				day4				day6				day8	ENSMAUG00000017466	-1.1889	0.0351499	day14
				ENSMAUG00000011568	0.697953	0.0165754	day2				day4				day6				day8	ENSMAUG00000017478	0.834564	0.0236499	day14
				ENSMAUG00000011581	0.678467	0.0148655	day2				day4				day6				day8	ENSMAUG00000017490	1.02021	0.0052662	day14
				ENSMAUG00000011591	-1.84325	0.0045266	day2				day4				day6				day8	ENSMAUG00000017517	0.693002	0.00711808	day14
				ENSMAUG00000011599	-0.682104	0.0148303	day2				day4				day6				day8	ENSMAUG00000017530	1.14421	0.00137537	day14
				ENSMAUG00000011606	0.903919	0.0112792	day2				day4				day6				day8	ENSMAUG00000017540	1.35106	0.0217121	day14
				ENSMAUG00000011609	0.668359	0.00552254	day2				day4				day6				day8	ENSMAUG00000017574	1.03559	0.00529354	day14
				ENSMAUG00000011616	-0.860934	0.0236931	day2				day4				day6				day8	ENSMAUG00000017591	0.69534	0.0391434	day14
				ENSMAUG00000011619	0.88293	0.00534034	day2				day4				day6				day8	ENSMAUG00000017595	0.752937	1.93104e-06	day14
				ENSMAUG00000011622	0.758703	0.0164637	day2				day4				day6				day8	ENSMAUG00000017615	-0.995762	0.0324634	day14
				ENSMAUG00000011625	0.982419	0.00146104	day2				day4				day6				day8	ENSMAUG00000017620	-1.38366	0.0445478	day14
				ENSMAUG00000011647	-0.863853	0.00221644	day2				day4				day6				day8	ENSMAUG00000017632	-1.48258	0.0019736	day14
				ENSMAUG00000011650	-0.956293	1.29927e-05	day2				day4				day6				day8	ENSMAUG00000017636	0.696424	0.0141967	day14
				ENSMAUG00000011653	1.10096	1.87327e-06	day2				day4				day6				day8	ENSMAUG00000017640	-0.898464	0.0306268	day14
				ENSMAUG00000011659	1.16232	5.84805e-12	day2				day4				day6				day8	ENSMAUG00000017655	-0.782908	0.0243885	day14
				ENSMAUG00000011662	-1.24451	0.00233847	day2				day4				day6				day8	ENSMAUG00000017701	0.842833	0.0169639	day14
				ENSMAUG00000011666	-0.712692	0.0111761	day2				day4				day6				day8	ENSMAUG00000017707	-1.14531	0.0237045	day14
				ENSMAUG00000011671	1.1853	0.03435	day2				day4				day6				day8	ENSMAUG00000017722	0.925288	0.0152223	day14
				ENSMAUG00000011679	1.44874	1.00662e-05	day2				day4				day6				day8	ENSMAUG00000017741	0.986682	0.001686	day14
				ENSMAUG00000011695	1.36187	0.000439494	day2				day4				day6				day8	ENSMAUG00000017744	0.698006	0.00529354	day14
				ENSMAUG00000011701	-0.939914	0.0207256	day2				day4				day6				day8	ENSMAUG00000017750	-1.02051	0.0425388	day14
				ENSMAUG00000011703	0.699371	0.0111124	day2				day4				day6				day8	ENSMAUG00000017752	1.19767	0.0402766	day14
				ENSMAUG00000011713	-0.777403	0.0470713	day2				day4				day6				day8	ENSMAUG00000017757	-0.865765	0.034964	day14
				ENSMAUG00000011714	-1.73873	0.00923802	day2				day4				day6				day8	ENSMAUG00000017760	-0.713868	0.0372091	day14
				ENSMAUG00000011722	1.39001	3.43929e-05	day2				day4				day6				day8	ENSMAUG00000017784	0.892948	0.00683733	day14
				ENSMAUG00000011733	-0.96088	0.00538954	day2				day4				day6				day8	ENSMAUG00000017807	-0.889854	0.0135344	day14
				ENSMAUG00000011735	0.872788	0.00711126	day2				day4				day6				day8	ENSMAUG00000017847	-0.717961	0.00948628	day14
				ENSMAUG00000011737	-1.01954	6.646e-06	day2				day4				day6				day8	ENSMAUG00000017855	0.96379	0.00127284	day14
				ENSMAUG00000011748	0.937895	0.0083477	day2				day4				day6				day8	ENSMAUG00000017859	1.55996	0.0364276	day14
				ENSMAUG00000011749	-0.807323	0.0126856	day2				day4				day6				day8	ENSMAUG00000017879	0.637058	0.0107763	day14
				ENSMAUG00000011751	0.693177	0.00227829	day2				day4				day6				day8	ENSMAUG00000017880	0.897223	0.00608878	day14
				ENSMAUG00000011769	-0.667231	0.0285357	day2				day4				day6				day8	ENSMAUG00000017884	0.80273	0.0172436	day14
				ENSMAUG00000011770	1.21904	0.0041446	day2				day4				day6				day8	ENSMAUG00000017887	-1.58748	0.0155586	day14
				ENSMAUG00000011774	0.974234	0.000387191	day2				day4				day6				day8	ENSMAUG00000017901	1.18689	0.0288816	day14
				ENSMAUG00000011778	-1.51258	8.18406e-05	day2				day4				day6				day8	ENSMAUG00000017931	0.716813	0.00577004	day14
				ENSMAUG00000011779	-0.885227	0.000248641	day2				day4				day6				day8	ENSMAUG00000017936	-1.25072	0.000833628	day14
				ENSMAUG00000011798	1.50892	0.000112856	day2				day4				day6				day8	ENSMAUG00000017944	1.14329	0.000386495	day14
				ENSMAUG00000011811	-0.87174	0.0123573	day2				day4				day6				day8	ENSMAUG00000017950	0.823121	0.00157797	day14
				ENSMAUG00000011812	0.60931	0.0192433	day2				day4				day6				day8	ENSMAUG00000017959	0.932347	0.00683608	day14
				ENSMAUG00000011837	-1.40908	0.000128795	day2				day4				day6				day8	ENSMAUG00000017963	-1.19904	0.032805	day14
				ENSMAUG00000011853	-1.29006	0.0151947	day2				day4				day6				day8	ENSMAUG00000017969	0.849836	6.06258e-05	day14
				ENSMAUG00000011856	0.675517	0.0386536	day2				day4				day6				day8	ENSMAUG00000017997	1.27381	0.0170961	day14
				ENSMAUG00000011882	-0.767271	0.0400753	day2				day4				day6				day8	ENSMAUG00000018004	-1.05545	0.0474967	day14
				ENSMAUG00000011884	1.14021	0.00319145	day2				day4				day6				day8	ENSMAUG00000018042	-0.919853	0.0233633	day14
				ENSMAUG00000011890	-0.764469	0.000606935	day2				day4				day6				day8	ENSMAUG00000018049	0.955788	0.000833628	day14
				ENSMAUG00000011897	-1.30891	3.43544e-06	day2				day4				day6				day8	ENSMAUG00000018050	-1.04203	0.0159272	day14
				ENSMAUG00000011916	1.5732	4.51504e-09	day2				day4				day6				day8	ENSMAUG00000018058	0.641624	0.0325056	day14
				ENSMAUG00000011917	-0.782658	0.000904742	day2				day4				day6				day8	ENSMAUG00000018064	0.929682	0.00970426	day14
				ENSMAUG00000011919	-0.688726	0.00827947	day2				day4				day6				day8	ENSMAUG00000018069	-1.17047	0.0243275	day14
				ENSMAUG00000011921	0.593011	0.00333391	day2				day4				day6				day8	ENSMAUG00000018084	-1.32104	0.0485698	day14
				ENSMAUG00000011924	-2.59732	0.00977805	day2				day4				day6				day8	ENSMAUG00000018085	1.04293	0.0151154	day14
				ENSMAUG00000011931	-0.773446	0.0116952	day2				day4				day6				day8	ENSMAUG00000018113	1.20805	0.00308832	day14
				ENSMAUG00000011936	0.710488	0.000669812	day2				day4				day6				day8	ENSMAUG00000018134	-1.43475	0.00696664	day14
				ENSMAUG00000011947	0.98168	1.29606e-07	day2				day4				day6				day8	ENSMAUG00000018145	0.919215	0.0105947	day14
				ENSMAUG00000011949	0.63852	0.0299868	day2				day4				day6				day8	ENSMAUG00000018204	0.720188	0.0425388	day14
				ENSMAUG00000011955	-1.06108	0.000449958	day2				day4				day6				day8	ENSMAUG00000018212	-1.51042	0.013635	day14
				ENSMAUG00000011966	-1.04174	0.0119086	day2				day4				day6				day8	ENSMAUG00000018217	-1.18137	0.0402766	day14
				ENSMAUG00000011969	0.657314	0.0476513	day2				day4				day6				day8	ENSMAUG00000018235	0.958267	0.0345636	day14
				ENSMAUG00000011973	0.95609	0.00892738	day2				day4				day6				day8	ENSMAUG00000018236	0.998326	0.0255804	day14
				ENSMAUG00000011983	0.723267	0.0159456	day2				day4				day6				day8	ENSMAUG00000018241	0.633742	0.0090475	day14
				ENSMAUG00000011987	1.03387	0.00579693	day2				day4				day6				day8	ENSMAUG00000018244	-1.90933	0.0263162	day14
				ENSMAUG00000011990	-1.05488	0.0211813	day2				day4				day6				day8	ENSMAUG00000018256	-1.15462	0.0286205	day14
				ENSMAUG00000011995	-1.32914	0.0129714	day2				day4				day6				day8	ENSMAUG00000018257	1.13103	0.00185731	day14
				ENSMAUG00000012004	0.873094	0.0300915	day2				day4				day6				day8	ENSMAUG00000018272	0.896031	0.0103884	day14
				ENSMAUG00000012005	0.860159	9.82267e-06	day2				day4				day6				day8	ENSMAUG00000018280	-1.06262	0.031318	day14
				ENSMAUG00000012011	-1.1578	0.00794957	day2				day4				day6				day8	ENSMAUG00000018282	1.21074	0.0437264	day14
				ENSMAUG00000012012	-1.26911	0.00542952	day2				day4				day6				day8	ENSMAUG00000018366	-0.588646	0.0440531	day14
				ENSMAUG00000012018	0.756911	0.00535077	day2				day4				day6				day8	ENSMAUG00000018372	-0.710904	0.0396518	day14
				ENSMAUG00000012028	-1.12267	0.0205838	day2				day4				day6				day8	ENSMAUG00000018392	0.792054	0.0197091	day14
				ENSMAUG00000012031	0.979687	2.64117e-11	day2				day4				day6				day8	ENSMAUG00000018400	0.60489	0.0185945	day14
				ENSMAUG00000012033	-1.40877	0.0372201	day2				day4				day6				day8	ENSMAUG00000018402	1.04569	0.0197091	day14
				ENSMAUG00000012039	-1.12728	0.0017585	day2				day4				day6				day8	ENSMAUG00000018403	0.744107	0.0216614	day14
				ENSMAUG00000012045	-0.609777	0.018337	day2				day4				day6				day8	ENSMAUG00000018419	0.590514	0.0389358	day14
				ENSMAUG00000012073	0.952282	2.02592e-07	day2				day4				day6				day8	ENSMAUG00000018437	1.406	1.85776e-05	day14
				ENSMAUG00000012074	1.24501	0.00371686	day2				day4				day6				day8	ENSMAUG00000018449	3.59801	4.47358e-14	day14
				ENSMAUG00000012077	0.84965	0.0419615	day2				day4				day6				day8	ENSMAUG00000018457	1.32713	0.0172328	day14
				ENSMAUG00000012088	1.10371	0.000112898	day2				day4				day6				day8	ENSMAUG00000018469	1.16611	0.0114491	day14
				ENSMAUG00000012090	-1.6234	0.0143754	day2				day4				day6				day8	ENSMAUG00000018504	-1.45433	0.0485585	day14
				ENSMAUG00000012099	0.705165	0.00322698	day2				day4				day6				day8	ENSMAUG00000018513	-1.41917	0.0444585	day14
				ENSMAUG00000012100	-1.31829	0.00461596	day2				day4				day6				day8	ENSMAUG00000018527	-1.27507	0.0330622	day14
				ENSMAUG00000012105	-1.32259	0.0127679	day2				day4				day6				day8	ENSMAUG00000018528	-1.36815	0.0102481	day14
				ENSMAUG00000012109	1.39602	0.00613832	day2				day4				day6				day8	ENSMAUG00000018539	0.969618	0.00137794	day14
				ENSMAUG00000012113	-1.17187	0.0010091	day2				day4				day6				day8	ENSMAUG00000018549	0.914722	0.010092	day14
				ENSMAUG00000012116	-1.14522	0.000321074	day2				day4				day6				day8	ENSMAUG00000018584	1.07656	0.0201766	day14
				ENSMAUG00000012122	1.10496	0.000595981	day2				day4				day6				day8	ENSMAUG00000018586	1.02064	0.0304516	day14
				ENSMAUG00000012132	-1.64376	0.00705889	day2				day4				day6				day8	ENSMAUG00000018591	0.851079	0.0211952	day14
				ENSMAUG00000012157	-1.09456	0.0174968	day2				day4				day6				day8	ENSMAUG00000018603	0.918741	0.0104375	day14
				ENSMAUG00000012161	0.718848	0.0129457	day2				day4				day6				day8	ENSMAUG00000018605	0.948829	0.025868	day14
				ENSMAUG00000012168	1.0643	6.94133e-07	day2				day4				day6				day8	ENSMAUG00000018647	1.07523	0.00524701	day14
				ENSMAUG00000012170	0.862427	0.00125215	day2				day4				day6				day8	ENSMAUG00000018686	0.698176	0.0106614	day14
				ENSMAUG00000012178	1.07787	1.80379e-07	day2				day4				day6				day8	ENSMAUG00000018687	-1.5374	0.00683608	day14
				ENSMAUG00000012185	0.962187	0.00147794	day2				day4				day6				day8	ENSMAUG00000018688	-1.01473	0.0107252	day14
				ENSMAUG00000012195	-1.06845	4.1902e-05	day2				day4				day6				day8	ENSMAUG00000018692	-1.79188	0.0162071	day14
				ENSMAUG00000012196	-2.23334	0.0075988	day2				day4				day6				day8	ENSMAUG00000018693	0.95938	0.0206418	day14
				ENSMAUG00000012197	-0.658502	0.0063233	day2				day4				day6				day8	ENSMAUG00000018702	-1.2945	0.0230322	day14
				ENSMAUG00000012203	-0.89592	0.00230665	day2				day4				day6				day8	ENSMAUG00000018710	-1.15262	0.00496039	day14
				ENSMAUG00000012204	-1.0483	0.00780807	day2				day4				day6				day8	ENSMAUG00000018711	-0.846369	0.0238722	day14
				ENSMAUG00000012206	1.13821	0.00500213	day2				day4				day6				day8	ENSMAUG00000018716	1.36582	5.27347e-07	day14
				ENSMAUG00000012208	1.39962	1.3832e-05	day2				day4				day6				day8	ENSMAUG00000018729	-0.991036	0.0293341	day14
				ENSMAUG00000012209	0.908661	0.0147051	day2				day4				day6				day8	ENSMAUG00000018730	-1.30678	3.84172e-06	day14
				ENSMAUG00000012211	-1.89651	0.000348189	day2				day4				day6				day8	ENSMAUG00000018732	1.12644	0.00836905	day14
				ENSMAUG00000012212	1.19011	0.0490175	day2				day4				day6				day8	ENSMAUG00000018748	1.43592	0.00855169	day14
				ENSMAUG00000012213	-1.13357	0.0151158	day2				day4				day6				day8	ENSMAUG00000018753	0.872731	0.0045473	day14
				ENSMAUG00000012223	-1.34162	0.00514968	day2				day4				day6				day8	ENSMAUG00000018769	-0.62666	0.0467911	day14
				ENSMAUG00000012225	-0.590042	0.00989441	day2				day4				day6				day8	ENSMAUG00000018771	-1.24646	0.0161049	day14
				ENSMAUG00000012230	1.02269	0.000961502	day2				day4				day6				day8	ENSMAUG00000018785	-0.729766	0.0411448	day14
				ENSMAUG00000012232	-1.39052	0.00998002	day2				day4				day6				day8	ENSMAUG00000018802	0.825293	0.0322086	day14
				ENSMAUG00000012239	0.705515	0.00701968	day2				day4				day6				day8	ENSMAUG00000018818	-0.64236	0.00214228	day14
				ENSMAUG00000012241	-0.777811	0.00602798	day2				day4				day6				day8	ENSMAUG00000018820	0.926817	0.0304966	day14
				ENSMAUG00000012253	1.13747	0.00021295	day2				day4				day6				day8	ENSMAUG00000018827	-0.792034	0.031318	day14
				ENSMAUG00000012255	1.1621	0.0271206	day2				day4				day6				day8	ENSMAUG00000018833	0.616781	0.0252834	day14
				ENSMAUG00000012265	0.94237	2.3876e-07	day2				day4				day6				day8	ENSMAUG00000018843	-0.749906	0.0313965	day14
				ENSMAUG00000012271	1.82232	2.24551e-09	day2				day4				day6				day8	ENSMAUG00000018844	-0.776405	0.00868618	day14
				ENSMAUG00000012278	-0.925758	0.000218529	day2				day4				day6				day8	ENSMAUG00000018849	1.0702	0.0314665	day14
				ENSMAUG00000012283	-0.681289	0.0214736	day2				day4				day6				day8	ENSMAUG00000018860	-1.13527	0.02937	day14
				ENSMAUG00000012286	-1.36147	2.43762e-06	day2				day4				day6				day8	ENSMAUG00000018861	-0.904673	0.0106614	day14
				ENSMAUG00000012289	0.745787	1.33238e-05	day2				day4				day6				day8	ENSMAUG00000018902	-0.655964	0.0474483	day14
				ENSMAUG00000012293	-0.652659	0.0352967	day2				day4				day6				day8	ENSMAUG00000018936	1.12274	0.0242607	day14
				ENSMAUG00000012305	-1.34419	0.0434851	day2				day4				day6				day8	ENSMAUG00000018953	0.730609	0.0076086	day14
				ENSMAUG00000012319	-0.849216	0.00579115	day2				day4				day6				day8	ENSMAUG00000018955	0.693061	0.0303687	day14
				ENSMAUG00000012320	-1.42633	0.0304443	day2				day4				day6				day8	ENSMAUG00000018961	-0.8037	0.0313552	day14
				ENSMAUG00000012333	-0.605334	0.0441856	day2				day4				day6				day8	ENSMAUG00000018968	-1.21935	0.0361248	day14
				ENSMAUG00000012348	0.887745	1.52282e-06	day2				day4				day6				day8	ENSMAUG00000018973	-1.22077	0.0201864	day14
				ENSMAUG00000012351	-1.34745	0.00386005	day2				day4				day6				day8	ENSMAUG00000018986	-0.738696	0.0316579	day14
				ENSMAUG00000012355	1.30791	0.00697108	day2				day4				day6				day8	ENSMAUG00000019023	1.37626	0.00537213	day14
				ENSMAUG00000012388	1.13545	0.0328479	day2				day4				day6				day8	ENSMAUG00000019086	-1.15111	0.0368078	day14
				ENSMAUG00000012396	-0.687833	0.0405741	day2				day4				day6				day8	ENSMAUG00000019092	-1.01834	0.0247349	day14
				ENSMAUG00000012400	0.598544	0.026242	day2				day4				day6				day8	ENSMAUG00000019103	-0.9463	0.0460227	day14
				ENSMAUG00000012407	1.0135	0.0406474	day2				day4				day6				day8	ENSMAUG00000019108	0.917241	0.0206854	day14
				ENSMAUG00000012408	1.08558	2.89394e-05	day2				day4				day6				day8	ENSMAUG00000019111	-1.07568	0.00670931	day14
				ENSMAUG00000012416	1.62767	2.56953e-12	day2				day4				day6				day8	ENSMAUG00000019117	-1.41304	0.00593307	day14
				ENSMAUG00000012424	0.693177	0.0486409	day2				day4				day6				day8	ENSMAUG00000019120	0.701366	0.0311966	day14
				ENSMAUG00000012429	0.959858	0.00154142	day2				day4				day6				day8	ENSMAUG00000019132	-1.05062	0.015113	day14
				ENSMAUG00000012431	-0.824479	0.00968471	day2				day4				day6				day8	ENSMAUG00000019145	1.18056	0.00210711	day14
				ENSMAUG00000012438	0.593164	0.0185716	day2				day4				day6				day8	ENSMAUG00000019160	1.08405	0.00970426	day14
				ENSMAUG00000012439	1.14934	0.000100945	day2				day4				day6				day8	ENSMAUG00000019170	0.619416	0.000844113	day14
				ENSMAUG00000012442	-1.28577	0.00436854	day2				day4				day6				day8	ENSMAUG00000019194	1.01843	0.0116798	day14
				ENSMAUG00000012444	-1.3148	0.0399017	day2				day4				day6				day8	ENSMAUG00000019203	0.761015	0.00655783	day14
				ENSMAUG00000012449	-0.797283	0.0487194	day2				day4				day6				day8	ENSMAUG00000019205	-1.03932	0.0472497	day14
				ENSMAUG00000012455	0.768489	0.000222657	day2				day4				day6				day8	ENSMAUG00000019206	0.758633	0.00831903	day14
				ENSMAUG00000012457	-1.21669	0.000802594	day2				day4				day6				day8	ENSMAUG00000019210	-1.2987	0.0112433	day14
				ENSMAUG00000012461	-0.595981	0.0264543	day2				day4				day6				day8	ENSMAUG00000019214	1.01753	0.00786847	day14
				ENSMAUG00000012466	-1.19064	1.12993e-05	day2				day4				day6				day8	ENSMAUG00000019259	0.711023	0.0215986	day14
				ENSMAUG00000012473	0.966891	0.000106601	day2				day4				day6				day8	ENSMAUG00000019277	-1.18959	0.0452037	day14
				ENSMAUG00000012476	1.27673	6.04232e-08	day2				day4				day6				day8	ENSMAUG00000019285	1.06203	0.0411785	day14
				ENSMAUG00000012496	1.24573	0.0136947	day2				day4				day6				day8	ENSMAUG00000019302	0.796047	0.011742	day14
				ENSMAUG00000012498	-1.06954	0.0097171	day2				day4				day6				day8	ENSMAUG00000019316	-1.1146	0.000208527	day14
				ENSMAUG00000012501	-1.7227	0.00347968	day2				day4				day6				day8	ENSMAUG00000019318	0.758414	0.0371481	day14
				ENSMAUG00000012505	-1.1225	0.00248675	day2				day4				day6				day8	ENSMAUG00000019323	-1.07998	0.0131028	day14
				ENSMAUG00000012525	-0.81151	0.00736133	day2				day4				day6				day8	ENSMAUG00000019335	-0.798106	0.0232509	day14
				ENSMAUG00000012527	0.94358	7.39406e-08	day2				day4				day6				day8	ENSMAUG00000019359	-1.07252	0.00681234	day14
				ENSMAUG00000012534	0.759249	0.0107778	day2				day4				day6				day8	ENSMAUG00000019367	1.58618	8.38414e-08	day14
				ENSMAUG00000012537	-0.872068	0.0343171	day2				day4				day6				day8	ENSMAUG00000019379	0.757061	0.00393212	day14
				ENSMAUG00000012540	0.785302	1.3832e-05	day2				day4				day6				day8	ENSMAUG00000019381	0.842878	0.0122422	day14
				ENSMAUG00000012543	1.16205	0.000349006	day2				day4				day6				day8	ENSMAUG00000019387	0.62247	0.0425388	day14
				ENSMAUG00000012552	-1.24151	0.00126327	day2				day4				day6				day8	ENSMAUG00000019393	-1.53252	0.00646436	day14
				ENSMAUG00000012559	0.83133	0.014792	day2				day4				day6				day8	ENSMAUG00000019419	-0.987206	0.00462199	day14
				ENSMAUG00000012564	-1.03599	0.00432876	day2				day4				day6				day8	ENSMAUG00000019420	0.906046	0.0215201	day14
				ENSMAUG00000012573	1.07248	0.00128118	day2				day4				day6				day8	ENSMAUG00000019452	-1.04252	0.00660218	day14
				ENSMAUG00000012585	0.609076	0.00206909	day2				day4				day6				day8	ENSMAUG00000019456	1.03957	0.0134546	day14
				ENSMAUG00000012589	-0.882836	0.00535266	day2				day4				day6				day8	ENSMAUG00000019479	0.991781	0.0286547	day14
				ENSMAUG00000012602	-1.11428	0.000689878	day2				day4				day6				day8	ENSMAUG00000019481	-1.06076	0.0329379	day14
				ENSMAUG00000012607	-0.597255	0.0273516	day2				day4				day6				day8	ENSMAUG00000019492	-1.15462	0.000651978	day14
				ENSMAUG00000012610	1.05778	0.00172884	day2				day4				day6				day8	ENSMAUG00000019498	0.811071	0.012213	day14
				ENSMAUG00000012611	-0.746741	0.00203539	day2				day4				day6				day8	ENSMAUG00000019503	0.976525	0.00970426	day14
				ENSMAUG00000012612	-0.99878	0.0154377	day2				day4				day6				day8	ENSMAUG00000019505	0.906089	0.046211	day14
				ENSMAUG00000012614	0.863475	4.93097e-06	day2				day4				day6				day8	ENSMAUG00000019511	-1.01234	0.00545519	day14
				ENSMAUG00000012616	-0.958226	0.00617702	day2				day4				day6				day8	ENSMAUG00000019524	2.04774	0.0017269	day14
				ENSMAUG00000012617	1.27764	9.6856e-05	day2				day4				day6				day8	ENSMAUG00000019529	-1.31178	0.0125408	day14
				ENSMAUG00000012619	0.916395	0.00142551	day2				day4				day6				day8	ENSMAUG00000019538	-1.251	0.0443645	day14
				ENSMAUG00000012624	1.26587	1.07374e-06	day2				day4				day6				day8	ENSMAUG00000019541	8.04794	1.04435e-32	day14
				ENSMAUG00000012634	1.14993	0.00194739	day2				day4				day6				day8	ENSMAUG00000019544	-0.843103	0.0169285	day14
				ENSMAUG00000012637	1.46507	0.0154377	day2				day4				day6				day8	ENSMAUG00000019563	-1.4101	0.0150579	day14
				ENSMAUG00000012638	0.875973	1.74225e-05	day2				day4				day6				day8	ENSMAUG00000019587	1.03895	0.00855169	day14
				ENSMAUG00000012661	0.964893	1.39402e-06	day2				day4				day6				day8	ENSMAUG00000019590	0.592099	0.0318857	day14
				ENSMAUG00000012668	-1.4775	0.0195799	day2				day4				day6				day8	ENSMAUG00000019602	0.753252	0.0183664	day14
				ENSMAUG00000012670	0.958393	0.000833182	day2				day4				day6				day8	ENSMAUG00000019610	1.44878	0.00697076	day14
				ENSMAUG00000012672	-1.35802	0.0101315	day2				day4				day6				day8	ENSMAUG00000019611	0.872878	0.0275914	day14
				ENSMAUG00000012678	-1.01307	0.0045266	day2				day4				day6				day8	ENSMAUG00000019615	-1.33324	0.0427174	day14
				ENSMAUG00000012694	-0.776815	0.0244909	day2				day4				day6				day8	ENSMAUG00000019624	0.586429	0.0275914	day14
				ENSMAUG00000012700	0.933856	1.5316e-05	day2				day4				day6				day8	ENSMAUG00000019632	0.723777	0.0289973	day14
				ENSMAUG00000012716	0.97226	0.0150602	day2				day4				day6				day8	ENSMAUG00000019642	-1.27984	1.78881e-05	day14
				ENSMAUG00000012723	-1.29354	4.59758e-05	day2				day4				day6				day8	ENSMAUG00000019645	-0.942407	0.00452474	day14
				ENSMAUG00000012732	0.915268	0.0380354	day2				day4				day6				day8	ENSMAUG00000019648	-1.28426	0.00834267	day14
				ENSMAUG00000012738	0.82072	0.000125869	day2				day4				day6				day8	ENSMAUG00000019655	-0.858914	0.00648522	day14
				ENSMAUG00000012741	-2.08096	0.0141484	day2				day4				day6				day8	ENSMAUG00000019675	-1.05136	0.00966189	day14
				ENSMAUG00000012742	0.592432	3.89324e-05	day2				day4				day6				day8	ENSMAUG00000019676	-0.741791	0.0197562	day14
				ENSMAUG00000012745	1.24034	0.00612307	day2				day4				day6				day8	ENSMAUG00000019678	0.946192	0.0362526	day14
				ENSMAUG00000012748	-1.16095	0.00262339	day2				day4				day6				day8	ENSMAUG00000019688	0.968887	0.0485698	day14
				ENSMAUG00000012750	-1.22891	0.000450386	day2				day4				day6				day8	ENSMAUG00000019712	0.850648	0.0418161	day14
				ENSMAUG00000012759	-1.03459	0.0020953	day2				day4				day6				day8	ENSMAUG00000019717	1.24205	0.00496039	day14
				ENSMAUG00000012760	-0.8819	0.041327	day2				day4				day6				day8	ENSMAUG00000019731	-0.797684	0.023274	day14
				ENSMAUG00000012779	0.833138	0.029166	day2				day4				day6				day8	ENSMAUG00000019736	-0.784182	0.0142822	day14
				ENSMAUG00000012785	1.03045	0.0210368	day2				day4				day6				day8	ENSMAUG00000019742	-0.72646	0.0100138	day14
				ENSMAUG00000012787	-1.84403	0.0331127	day2				day4				day6				day8	ENSMAUG00000019768	-1.17519	0.0460227	day14
				ENSMAUG00000012788	1.02893	0.00144497	day2				day4				day6				day8	ENSMAUG00000019774	0.802348	0.0372091	day14
				ENSMAUG00000012790	0.893252	0.00100462	day2				day4				day6				day8	ENSMAUG00000019777	1.00764	0.00845956	day14
				ENSMAUG00000012796	1.24246	9.59471e-05	day2				day4				day6				day8	ENSMAUG00000019788	0.868698	0.0386099	day14
				ENSMAUG00000012798	0.597126	0.0151088	day2				day4				day6				day8	ENSMAUG00000019797	1.26447	0.000282235	day14
				ENSMAUG00000012803	-0.864328	0.0120125	day2				day4				day6				day8	ENSMAUG00000019805	0.729278	0.0229119	day14
				ENSMAUG00000012810	-0.797269	0.0172879	day2				day4				day6				day8	ENSMAUG00000019812	-0.842339	0.0286247	day14
				ENSMAUG00000012811	1.46796	0.0157021	day2				day4				day6				day8	ENSMAUG00000019816	-1.31696	0.00496039	day14
				ENSMAUG00000012829	0.732561	0.00634366	day2				day4				day6				day8	ENSMAUG00000019818	-1.05714	0.0436252	day14
				ENSMAUG00000012832	0.913523	0.00156439	day2				day4				day6				day8	ENSMAUG00000019832	0.89615	0.00425299	day14
				ENSMAUG00000012836	1.02466	4.67003e-08	day2				day4				day6				day8	ENSMAUG00000019842	1.0903	0.0485585	day14
				ENSMAUG00000012837	0.719993	0.0195458	day2				day4				day6				day8	ENSMAUG00000019847	-1.04596	0.0388786	day14
				ENSMAUG00000012844	-1.51299	0.0249052	day2				day4				day6				day8	ENSMAUG00000019851	0.900356	0.0197562	day14
				ENSMAUG00000012851	-1.28328	0.00383131	day2				day4				day6				day8	ENSMAUG00000019859	1.64734	0.000143875	day14
				ENSMAUG00000012852	1.16019	1.20625e-07	day2				day4				day6				day8	ENSMAUG00000019861	0.778165	0.00842116	day14
				ENSMAUG00000012864	-0.753734	0.0264543	day2				day4				day6				day8	ENSMAUG00000019879	0.802507	0.0341344	day14
				ENSMAUG00000012882	0.740594	0.0485097	day2				day4				day6				day8	ENSMAUG00000019890	1.03194	0.00286322	day14
				ENSMAUG00000012891	-0.873545	0.0444562	day2				day4				day6				day8	ENSMAUG00000019897	0.923375	0.0330244	day14
				ENSMAUG00000012907	1.17666	1.63513e-09	day2				day4				day6				day8	ENSMAUG00000019898	-1.10931	0.0385801	day14
				ENSMAUG00000012909	1.56826	0.000470149	day2				day4				day6				day8	ENSMAUG00000019903	-0.99818	0.000844113	day14
				ENSMAUG00000012923	-1.98051	0.00707681	day2				day4				day6				day8	ENSMAUG00000019935	0.677564	0.0293341	day14
				ENSMAUG00000012925	-0.755284	0.0210556	day2				day4				day6				day8	ENSMAUG00000019939	0.804759	0.0206468	day14
				ENSMAUG00000012937	-0.733859	0.0446698	day2				day4				day6				day8	ENSMAUG00000019941	1.11694	0.00612453	day14
				ENSMAUG00000012942	0.64647	0.00741828	day2				day4				day6				day8	ENSMAUG00000019959	-1.15279	0.036418	day14
				ENSMAUG00000012946	-0.857135	0.020811	day2				day4				day6				day8	ENSMAUG00000019964	0.765256	0.0149738	day14
				ENSMAUG00000012949	1.04635	2.80249e-08	day2				day4				day6				day8	ENSMAUG00000019965	-1.13009	0.0192941	day14
				ENSMAUG00000012955	0.765975	0.000776559	day2				day4				day6				day8	ENSMAUG00000019966	0.862191	0.00616819	day14
				ENSMAUG00000012957	1.15393	8.06683e-08	day2				day4				day6				day8	ENSMAUG00000019975	0.674662	0.0271685	day14
				ENSMAUG00000012958	0.944063	0.00846265	day2				day4				day6				day8	ENSMAUG00000019976	-0.858859	0.0330244	day14
				ENSMAUG00000012959	-0.98665	1.15396e-06	day2				day4				day6				day8	ENSMAUG00000019986	0.820055	0.00238733	day14
				ENSMAUG00000012961	1.12159	0.00849237	day2				day4				day6				day8	ENSMAUG00000019995	0.704309	0.00545519	day14
				ENSMAUG00000012977	-1.29729	0.0127351	day2				day4				day6				day8	ENSMAUG00000020006	0.867272	0.00802607	day14
				ENSMAUG00000012982	0.935404	0.000107191	day2				day4				day6				day8	ENSMAUG00000020014	1.0479	0.00577004	day14
				ENSMAUG00000012984	1.1306	1.3358e-05	day2				day4				day6				day8	ENSMAUG00000020042	1.20682	6.38848e-05	day14
				ENSMAUG00000012996	1.68992	4.51129e-08	day2				day4				day6				day8	ENSMAUG00000020069	1.34619	0.0460227	day14
				ENSMAUG00000013006	1.11403	0.00119418	day2				day4				day6				day8	ENSMAUG00000020072	0.692725	0.0411785	day14
				ENSMAUG00000013007	-0.939666	0.000252637	day2				day4				day6				day8	ENSMAUG00000020078	-0.902532	0.0168693	day14
				ENSMAUG00000013015	-0.949328	0.0134141	day2				day4				day6				day8	ENSMAUG00000020082	-0.769983	0.0494988	day14
				ENSMAUG00000013017	-0.910619	0.0193527	day2				day4				day6				day8	ENSMAUG00000020092	-1.41116	0.0453327	day14
				ENSMAUG00000013018	0.657797	0.00134508	day2				day4				day6				day8	ENSMAUG00000020093	1.01511	0.018009	day14
				ENSMAUG00000013025	-0.725105	0.047251	day2				day4				day6				day8	ENSMAUG00000020118	1.26658	0.0191512	day14
				ENSMAUG00000013028	0.795631	0.000259832	day2				day4				day6				day8	ENSMAUG00000020122	-0.61369	0.049592	day14
				ENSMAUG00000013038	1.80778	0.0137854	day2				day4				day6				day8	ENSMAUG00000020124	1.16711	0.000225249	day14
				ENSMAUG00000013048	-0.943146	0.0190738	day2				day4				day6				day8	ENSMAUG00000020187	-0.66247	0.0372091	day14
				ENSMAUG00000013049	0.836563	0.00224445	day2				day4				day6				day8	ENSMAUG00000020188	1.07295	0.000306362	day14
				ENSMAUG00000013050	-0.878514	0.0138766	day2				day4				day6				day8	ENSMAUG00000020205	0.90736	0.0252281	day14
				ENSMAUG00000013059	-1.95781	0.000238854	day2				day4				day6				day8	ENSMAUG00000020210	-0.85147	0.0242667	day14
				ENSMAUG00000013069	0.638509	0.00476979	day2				day4				day6				day8	ENSMAUG00000020237	1.78367	0.00579083	day14
				ENSMAUG00000013070	1.27197	3.69305e-09	day2				day4				day6				day8	ENSMAUG00000020256	0.958309	0.036141	day14
				ENSMAUG00000013077	-1.24116	0.0045266	day2				day4				day6				day8	ENSMAUG00000020257	0.58942	0.0162071	day14
				ENSMAUG00000013088	1.13206	0.00158666	day2				day4				day6				day8	ENSMAUG00000020259	0.631053	0.00516526	day14
				ENSMAUG00000013090	0.736367	0.00465605	day2				day4				day6				day8	ENSMAUG00000020260	1.58598	0.00283836	day14
				ENSMAUG00000013094	0.971444	0.0212395	day2				day4				day6				day8	ENSMAUG00000020267	-1.41473	1.09177e-05	day14
				ENSMAUG00000013098	-0.924711	0.00312634	day2				day4				day6				day8	ENSMAUG00000020275	-0.975943	0.0438556	day14
				ENSMAUG00000013100	0.648966	1.38506e-05	day2				day4				day6				day8	ENSMAUG00000020288	-2.48596	6.78946e-05	day14
				ENSMAUG00000013114	-1.47956	0.0340647	day2				day4				day6				day8	ENSMAUG00000020292	1.51022	0.0348508	day14
				ENSMAUG00000013116	-0.803446	0.00182951	day2				day4				day6				day8	ENSMAUG00000020293	-1.01137	0.0347348	day14
				ENSMAUG00000013119	-0.790595	0.0186521	day2				day4				day6				day8	ENSMAUG00000020308	1.03739	0.0335288	day14
				ENSMAUG00000013129	-1.09717	0.0342892	day2				day4				day6				day8	ENSMAUG00000020321	0.846737	0.00127418	day14
				ENSMAUG00000013130	1.14293	0.00346426	day2				day4				day6				day8	ENSMAUG00000020325	-1.63371	0.036418	day14
				ENSMAUG00000013153	-0.873614	0.00202766	day2				day4				day6				day8	ENSMAUG00000020341	-0.896484	0.0436119	day14
				ENSMAUG00000013155	-0.969499	0.00796078	day2				day4				day6				day8	ENSMAUG00000020345	0.940218	0.00514365	day14
				ENSMAUG00000013158	-1.29096	0.0346827	day2				day4				day6				day8	ENSMAUG00000020349	0.926148	0.00200409	day14
				ENSMAUG00000013161	0.966054	1.69935e-06	day2				day4				day6				day8	ENSMAUG00000020361	1.14233	0.0372886	day14
				ENSMAUG00000013169	-1.46855	0.0130175	day2				day4				day6				day8	ENSMAUG00000020380	-0.817457	0.047424	day14
				ENSMAUG00000013170	-1.00904	0.0444562	day2				day4				day6				day8	ENSMAUG00000020387	-1.37813	0.0108171	day14
				ENSMAUG00000013175	-0.69477	0.0177708	day2				day4				day6				day8	ENSMAUG00000020389	0.907284	0.00409314	day14
				ENSMAUG00000013177	0.994927	0.00150663	day2				day4				day6				day8	ENSMAUG00000020392	0.611905	0.0197562	day14
				ENSMAUG00000013179	0.639728	0.0110658	day2				day4				day6				day8	ENSMAUG00000020395	1.45006	0.0106614	day14
				ENSMAUG00000013183	0.693926	0.00436854	day2				day4				day6				day8	ENSMAUG00000020406	-0.680647	0.0468738	day14
				ENSMAUG00000013185	1.09948	0.00153982	day2				day4				day6				day8	ENSMAUG00000020414	-1.07818	0.0075522	day14
				ENSMAUG00000013201	-1.50518	0.000226848	day2				day4				day6				day8	ENSMAUG00000020440	1.03953	0.0162254	day14
				ENSMAUG00000013203	-1.8364	0.0418899	day2				day4				day6				day8	ENSMAUG00000020442	2.30187	5.40006e-05	day14
				ENSMAUG00000013205	-1.26581	0.000279364	day2				day4				day6				day8	ENSMAUG00000020447	-0.890789	0.018009	day14
				ENSMAUG00000013207	-1.81356	0.0149298	day2				day4				day6				day8	ENSMAUG00000020472	0.895402	0.0361248	day14
				ENSMAUG00000013212	1.26804	6.98995e-06	day2				day4				day6				day8	ENSMAUG00000020488	0.91952	0.00617228	day14
				ENSMAUG00000013216	-1.47966	0.0495856	day2				day4				day6				day8	ENSMAUG00000020503	0.982019	0.0253039	day14
				ENSMAUG00000013221	1.47125	2.47502e-07	day2				day4				day6				day8	ENSMAUG00000020504	-0.823444	0.00787972	day14
				ENSMAUG00000013223	1.16607	2.01803e-11	day2				day4				day6				day8	ENSMAUG00000020507	-0.899793	0.018235	day14
				ENSMAUG00000013234	1.60097	1.09628e-08	day2				day4				day6				day8	ENSMAUG00000020526	1.0149	0.0238162	day14
				ENSMAUG00000013240	-0.866401	0.00201633	day2				day4				day6				day8	ENSMAUG00000020543	1.37297	0.0216614	day14
				ENSMAUG00000013254	0.994286	0.0310502	day2				day4				day6				day8	ENSMAUG00000020550	-0.956399	0.00961478	day14
				ENSMAUG00000013265	-1.19977	0.0419954	day2				day4				day6				day8	ENSMAUG00000020558	0.6595	0.0135344	day14
				ENSMAUG00000013266	-1.30616	0.00210416	day2				day4				day6				day8	ENSMAUG00000020579	0.840379	0.0474967	day14
				ENSMAUG00000013272	1.40228	3.54314e-05	day2				day4				day6				day8	ENSMAUG00000020585	1.03829	0.000191464	day14
				ENSMAUG00000013278	-0.786923	0.00226429	day2				day4				day6				day8	ENSMAUG00000020597	0.783851	0.00452613	day14
				ENSMAUG00000013281	1.04946	1.24741e-08	day2				day4				day6				day8	ENSMAUG00000020600	-0.704686	0.0325601	day14
				ENSMAUG00000013293	0.631646	0.0182039	day2				day4				day6				day8	ENSMAUG00000020602	-1.21847	0.0237045	day14
				ENSMAUG00000013296	0.909765	0.0456256	day2				day4				day6				day8	ENSMAUG00000020607	0.64084	0.00430451	day14
				ENSMAUG00000013304	0.993061	2.78081e-05	day2				day4				day6				day8	ENSMAUG00000020622	1.19398	0.000304998	day14
				ENSMAUG00000013310	1.036	0.011775	day2				day4				day6				day8	ENSMAUG00000020635	3.40186	1.13105e-07	day14
				ENSMAUG00000013313	-1.36858	0.000100378	day2				day4				day6				day8	ENSMAUG00000020655	-1.04816	0.0239979	day14
				ENSMAUG00000013319	1.35181	2.17581e-07	day2				day4				day6				day8	ENSMAUG00000020689	0.79619	0.00215304	day14
				ENSMAUG00000013322	0.957203	0.0189965	day2				day4				day6				day8	ENSMAUG00000020706	-0.696457	0.0424815	day14
				ENSMAUG00000013325	-1.56602	0.0139367	day2				day4				day6				day8	ENSMAUG00000020709	-1.16155	0.0128886	day14
				ENSMAUG00000013330	-1.25253	0.0128758	day2				day4				day6				day8	ENSMAUG00000020718	-0.869772	0.0349247	day14
				ENSMAUG00000013333	0.903531	0.00767254	day2				day4				day6				day8	ENSMAUG00000020723	1.18311	4.18722e-05	day14
				ENSMAUG00000013335	0.663521	0.00930981	day2				day4				day6				day8	ENSMAUG00000020739	1.88295	4.71397e-10	day14
				ENSMAUG00000013340	1.44591	0.0268448	day2				day4				day6				day8	ENSMAUG00000020749	-0.978601	0.0453327	day14
				ENSMAUG00000013347	-1.08949	0.0439713	day2				day4				day6				day8	ENSMAUG00000020758	0.688235	0.0433716	day14
				ENSMAUG00000013358	1.06534	5.13245e-06	day2				day4				day6				day8	ENSMAUG00000020765	1.10586	0.0289176	day14
				ENSMAUG00000013366	-0.775365	0.00919187	day2				day4				day6				day8	ENSMAUG00000020772	0.688266	0.0367918	day14
				ENSMAUG00000013375	-0.847015	0.0310763	day2				day4				day6				day8	ENSMAUG00000020774	-0.980738	0.0169639	day14
				ENSMAUG00000013379	-0.754983	0.00992563	day2				day4				day6				day8	ENSMAUG00000020784	0.948224	0.00834267	day14
				ENSMAUG00000013380	0.680956	0.033299	day2				day4				day6				day8	ENSMAUG00000020790	0.846097	0.0140623	day14
				ENSMAUG00000013388	-0.94571	0.0138701	day2				day4				day6				day8	ENSMAUG00000020791	1.01183	6.33605e-05	day14
				ENSMAUG00000013390	-1.00059	0.0410649	day2				day4				day6				day8	ENSMAUG00000020806	0.755202	0.040281	day14
				ENSMAUG00000013392	-0.920835	0.00410012	day2				day4				day6				day8	ENSMAUG00000020818	-1.55477	0.0446143	day14
				ENSMAUG00000013396	1.08675	1.04603e-05	day2				day4				day6				day8	ENSMAUG00000020821	1.0729	0.000569216	day14
				ENSMAUG00000013402	-1.21244	0.0001739	day2				day4				day6				day8	ENSMAUG00000020844	0.680969	0.0428753	day14
				ENSMAUG00000013403	-1.18798	0.0156786	day2				day4				day6				day8	ENSMAUG00000020851	0.745388	0.0133701	day14
				ENSMAUG00000013407	1.31773	0.0041953	day2				day4				day6				day8	ENSMAUG00000020858	-1.27933	0.0237449	day14
				ENSMAUG00000013418	0.922664	0.0207668	day2				day4				day6				day8	ENSMAUG00000020869	0.820878	0.00687403	day14
				ENSMAUG00000013422	0.840236	0.0131576	day2				day4				day6				day8	ENSMAUG00000020893	-0.913796	0.0130274	day14
				ENSMAUG00000013424	0.670905	0.0127679	day2				day4				day6				day8	ENSMAUG00000020894	-1.03619	0.0162438	day14
				ENSMAUG00000013428	-1.18978	7.99354e-05	day2				day4				day6				day8	ENSMAUG00000020914	-1.23675	0.0485698	day14
				ENSMAUG00000013432	-0.729038	0.0178529	day2				day4				day6				day8	ENSMAUG00000020916	-0.858895	0.0189008	day14
				ENSMAUG00000013439	-2.67271	0.0051557	day2				day4				day6				day8	ENSMAUG00000020925	-0.860482	0.0123633	day14
				ENSMAUG00000013444	-1.1708	0.00113043	day2				day4				day6				day8	ENSMAUG00000020946	-0.809687	0.0242607	day14
				ENSMAUG00000013447	-0.764717	0.0410649	day2				day4				day6				day8	ENSMAUG00000020949	-0.699977	0.0299724	day14
				ENSMAUG00000013455	-0.849291	0.00953627	day2				day4				day6				day8	ENSMAUG00000020960	0.75634	0.0170787	day14
				ENSMAUG00000013461	1.17528	0.000677627	day2				day4				day6				day8	ENSMAUG00000020981	1.1184	0.000709798	day14
				ENSMAUG00000013464	0.88942	1.42718e-09	day2				day4				day6				day8	ENSMAUG00000020996	0.799333	0.0187918	day14
				ENSMAUG00000013481	-1.67802	0.00476979	day2				day4				day6				day8	ENSMAUG00000021007	-1.17645	0.0480679	day14
				ENSMAUG00000013482	0.876734	3.18177e-05	day2				day4				day6				day8	ENSMAUG00000021023	0.686308	0.0179941	day14
				ENSMAUG00000013485	-0.596943	0.0419416	day2				day4				day6				day8	ENSMAUG00000021053	0.771237	0.0331183	day14
				ENSMAUG00000013489	1.72114	9.20233e-15	day2				day4				day6				day8	ENSMAUG00000021064	0.895402	0.0242667	day14
				ENSMAUG00000013499	0.894249	0.00011287	day2				day4				day6				day8	ENSMAUG00000021067	-0.921067	0.0330622	day14
				ENSMAUG00000013501	-1.06231	0.000843383	day2				day4				day6				day8	ENSMAUG00000021068	1.23586	0.0022299	day14
				ENSMAUG00000013503	-0.710013	0.0166328	day2				day4				day6				day8	ENSMAUG00000021080	-1.97953	0.00196376	day14
				ENSMAUG00000013504	-1.73293	0.000714362	day2				day4				day6				day8	ENSMAUG00000021104	0.91283	0.00685651	day14
				ENSMAUG00000013507	-1.00011	0.00476979	day2				day4				day6				day8	ENSMAUG00000021106	0.627652	0.0485698	day14
				ENSMAUG00000013516	-1.2211	0.000217847	day2				day4				day6				day8	ENSMAUG00000021108	0.670704	0.0015043	day14
				ENSMAUG00000013523	1.0866	8.41274e-07	day2				day4				day6				day8	ENSMAUG00000021117	1.67998	0.0115207	day14
				ENSMAUG00000013524	0.617625	0.00640474	day2				day4				day6				day8	ENSMAUG00000021119	-0.910542	0.0182212	day14
				ENSMAUG00000013530	0.963925	0.00859844	day2				day4				day6				day8	ENSMAUG00000021137	0.714926	0.0243081	day14
				ENSMAUG00000013539	-1.67782	0.0402032	day2				day4				day6				day8	ENSMAUG00000021139	-1.12378	0.0205263	day14
				ENSMAUG00000013543	0.669082	0.00172265	day2				day4				day6				day8	ENSMAUG00000021149	-0.831996	0.0496736	day14
				ENSMAUG00000013549	-2.19331	0.00808613	day2				day4				day6				day8	ENSMAUG00000021161	0.698042	0.0459244	day14
				ENSMAUG00000013551	0.878563	0.00210984	day2				day4				day6				day8	ENSMAUG00000021169	-1.46561	0.0173352	day14
				ENSMAUG00000013553	0.651208	0.00221644	day2				day4				day6				day8	ENSMAUG00000021183	0.716982	0.00123383	day14
				ENSMAUG00000013566	1.15447	7.90492e-05	day2				day4				day6				day8	ENSMAUG00000021189	1.19643	0.00842116	day14
				ENSMAUG00000013567	1.0833	0.000246519	day2				day4				day6				day8	ENSMAUG00000021192	0.771834	0.0246207	day14
				ENSMAUG00000013569	-0.66519	0.00752111	day2				day4				day6				day8	ENSMAUG00000021199	0.979569	0.0275914	day14
				ENSMAUG00000013577	-1.13716	0.00416624	day2				day4				day6				day8	ENSMAUG00000021206	-0.898931	0.00452474	day14
				ENSMAUG00000013578	1.62493	2.73993e-10	day2				day4				day6				day8	ENSMAUG00000021214	-1.14776	0.0255569	day14
				ENSMAUG00000013587	1.19297	8.70524e-05	day2				day4				day6				day8	ENSMAUG00000021220	-1.02198	0.0281774	day14
				ENSMAUG00000013590	-0.818031	0.00830082	day2				day4				day6				day8	ENSMAUG00000021226	-0.734652	0.0382648	day14
				ENSMAUG00000013599	0.613339	0.0309392	day2				day4				day6				day8	ENSMAUG00000021237	1.02422	0.00369494	day14
				ENSMAUG00000013602	-0.943399	0.000164222	day2				day4				day6				day8	ENSMAUG00000021244	0.992079	0.0226183	day14
				ENSMAUG00000013608	1.36806	7.27748e-05	day2				day4				day6				day8	ENSMAUG00000021259	-0.749102	0.0466434	day14
				ENSMAUG00000013610	-1.05674	0.00438447	day2				day4				day6				day8	ENSMAUG00000021260	-0.714382	0.0483555	day14
				ENSMAUG00000013615	1.04316	8.52851e-07	day2				day4				day6				day8	ENSMAUG00000021261	0.939062	0.00129529	day14
				ENSMAUG00000013619	-0.721472	0.000450482	day2				day4				day6				day8	ENSMAUG00000021270	0.666761	0.0466434	day14
				ENSMAUG00000013627	-1.24674	4.19341e-05	day2				day4				day6				day8	ENSMAUG00000021272	-1.21742	0.00683733	day14
				ENSMAUG00000013630	-0.837078	0.0164087	day2				day4				day6				day8	ENSMAUG00000021274	-1.03239	0.0311966	day14
				ENSMAUG00000013633	0.936802	0.011297	day2				day4				day6				day8	ENSMAUG00000021292	0.873799	0.00834801	day14
				ENSMAUG00000013634	-1.08827	0.00187111	day2				day4				day6				day8	ENSMAUG00000021299	0.690624	0.0430298	day14
				ENSMAUG00000013635	0.846863	0.00928911	day2				day4				day6				day8	ENSMAUG00000021310	-1.23951	0.0045473	day14
				ENSMAUG00000013637	-1.30123	0.000809256	day2				day4				day6				day8	ENSMAUG00000021329	-0.961807	0.00500622	day14
				ENSMAUG00000013638	0.722507	0.00458323	day2				day4				day6				day8	ENSMAUG00000021354	0.787747	1.51279e-07	day14
				ENSMAUG00000013642	0.916969	0.000531765	day2				day4				day6				day8	ENSMAUG00000021359	-0.900338	0.00700045	day14
				ENSMAUG00000013650	1.11267	0.00243808	day2				day4				day6				day8	ENSMAUG00000021407	-0.946208	0.0208917	day14
				ENSMAUG00000013652	-1.10959	0.0140966	day2				day4				day6				day8	ENSMAUG00000021410	-0.95323	0.00855169	day14
				ENSMAUG00000013655	1.18962	0.00046644	day2				day4				day6				day8	ENSMAUG00000021427	-1.03206	0.0392214	day14
				ENSMAUG00000013657	-0.802821	0.0323663	day2				day4				day6				day8	ENSMAUG00000021433	-0.589176	0.0429313	day14
				ENSMAUG00000013658	-1.35179	0.000450386	day2				day4				day6				day8	ENSMAUG00000021449	-1.14269	0.0460868	day14
				ENSMAUG00000013659	1.66398	6.04232e-08	day2				day4				day6				day8	ENSMAUG00000021451	-1.32339	0.0275914	day14
				ENSMAUG00000013666	0.635135	0.000142251	day2				day4				day6				day8	ENSMAUG00000021454	1.03852	0.0185276	day14
				ENSMAUG00000013669	-1.21847	0.0410016	day2				day4				day6				day8	ENSMAUG00000021457	0.798166	0.00381999	day14
				ENSMAUG00000013673	-1.34299	0.0127548	day2				day4				day6				day8	ENSMAUG00000021460	0.968662	0.0162218	day14
				ENSMAUG00000013674	-0.675612	0.045427	day2				day4				day6				day8	ENSMAUG00000021469	0.843311	0.0472497	day14
				ENSMAUG00000013682	-1.52359	0.023662	day2				day4				day6				day8	ENSMAUG00000021471	0.780151	0.00700317	day14
				ENSMAUG00000013685	0.630776	0.00231974	day2				day4				day6				day8	ENSMAUG00000021474	1.33776	0.0117864	day14
				ENSMAUG00000013687	-1.66318	0.00172265	day2				day4				day6				day8	ENSMAUG00000021480	0.732205	0.0293341	day14
				ENSMAUG00000013700	-0.82127	2.24459e-05	day2				day4				day6				day8	ENSMAUG00000021512	-1.42755	0.0128324	day14
				ENSMAUG00000013707	-1.64442	4.14636e-06	day2				day4				day6				day8	ENSMAUG00000021520	-1.20316	0.0304966	day14
				ENSMAUG00000013711	-1.38686	0.0182039	day2				day4				day6				day8	ENSMAUG00000021530	1.15222	0.00165951	day14
				ENSMAUG00000013713	0.622293	0.0399976	day2				day4				day6				day8	ENSMAUG00000021533	-0.742026	0.0112003	day14
				ENSMAUG00000013719	-1.16605	0.00247555	day2				day4				day6				day8	ENSMAUG00000021555	0.683362	0.0152919	day14
				ENSMAUG00000013749	1.00567	0.000985737	day2				day4				day6				day8	ENSMAUG00000021560	1.22566	1.00529e-05	day14
				ENSMAUG00000013779	-0.754649	0.00881332	day2				day4				day6				day8	ENSMAUG00000021565	-1.40751	0.0487952	day14
				ENSMAUG00000013787	-0.647227	0.0207256	day2				day4				day6				day8	ENSMAUG00000021576	2.16549	1.87219e-08	day14
				ENSMAUG00000013790	-0.819407	0.0124792	day2				day4				day6				day8	ENSMAUG00000021579	0.881757	0.0152717	day14
				ENSMAUG00000013795	-1.04283	0.00107566	day2				day4				day6				day8	ENSMAUG00000021593	0.600388	0.0242531	day14
				ENSMAUG00000013799	-0.622064	0.00677609	day2				day4				day6				day8	ENSMAUG00000021596	-0.761674	0.00409314	day14
				ENSMAUG00000013808	0.835767	0.000393705	day2				day4				day6				day8	ENSMAUG00000021601	1.03529	5.95765e-05	day14
				ENSMAUG00000013811	0.985022	0.0371835	day2				day4				day6				day8	ENSMAUG00000021608	-1.35321	0.0172846	day14
				ENSMAUG00000013818	1.09152	0.00973843	day2				day4				day6				day8	ENSMAUG00000021611	0.742086	0.0407719	day14
				ENSMAUG00000013823	0.84732	2.52053e-05	day2				day4				day6				day8	ENSMAUG00000021622	-1.05966	0.0242607	day14
				ENSMAUG00000013831	-0.928663	0.00586996	day2				day4				day6				day8	ENSMAUG00000021630	-0.736952	0.0399261	day14
				ENSMAUG00000013832	-0.590161	0.0320567	day2				day4				day6				day8	ENSMAUG00000021636	0.623814	0.047593	day14
				ENSMAUG00000013835	1.4139	0.000188425	day2				day4				day6				day8	ENSMAUG00000021637	-1.22528	0.0304516	day14
				ENSMAUG00000013854	-0.643929	0.00861171	day2				day4				day6				day8	ENSMAUG00000021638	-1.20604	0.0483012	day14
				ENSMAUG00000013857	1.10008	8.87954e-05	day2				day4				day6				day8	ENSMAUG00000021664	1.08628	0.0499916	day14
				ENSMAUG00000013864	0.669632	0.0409813	day2				day4				day6				day8	ENSMAUG00000021672	1.78216	0.000120814	day14
				ENSMAUG00000013865	1.41723	0.00565987	day2				day4				day6				day8	ENSMAUG00000021687	-0.99329	0.00367608	day14
				ENSMAUG00000013870	1.31613	0.00693391	day2				day4				day6				day8	ENSMAUG00000021692	0.700221	0.0141338	day14
				ENSMAUG00000013882	-0.788412	0.0376832	day2				day4				day6				day8	ENSMAUG00000021712	-1.36029	0.00648424	day14
				ENSMAUG00000013884	-0.870146	0.00479336	day2				day4				day6				day8	ENSMAUG00000021751	0.847038	0.0119667	day14
				ENSMAUG00000013898	-1.28031	0.0005945	day2				day4				day6				day8	ENSMAUG00000021767	-0.747506	0.0289327	day14
				ENSMAUG00000013899	-0.765016	0.0004084	day2				day4				day6				day8	ENSMAUG00000021770	-0.938092	0.0102481	day14
				ENSMAUG00000013900	-1.0796	0.00267002	day2				day4				day6				day8	ENSMAUG00000021776	-0.894898	0.0330244	day14
				ENSMAUG00000013902	-0.978018	0.00191252	day2				day4				day6				day8	ENSMAUG00000021778	0.937038	0.00683733	day14
				ENSMAUG00000013903	0.949487	0.0080312	day2				day4				day6				day8	ENSMAUG00000021779	0.865781	0.0173719	day14
				ENSMAUG00000013914	1.912	0.00483816	day2				day4				day6				day8	ENSMAUG00000021804	1.43859	0.00773781	day14
				ENSMAUG00000013929	0.727533	0.0221447	day2				day4				day6				day8	ENSMAUG00000021825	0.953585	0.00308031	day14
				ENSMAUG00000013935	-1.04736	0.00143322	day2				day4				day6				day8	ENSMAUG00000021826	0.677278	9.07004e-06	day14
				ENSMAUG00000013953	1.0712	0.00677609	day2				day4				day6				day8	ENSMAUG00000021837	-1.04952	5.72153e-05	day14
				ENSMAUG00000013958	-1.03955	0.00745324	day2				day4				day6				day8	ENSMAUG00000021839	0.73265	0.0364276	day14
				ENSMAUG00000013960	-0.747442	0.0189941	day2				day4				day6				day8	ENSMAUG00000021842	-0.761538	0.0246207	day14
				ENSMAUG00000013962	-1.74742	0.0131733	day2				day4				day6				day8	ENSMAUG00000021845	-0.908308	0.00137363	day14
				ENSMAUG00000013968	0.750103	0.0168663	day2				day4				day6				day8	ENSMAUG00000021848	1.43002	0.0374476	day14
				ENSMAUG00000013970	0.757459	0.00855045	day2				day4				day6				day8	ENSMAUG00000021862	0.918469	0.0240227	day14
				ENSMAUG00000013973	-0.836247	0.00223818	day2				day4				day6				day8	ENSMAUG00000021868	1.05388	0.0101402	day14
				ENSMAUG00000013974	0.703015	7.96495e-06	day2				day4				day6				day8	ENSMAUG00000021877	-1.44453	0.019017	day14
				ENSMAUG00000013975	0.656258	0.029166	day2				day4				day6				day8	ENSMAUG00000021888	0.887379	1.98052e-06	day14
				ENSMAUG00000013984	1.17648	9.79757e-05	day2				day4				day6				day8	ENSMAUG00000021891	-1.16752	0.00818711	day14
				ENSMAUG00000013994	0.821449	0.00468452	day2				day4				day6				day8	ENSMAUG00000021924	1.23361	0.0482231	day14
				ENSMAUG00000014014	-0.799934	0.0264429	day2				day4				day6				day8	ENSMAUG00000021942	-0.935484	0.0022299	day14
				ENSMAUG00000014017	-1.70392	0.00219534	day2				day4				day6				day8	ENSMAUG00000021959	-0.837621	0.0411785	day14
				ENSMAUG00000014040	-0.73138	0.00468648	day2				day4				day6				day8	ENSMAUG00000021960	-1.3406	0.0224144	day14
				ENSMAUG00000014041	-0.852748	0.000349061	day2				day4				day6				day8	ENSMAUG00000021998	-1.03617	0.0423223	day14
				ENSMAUG00000014051	1.36209	0.00974315	day2				day4				day6				day8	ENSMAUG00000021999	1.13684	0.0170787	day14
				ENSMAUG00000014058	0.600035	0.00436854	day2				day4				day6				day8	ENSMAUG00000022014	0.774252	0.00812913	day14
				ENSMAUG00000014070	-0.923638	0.0334269	day2				day4				day6				day8	ENSMAUG00000022025	1.63942	0.00938699	day14
				ENSMAUG00000014082	-0.986181	0.00258477	day2				day4				day6				day8	ENSMAUG00000022066	0.618913	0.0171469	day14
				ENSMAUG00000014092	-0.970278	0.0321444	day2				day4				day6				day8	ENSMAUG00000022068	1.10189	0.0341615	day14
				ENSMAUG00000014103	1.3041	0.000545563	day2				day4				day6				day8	ENSMAUG00000022087	0.63055	0.0246207	day14
				ENSMAUG00000014122	0.75639	6.81455e-05	day2				day4				day6				day8	ENSMAUG00000022092	-1.76922	0.0191333	day14
				ENSMAUG00000014127	0.651066	0.00442972	day2				day4				day6				day8	ENSMAUG00000022106	-1.33416	0.00648522	day14
				ENSMAUG00000014138	-1.48885	0.00213609	day2				day4				day6				day8	ENSMAUG00000022119	0.737466	0.0126291	day14
				ENSMAUG00000014145	1.46997	0.0246183	day2				day4				day6				day8	ENSMAUG00000022154	0.734583	0.0440281	day14
				ENSMAUG00000014157	0.738052	0.0212428	day2				day4				day6				day8	ENSMAUG00000022165	-1.77648	0.0445478	day14
				ENSMAUG00000014162	0.597526	0.0439713	day2				day4				day6				day8	ENSMAUG00000022172	0.68749	0.0458678	day14
				ENSMAUG00000014173	1.42923	0.000440802	day2				day4				day6				day8	ENSMAUG00000022175	-1.011	0.0485698	day14
				ENSMAUG00000014174	0.923568	0.00116043	day2				day4				day6				day8	ENSMAUG00000022206	-1.61629	0.0018439	day14
				ENSMAUG00000014180	-1.06179	0.0124601	day2				day4				day6				day8	ENSMAUG00000022222	0.830458	0.00321175	day14
				ENSMAUG00000014185	0.716823	0.00522757	day2				day4				day6				day8	ENSMAUG00000022235	1.28333	0.000282235	day14
				ENSMAUG00000014209	-1.61952	0.0177031	day2				day4				day6				day8	ENSMAUG00000022265	1.03277	0.0192077	day14
				ENSMAUG00000014214	-1.40686	0.0240256	day2				day4				day6				day8	ENSMAUG00000022275	-1.74453	0.0196925	day14
				ENSMAUG00000014217	1.2	0.000202236	day2				day4				day6				day8	ENSMAUG00000022283	0.748099	0.00599647	day14
				ENSMAUG00000014219	0.667118	0.0092228	day2				day4				day6				day8				day14
				ENSMAUG00000014229	1.32678	0.0417644	day2				day4				day6				day8				day14
				ENSMAUG00000014231	0.696565	0.0466367	day2				day4				day6				day8				day14
				ENSMAUG00000014235	0.788125	9.31632e-05	day2				day4				day6				day8				day14
				ENSMAUG00000014237	0.722628	0.0340828	day2				day4				day6				day8				day14
				ENSMAUG00000014242	0.855869	8.87126e-06	day2				day4				day6				day8				day14
				ENSMAUG00000014251	-0.870664	0.0041446	day2				day4				day6				day8				day14
				ENSMAUG00000014257	-1.05834	0.0378039	day2				day4				day6				day8				day14
				ENSMAUG00000014262	2.87103	1.27263e-21	day2				day4				day6				day8				day14
				ENSMAUG00000014265	0.755328	0.00677609	day2				day4				day6				day8				day14
				ENSMAUG00000014267	0.728633	0.00830082	day2				day4				day6				day8				day14
				ENSMAUG00000014277	0.593854	0.00645904	day2				day4				day6				day8				day14
				ENSMAUG00000014279	-0.660342	0.0227897	day2				day4				day6				day8				day14
				ENSMAUG00000014280	-1.07436	0.000154263	day2				day4				day6				day8				day14
				ENSMAUG00000014284	1.69234	0.00318801	day2				day4				day6				day8				day14
				ENSMAUG00000014288	-1.03085	0.00617308	day2				day4				day6				day8				day14
				ENSMAUG00000014293	1.06607	0.000264393	day2				day4				day6				day8				day14
				ENSMAUG00000014302	-1.35729	0.0333669	day2				day4				day6				day8				day14
				ENSMAUG00000014304	1.1003	4.78215e-05	day2				day4				day6				day8				day14
				ENSMAUG00000014309	-1.01062	0.0186563	day2				day4				day6				day8				day14
				ENSMAUG00000014312	-1.02602	9.06752e-05	day2				day4				day6				day8				day14
				ENSMAUG00000014314	0.645961	0.0222981	day2				day4				day6				day8				day14
				ENSMAUG00000014334	0.634738	0.000150399	day2				day4				day6				day8				day14
				ENSMAUG00000014339	-1.73095	5.1211e-05	day2				day4				day6				day8				day14
				ENSMAUG00000014340	-0.931476	0.000116867	day2				day4				day6				day8				day14
				ENSMAUG00000014344	-0.735823	0.0277405	day2				day4				day6				day8				day14
				ENSMAUG00000014345	0.656514	0.0421921	day2				day4				day6				day8				day14
				ENSMAUG00000014352	1.21776	0.011301	day2				day4				day6				day8				day14
				ENSMAUG00000014353	-1.26079	0.000508761	day2				day4				day6				day8				day14
				ENSMAUG00000014357	-0.825941	0.0398781	day2				day4				day6				day8				day14
				ENSMAUG00000014360	1.25828	0.000257969	day2				day4				day6				day8				day14
				ENSMAUG00000014361	-0.610914	0.0375571	day2				day4				day6				day8				day14
				ENSMAUG00000014370	0.706677	0.0147136	day2				day4				day6				day8				day14
				ENSMAUG00000014372	0.809311	0.0340493	day2				day4				day6				day8				day14
				ENSMAUG00000014380	0.8634	0.033582	day2				day4				day6				day8				day14
				ENSMAUG00000014382	0.955515	1.42876e-06	day2				day4				day6				day8				day14
				ENSMAUG00000014383	0.88971	0.00114228	day2				day4				day6				day8				day14
				ENSMAUG00000014385	1.59167	8.89873e-10	day2				day4				day6				day8				day14
				ENSMAUG00000014387	0.990216	9.19191e-06	day2				day4				day6				day8				day14
				ENSMAUG00000014389	0.615744	0.0151807	day2				day4				day6				day8				day14
				ENSMAUG00000014391	-0.854513	0.00949398	day2				day4				day6				day8				day14
				ENSMAUG00000014396	0.932728	0.00800927	day2				day4				day6				day8				day14
				ENSMAUG00000014398	0.653688	0.000241381	day2				day4				day6				day8				day14
				ENSMAUG00000014406	1.67399	1.43393e-10	day2				day4				day6				day8				day14
				ENSMAUG00000014407	-1.05317	0.00659347	day2				day4				day6				day8				day14
				ENSMAUG00000014412	-0.729677	0.023643	day2				day4				day6				day8				day14
				ENSMAUG00000014415	0.879351	0.00782765	day2				day4				day6				day8				day14
				ENSMAUG00000014417	1.67878	4.03775e-16	day2				day4				day6				day8				day14
				ENSMAUG00000014423	1.01101	0.000720692	day2				day4				day6				day8				day14
				ENSMAUG00000014425	1.20384	9.02747e-05	day2				day4				day6				day8				day14
				ENSMAUG00000014429	1.73621	0.000100378	day2				day4				day6				day8				day14
				ENSMAUG00000014431	1.42678	1.8104e-05	day2				day4				day6				day8				day14
				ENSMAUG00000014442	-1.79254	0.0106794	day2				day4				day6				day8				day14
				ENSMAUG00000014446	1.51797	0.0104692	day2				day4				day6				day8				day14
				ENSMAUG00000014451	-0.970958	0.0385944	day2				day4				day6				day8				day14
				ENSMAUG00000014453	0.880259	0.000276062	day2				day4				day6				day8				day14
				ENSMAUG00000014458	-1.21192	0.0186521	day2				day4				day6				day8				day14
				ENSMAUG00000014460	0.80899	0.000137352	day2				day4				day6				day8				day14
				ENSMAUG00000014465	-1.22617	0.00764239	day2				day4				day6				day8				day14
				ENSMAUG00000014490	-1.62279	9.61175e-10	day2				day4				day6				day8				day14
				ENSMAUG00000014509	1.55218	0.000681057	day2				day4				day6				day8				day14
				ENSMAUG00000014511	0.765151	0.0145597	day2				day4				day6				day8				day14
				ENSMAUG00000014518	1.03532	0.0096239	day2				day4				day6				day8				day14
				ENSMAUG00000014519	1.48229	1.31883e-05	day2				day4				day6				day8				day14
				ENSMAUG00000014522	-0.849015	0.00382597	day2				day4				day6				day8				day14
				ENSMAUG00000014531	-1.17228	0.0453235	day2				day4				day6				day8				day14
				ENSMAUG00000014535	0.694059	0.00308016	day2				day4				day6				day8				day14
				ENSMAUG00000014536	-0.944007	0.0429271	day2				day4				day6				day8				day14
				ENSMAUG00000014556	1.20126	0.000205782	day2				day4				day6				day8				day14
				ENSMAUG00000014557	-0.692525	0.0189965	day2				day4				day6				day8				day14
				ENSMAUG00000014561	0.857062	0.000107382	day2				day4				day6				day8				day14
				ENSMAUG00000014562	-0.869344	0.027225	day2				day4				day6				day8				day14
				ENSMAUG00000014564	-0.924578	0.00194463	day2				day4				day6				day8				day14
				ENSMAUG00000014567	-1.46181	0.00432808	day2				day4				day6				day8				day14
				ENSMAUG00000014568	-0.906662	0.00836032	day2				day4				day6				day8				day14
				ENSMAUG00000014575	-0.866965	0.0357617	day2				day4				day6				day8				day14
				ENSMAUG00000014582	-0.653845	0.000422384	day2				day4				day6				day8				day14
				ENSMAUG00000014583	1.77298	2.85444e-14	day2				day4				day6				day8				day14
				ENSMAUG00000014591	-1.45199	0.000374258	day2				day4				day6				day8				day14
				ENSMAUG00000014596	1.23888	1.62415e-07	day2				day4				day6				day8				day14
				ENSMAUG00000014598	-0.702803	0.0338333	day2				day4				day6				day8				day14
				ENSMAUG00000014614	-0.95801	0.00592726	day2				day4				day6				day8				day14
				ENSMAUG00000014617	0.70998	0.00611743	day2				day4				day6				day8				day14
				ENSMAUG00000014619	0.771847	0.000664494	day2				day4				day6				day8				day14
				ENSMAUG00000014624	1.38263	4.44629e-08	day2				day4				day6				day8				day14
				ENSMAUG00000014625	0.602381	0.0338164	day2				day4				day6				day8				day14
				ENSMAUG00000014626	2.07228	9.46263e-09	day2				day4				day6				day8				day14
				ENSMAUG00000014629	0.627028	0.0264543	day2				day4				day6				day8				day14
				ENSMAUG00000014633	-1.33356	0.000159257	day2				day4				day6				day8				day14
				ENSMAUG00000014642	-1.25152	1.37386e-05	day2				day4				day6				day8				day14
				ENSMAUG00000014663	-1.37178	1.63513e-09	day2				day4				day6				day8				day14
				ENSMAUG00000014681	1.23898	0.00984111	day2				day4				day6				day8				day14
				ENSMAUG00000014688	-0.619127	0.0400063	day2				day4				day6				day8				day14
				ENSMAUG00000014689	0.670893	0.00352218	day2				day4				day6				day8				day14
				ENSMAUG00000014710	1.12577	7.24885e-05	day2				day4				day6				day8				day14
				ENSMAUG00000014711	1.19523	0.00124708	day2				day4				day6				day8				day14
				ENSMAUG00000014717	-0.669629	0.0417365	day2				day4				day6				day8				day14
				ENSMAUG00000014726	-1.49939	0.000783391	day2				day4				day6				day8				day14
				ENSMAUG00000014756	0.612355	0.0363581	day2				day4				day6				day8				day14
				ENSMAUG00000014758	-1.28635	0.000395449	day2				day4				day6				day8				day14
				ENSMAUG00000014759	1.53506	0.000527458	day2				day4				day6				day8				day14
				ENSMAUG00000014763	0.942045	0.032353	day2				day4				day6				day8				day14
				ENSMAUG00000014768	-1.04112	0.0122255	day2				day4				day6				day8				day14
				ENSMAUG00000014771	-0.59022	0.0189941	day2				day4				day6				day8				day14
				ENSMAUG00000014772	-1.36673	0.0243604	day2				day4				day6				day8				day14
				ENSMAUG00000014775	0.719443	0.0276629	day2				day4				day6				day8				day14
				ENSMAUG00000014777	-1.60469	0.0105597	day2				day4				day6				day8				day14
				ENSMAUG00000014786	1.00676	9.13985e-09	day2				day4				day6				day8				day14
				ENSMAUG00000014788	1.01363	0.00052037	day2				day4				day6				day8				day14
				ENSMAUG00000014789	1.02305	0.00128118	day2				day4				day6				day8				day14
				ENSMAUG00000014790	-0.7277	0.00565154	day2				day4				day6				day8				day14
				ENSMAUG00000014793	0.634259	0.0285887	day2				day4				day6				day8				day14
				ENSMAUG00000014796	-0.610805	0.0439713	day2				day4				day6				day8				day14
				ENSMAUG00000014799	0.920519	0.00021767	day2				day4				day6				day8				day14
				ENSMAUG00000014806	1.17531	0.00610323	day2				day4				day6				day8				day14
				ENSMAUG00000014808	-0.902725	8.31266e-06	day2				day4				day6				day8				day14
				ENSMAUG00000014814	1.18384	6.19356e-08	day2				day4				day6				day8				day14
				ENSMAUG00000014822	0.835698	0.000120961	day2				day4				day6				day8				day14
				ENSMAUG00000014825	0.837147	0.010997	day2				day4				day6				day8				day14
				ENSMAUG00000014826	0.891385	0.000975692	day2				day4				day6				day8				day14
				ENSMAUG00000014827	1.43992	1.52808e-06	day2				day4				day6				day8				day14
				ENSMAUG00000014834	0.804564	0.00119996	day2				day4				day6				day8				day14
				ENSMAUG00000014835	-0.923458	0.0308074	day2				day4				day6				day8				day14
				ENSMAUG00000014837	-0.785148	0.0432455	day2				day4				day6				day8				day14
				ENSMAUG00000014838	-1.29501	6.96557e-05	day2				day4				day6				day8				day14
				ENSMAUG00000014841	-1.28695	0.00998002	day2				day4				day6				day8				day14
				ENSMAUG00000014843	-0.592743	0.0282822	day2				day4				day6				day8				day14
				ENSMAUG00000014845	0.652474	0.00191045	day2				day4				day6				day8				day14
				ENSMAUG00000014850	-1.09583	0.0278454	day2				day4				day6				day8				day14
				ENSMAUG00000014855	1.22122	0.000299597	day2				day4				day6				day8				day14
				ENSMAUG00000014858	-1.896	0.00664887	day2				day4				day6				day8				day14
				ENSMAUG00000014866	-2.07899	0.010864	day2				day4				day6				day8				day14
				ENSMAUG00000014872	0.959907	0.0471638	day2				day4				day6				day8				day14
				ENSMAUG00000014878	-0.910899	0.027061	day2				day4				day6				day8				day14
				ENSMAUG00000014879	-1.37662	0.000950537	day2				day4				day6				day8				day14
				ENSMAUG00000014881	1.22494	0.000374258	day2				day4				day6				day8				day14
				ENSMAUG00000014900	-1.39278	0.0467098	day2				day4				day6				day8				day14
				ENSMAUG00000014917	1.74162	4.44646e-20	day2				day4				day6				day8				day14
				ENSMAUG00000014918	1.40759	1.8667e-11	day2				day4				day6				day8				day14
				ENSMAUG00000014920	-1.03459	0.0431149	day2				day4				day6				day8				day14
				ENSMAUG00000014929	1.25567	0.0444879	day2				day4				day6				day8				day14
				ENSMAUG00000014936	1.0809	0.000762166	day2				day4				day6				day8				day14
				ENSMAUG00000014938	0.729713	0.0190738	day2				day4				day6				day8				day14
				ENSMAUG00000014947	-0.877185	0.0391693	day2				day4				day6				day8				day14
				ENSMAUG00000014952	-1.31538	0.0264203	day2				day4				day6				day8				day14
				ENSMAUG00000014958	-1.31857	0.00764239	day2				day4				day6				day8				day14
				ENSMAUG00000014960	1.13208	0.000178575	day2				day4				day6				day8				day14
				ENSMAUG00000014965	1.06427	0.0003928	day2				day4				day6				day8				day14
				ENSMAUG00000014998	-1.07009	0.0428825	day2				day4				day6				day8				day14
				ENSMAUG00000014999	-0.719828	0.0211088	day2				day4				day6				day8				day14
				ENSMAUG00000015002	-1.20345	0.00550359	day2				day4				day6				day8				day14
				ENSMAUG00000015005	0.66707	0.00414673	day2				day4				day6				day8				day14
				ENSMAUG00000015008	1.15256	0.0039308	day2				day4				day6				day8				day14
				ENSMAUG00000015018	-0.871921	0.00735749	day2				day4				day6				day8				day14
				ENSMAUG00000015023	0.803199	0.00125382	day2				day4				day6				day8				day14
				ENSMAUG00000015027	1.24193	0.000141516	day2				day4				day6				day8				day14
				ENSMAUG00000015039	-1.84741	0.000499007	day2				day4				day6				day8				day14
				ENSMAUG00000015042	-0.82068	0.0076181	day2				day4				day6				day8				day14
				ENSMAUG00000015044	0.855021	0.010782	day2				day4				day6				day8				day14
				ENSMAUG00000015045	0.889685	5.98787e-05	day2				day4				day6				day8				day14
				ENSMAUG00000015052	-0.949203	0.000315915	day2				day4				day6				day8				day14
				ENSMAUG00000015053	0.819253	2.98281e-06	day2				day4				day6				day8				day14
				ENSMAUG00000015059	-0.926144	0.0106415	day2				day4				day6				day8				day14
				ENSMAUG00000015074	-1.19531	0.0296978	day2				day4				day6				day8				day14
				ENSMAUG00000015075	0.838015	0.00221644	day2				day4				day6				day8				day14
				ENSMAUG00000015081	1.61655	0.00082187	day2				day4				day6				day8				day14
				ENSMAUG00000015085	0.821321	9.1612e-07	day2				day4				day6				day8				day14
				ENSMAUG00000015087	-1.29601	0.0129714	day2				day4				day6				day8				day14
				ENSMAUG00000015090	0.907433	0.000403501	day2				day4				day6				day8				day14
				ENSMAUG00000015095	0.972908	0.00390789	day2				day4				day6				day8				day14
				ENSMAUG00000015099	0.811518	0.00172884	day2				day4				day6				day8				day14
				ENSMAUG00000015108	1.1867	7.94481e-08	day2				day4				day6				day8				day14
				ENSMAUG00000015109	1.30056	0.00278539	day2				day4				day6				day8				day14
				ENSMAUG00000015111	1.1492	1.07229e-05	day2				day4				day6				day8				day14
				ENSMAUG00000015116	0.850811	0.00254979	day2				day4				day6				day8				day14
				ENSMAUG00000015117	-0.846664	0.0129171	day2				day4				day6				day8				day14
				ENSMAUG00000015129	-0.59493	0.0279744	day2				day4				day6				day8				day14
				ENSMAUG00000015130	1.85885	8.81889e-10	day2				day4				day6				day8				day14
				ENSMAUG00000015133	1.45622	1.92282e-05	day2				day4				day6				day8				day14
				ENSMAUG00000015134	-0.900991	0.00404372	day2				day4				day6				day8				day14
				ENSMAUG00000015144	-0.907827	0.0441856	day2				day4				day6				day8				day14
				ENSMAUG00000015146	-0.955005	0.0172496	day2				day4				day6				day8				day14
				ENSMAUG00000015148	-0.656005	0.000734475	day2				day4				day6				day8				day14
				ENSMAUG00000015156	-0.809559	0.00620007	day2				day4				day6				day8				day14
				ENSMAUG00000015160	-0.720311	0.0357574	day2				day4				day6				day8				day14
				ENSMAUG00000015168	0.595638	0.0171737	day2				day4				day6				day8				day14
				ENSMAUG00000015169	-1.42059	0.0341191	day2				day4				day6				day8				day14
				ENSMAUG00000015171	-0.798245	0.0227799	day2				day4				day6				day8				day14
				ENSMAUG00000015175	-0.971509	0.00639334	day2				day4				day6				day8				day14
				ENSMAUG00000015176	1.10138	0.00052037	day2				day4				day6				day8				day14
				ENSMAUG00000015180	0.659254	0.0278199	day2				day4				day6				day8				day14
				ENSMAUG00000015182	1.23856	0.00507148	day2				day4				day6				day8				day14
				ENSMAUG00000015184	1.10876	4.51129e-08	day2				day4				day6				day8				day14
				ENSMAUG00000015189	-1.02796	0.0365894	day2				day4				day6				day8				day14
				ENSMAUG00000015202	0.626342	0.00691219	day2				day4				day6				day8				day14
				ENSMAUG00000015204	0.67355	0.0293237	day2				day4				day6				day8				day14
				ENSMAUG00000015205	-1.37161	0.0432233	day2				day4				day6				day8				day14
				ENSMAUG00000015225	1.14229	0.0003928	day2				day4				day6				day8				day14
				ENSMAUG00000015228	-1.41541	0.00134703	day2				day4				day6				day8				day14
				ENSMAUG00000015230	0.773329	0.0201881	day2				day4				day6				day8				day14
				ENSMAUG00000015242	1.24404	4.29174e-05	day2				day4				day6				day8				day14
				ENSMAUG00000015247	-1.25267	0.0035844	day2				day4				day6				day8				day14
				ENSMAUG00000015249	0.723234	5.03199e-06	day2				day4				day6				day8				day14
				ENSMAUG00000015250	-1.40125	0.008808	day2				day4				day6				day8				day14
				ENSMAUG00000015254	0.753873	0.00111026	day2				day4				day6				day8				day14
				ENSMAUG00000015263	-1.64114	0.0176096	day2				day4				day6				day8				day14
				ENSMAUG00000015266	0.711541	0.0340617	day2				day4				day6				day8				day14
				ENSMAUG00000015275	-1.21398	0.00065609	day2				day4				day6				day8				day14
				ENSMAUG00000015278	0.869449	7.64722e-08	day2				day4				day6				day8				day14
				ENSMAUG00000015283	1.29255	0.0191632	day2				day4				day6				day8				day14
				ENSMAUG00000015287	1.0097	4.6246e-05	day2				day4				day6				day8				day14
				ENSMAUG00000015288	1.60254	0.000658873	day2				day4				day6				day8				day14
				ENSMAUG00000015289	-1.02641	1.09176e-06	day2				day4				day6				day8				day14
				ENSMAUG00000015295	-1.44386	0.00270666	day2				day4				day6				day8				day14
				ENSMAUG00000015299	1.00779	1.29927e-05	day2				day4				day6				day8				day14
				ENSMAUG00000015301	-0.662691	0.00987062	day2				day4				day6				day8				day14
				ENSMAUG00000015312	-0.961273	0.002928	day2				day4				day6				day8				day14
				ENSMAUG00000015315	-0.99854	0.0283174	day2				day4				day6				day8				day14
				ENSMAUG00000015322	-0.984033	0.0304433	day2				day4				day6				day8				day14
				ENSMAUG00000015327	-1.28287	0.010796	day2				day4				day6				day8				day14
				ENSMAUG00000015328	1.08618	0.00717616	day2				day4				day6				day8				day14
				ENSMAUG00000015330	1.04546	0.000487848	day2				day4				day6				day8				day14
				ENSMAUG00000015332	-0.861823	0.00372967	day2				day4				day6				day8				day14
				ENSMAUG00000015338	0.893798	1.80379e-07	day2				day4				day6				day8				day14
				ENSMAUG00000015340	0.604948	0.020441	day2				day4				day6				day8				day14
				ENSMAUG00000015345	0.743894	0.0369137	day2				day4				day6				day8				day14
				ENSMAUG00000015350	0.939711	0.00142551	day2				day4				day6				day8				day14
				ENSMAUG00000015353	-1.05763	0.00671505	day2				day4				day6				day8				day14
				ENSMAUG00000015357	0.655249	0.000118195	day2				day4				day6				day8				day14
				ENSMAUG00000015363	-1.2389	6.66793e-05	day2				day4				day6				day8				day14
				ENSMAUG00000015375	-1.07345	0.00258727	day2				day4				day6				day8				day14
				ENSMAUG00000015376	-1.16405	0.0195273	day2				day4				day6				day8				day14
				ENSMAUG00000015378	-1.18255	0.00734824	day2				day4				day6				day8				day14
				ENSMAUG00000015379	0.779296	0.00157404	day2				day4				day6				day8				day14
				ENSMAUG00000015380	1.06327	0.0127263	day2				day4				day6				day8				day14
				ENSMAUG00000015383	-1.53678	0.00118138	day2				day4				day6				day8				day14
				ENSMAUG00000015390	-1.51087	1.06926e-05	day2				day4				day6				day8				day14
				ENSMAUG00000015393	-1.53108	0.000279364	day2				day4				day6				day8				day14
				ENSMAUG00000015394	1.16081	0.000104419	day2				day4				day6				day8				day14
				ENSMAUG00000015413	-1.01219	0.00106677	day2				day4				day6				day8				day14
				ENSMAUG00000015414	1.01157	0.0020744	day2				day4				day6				day8				day14
				ENSMAUG00000015418	0.820814	0.00618889	day2				day4				day6				day8				day14
				ENSMAUG00000015421	0.792659	0.0247088	day2				day4				day6				day8				day14
				ENSMAUG00000015446	1.17398	1.77736e-07	day2				day4				day6				day8				day14
				ENSMAUG00000015459	1.42086	1.12134e-09	day2				day4				day6				day8				day14
				ENSMAUG00000015463	0.809636	0.0284655	day2				day4				day6				day8				day14
				ENSMAUG00000015465	-0.807553	0.0338121	day2				day4				day6				day8				day14
				ENSMAUG00000015467	1.11409	0.00670601	day2				day4				day6				day8				day14
				ENSMAUG00000015471	-0.793498	0.030502	day2				day4				day6				day8				day14
				ENSMAUG00000015476	0.752964	0.0376832	day2				day4				day6				day8				day14
				ENSMAUG00000015481	-0.744626	0.0453235	day2				day4				day6				day8				day14
				ENSMAUG00000015489	-0.80277	0.0041953	day2				day4				day6				day8				day14
				ENSMAUG00000015514	0.776054	0.00940936	day2				day4				day6				day8				day14
				ENSMAUG00000015528	1.0154	4.7357e-05	day2				day4				day6				day8				day14
				ENSMAUG00000015534	-0.995834	0.00325533	day2				day4				day6				day8				day14
				ENSMAUG00000015543	0.69853	0.000449958	day2				day4				day6				day8				day14
				ENSMAUG00000015547	0.795876	0.0179476	day2				day4				day6				day8				day14
				ENSMAUG00000015566	-1.18558	0.0154084	day2				day4				day6				day8				day14
				ENSMAUG00000015572	0.744724	0.0277916	day2				day4				day6				day8				day14
				ENSMAUG00000015576	0.723275	0.0165512	day2				day4				day6				day8				day14
				ENSMAUG00000015581	0.861114	0.0114613	day2				day4				day6				day8				day14
				ENSMAUG00000015588	-1.57084	0.00346426	day2				day4				day6				day8				day14
				ENSMAUG00000015589	0.946339	7.77038e-05	day2				day4				day6				day8				day14
				ENSMAUG00000015590	-0.951539	0.000437662	day2				day4				day6				day8				day14
				ENSMAUG00000015594	1.08717	0.0318184	day2				day4				day6				day8				day14
				ENSMAUG00000015595	-0.674917	0.0317472	day2				day4				day6				day8				day14
				ENSMAUG00000015596	0.827463	0.00254591	day2				day4				day6				day8				day14
				ENSMAUG00000015598	-0.877699	0.00643736	day2				day4				day6				day8				day14
				ENSMAUG00000015601	-0.864996	0.0483464	day2				day4				day6				day8				day14
				ENSMAUG00000015603	1.20147	0.00310491	day2				day4				day6				day8				day14
				ENSMAUG00000015618	-0.874838	0.00989441	day2				day4				day6				day8				day14
				ENSMAUG00000015619	1.21028	0.0385944	day2				day4				day6				day8				day14
				ENSMAUG00000015621	1.52048	0.000139675	day2				day4				day6				day8				day14
				ENSMAUG00000015626	-0.871207	0.00111716	day2				day4				day6				day8				day14
				ENSMAUG00000015627	0.700868	0.0434403	day2				day4				day6				day8				day14
				ENSMAUG00000015636	-1.44591	0.000259832	day2				day4				day6				day8				day14
				ENSMAUG00000015645	0.908898	1.97599e-06	day2				day4				day6				day8				day14
				ENSMAUG00000015649	-0.727182	0.00121281	day2				day4				day6				day8				day14
				ENSMAUG00000015650	-1.03519	0.0254992	day2				day4				day6				day8				day14
				ENSMAUG00000015653	1.20437	0.00201407	day2				day4				day6				day8				day14
				ENSMAUG00000015668	-0.804658	0.00857179	day2				day4				day6				day8				day14
				ENSMAUG00000015670	1.09488	2.54735e-09	day2				day4				day6				day8				day14
				ENSMAUG00000015673	-1.73412	0.00126785	day2				day4				day6				day8				day14
				ENSMAUG00000015683	-1.00904	0.0377278	day2				day4				day6				day8				day14
				ENSMAUG00000015687	1.21028	0.000265781	day2				day4				day6				day8				day14
				ENSMAUG00000015693	-1.70463	7.77038e-05	day2				day4				day6				day8				day14
				ENSMAUG00000015697	0.668558	0.00971016	day2				day4				day6				day8				day14
				ENSMAUG00000015700	-1.02609	0.00500213	day2				day4				day6				day8				day14
				ENSMAUG00000015711	1.12428	0.00230115	day2				day4				day6				day8				day14
				ENSMAUG00000015734	-1.57591	0.000474952	day2				day4				day6				day8				day14
				ENSMAUG00000015741	1.12943	0.00218932	day2				day4				day6				day8				day14
				ENSMAUG00000015748	0.617641	0.00432739	day2				day4				day6				day8				day14
				ENSMAUG00000015749	-0.954821	0.0310763	day2				day4				day6				day8				day14
				ENSMAUG00000015750	-1.59672	0.00423733	day2				day4				day6				day8				day14
				ENSMAUG00000015755	1.02536	0.000648281	day2				day4				day6				day8				day14
				ENSMAUG00000015759	0.99599	0.0316784	day2				day4				day6				day8				day14
				ENSMAUG00000015761	0.960351	0.0079648	day2				day4				day6				day8				day14
				ENSMAUG00000015764	-0.621834	0.0493098	day2				day4				day6				day8				day14
				ENSMAUG00000015769	-0.620915	0.00753349	day2				day4				day6				day8				day14
				ENSMAUG00000015772	-1.52547	0.000392455	day2				day4				day6				day8				day14
				ENSMAUG00000015774	0.685076	0.00535446	day2				day4				day6				day8				day14
				ENSMAUG00000015775	0.731058	0.0314906	day2				day4				day6				day8				day14
				ENSMAUG00000015786	0.689123	0.0237394	day2				day4				day6				day8				day14
				ENSMAUG00000015798	-1.27785	0.000483017	day2				day4				day6				day8				day14
				ENSMAUG00000015805	1.4265	3.4408e-05	day2				day4				day6				day8				day14
				ENSMAUG00000015808	-1.86014	2.39875e-06	day2				day4				day6				day8				day14
				ENSMAUG00000015811	1.59883	5.02392e-12	day2				day4				day6				day8				day14
				ENSMAUG00000015826	1.45244	0.00160813	day2				day4				day6				day8				day14
				ENSMAUG00000015829	1.63184	0.0181864	day2				day4				day6				day8				day14
				ENSMAUG00000015830	1.60964	0.00111096	day2				day4				day6				day8				day14
				ENSMAUG00000015836	-1.55784	1.10757e-05	day2				day4				day6				day8				day14
				ENSMAUG00000015841	-0.826738	0.00114729	day2				day4				day6				day8				day14
				ENSMAUG00000015843	1.37134	0.0142211	day2				day4				day6				day8				day14
				ENSMAUG00000015845	-1.02754	0.0354961	day2				day4				day6				day8				day14
				ENSMAUG00000015855	-0.649426	0.00318801	day2				day4				day6				day8				day14
				ENSMAUG00000015862	0.997712	0.00957605	day2				day4				day6				day8				day14
				ENSMAUG00000015863	1.35061	0.000176035	day2				day4				day6				day8				day14
				ENSMAUG00000015868	-1.67717	0.0310763	day2				day4				day6				day8				day14
				ENSMAUG00000015871	-0.741901	0.0215546	day2				day4				day6				day8				day14
				ENSMAUG00000015872	1.04232	0.00610323	day2				day4				day6				day8				day14
				ENSMAUG00000015902	-1.07852	0.00161674	day2				day4				day6				day8				day14
				ENSMAUG00000015906	1.21638	0.00117377	day2				day4				day6				day8				day14
				ENSMAUG00000015927	1.14319	7.54881e-15	day2				day4				day6				day8				day14
				ENSMAUG00000015937	1.35284	2.62938e-06	day2				day4				day6				day8				day14
				ENSMAUG00000015941	-1.04413	0.000371754	day2				day4				day6				day8				day14
				ENSMAUG00000015946	0.783492	0.000410243	day2				day4				day6				day8				day14
				ENSMAUG00000015949	-0.722974	0.000392455	day2				day4				day6				day8				day14
				ENSMAUG00000015952	0.94388	1.22134e-05	day2				day4				day6				day8				day14
				ENSMAUG00000015953	0.901445	0.0090848	day2				day4				day6				day8				day14
				ENSMAUG00000015954	0.807192	0.0355235	day2				day4				day6				day8				day14
				ENSMAUG00000016004	1.09968	0.0190785	day2				day4				day6				day8				day14
				ENSMAUG00000016010	-1.98562	0.000843383	day2				day4				day6				day8				day14
				ENSMAUG00000016032	0.714515	0.0262721	day2				day4				day6				day8				day14
				ENSMAUG00000016034	0.785935	0.00064337	day2				day4				day6				day8				day14
				ENSMAUG00000016036	-1.08469	0.0201866	day2				day4				day6				day8				day14
				ENSMAUG00000016040	1.49236	0.0049792	day2				day4				day6				day8				day14
				ENSMAUG00000016056	1.01774	2.69794e-07	day2				day4				day6				day8				day14
				ENSMAUG00000016057	0.706122	6.68404e-05	day2				day4				day6				day8				day14
				ENSMAUG00000016068	-1.39191	0.00509738	day2				day4				day6				day8				day14
				ENSMAUG00000016081	0.591052	0.0145281	day2				day4				day6				day8				day14
				ENSMAUG00000016093	-0.721916	0.00175028	day2				day4				day6				day8				day14
				ENSMAUG00000016102	-0.754241	0.0340019	day2				day4				day6				day8				day14
				ENSMAUG00000016103	0.911197	8.04334e-06	day2				day4				day6				day8				day14
				ENSMAUG00000016113	1.3519	4.89727e-11	day2				day4				day6				day8				day14
[truncated: 1,001 more rows]

## Sheet: lung
Row.names	log2FoldChange	padj	date	Row.names	log2FoldChange	padj	date	Row.names	log2FoldChange	padj	date	Row.names	log2FoldChange	padj	date	Row.names	log2FoldChange	padj	date	Row.names	log2FoldChange	padj	date
ENSMAUG00000000016	-0.79996	0.0211676	day1	ENSMAUG00000000006	-1.5608	0.0273737	day2	ENSMAUG00000000006	-0.655777	0.0324679	day4	ENSMAUG00000000019	1.03408	0.0204368	day6	ENSMAUG00000000004	-0.749485	0.011154	day8	ENSMAUG00000000406	-0.7139	0.00603042	day14
ENSMAUG00000000021	-2.18301	0.00164078	day1	ENSMAUG00000000010	-1.92075	0.0135447	day2	ENSMAUG00000000010	-0.849036	0.0186741	day4	ENSMAUG00000000025	1.48555	0.00215859	day6	ENSMAUG00000000006	-1.15227	7.57919e-08	day8	ENSMAUG00000000757	2.00229	0.00114371	day14
ENSMAUG00000000022	-0.700275	0.00315782	day1	ENSMAUG00000000019	-1.51888	0.0297368	day2	ENSMAUG00000000022	-0.996312	9.65598e-05	day4	ENSMAUG00000000028	1.42175	0.0171275	day6	ENSMAUG00000000010	-1.64027	6.56248e-08	day8	ENSMAUG00000005083	1.30485	0.000114869	day14
ENSMAUG00000000048	-0.865157	3.05637e-05	day1	ENSMAUG00000000022	-1.52559	0.0334954	day2	ENSMAUG00000000023	-0.791282	0.0154548	day4	ENSMAUG00000000032	1.97182	0.00274296	day6	ENSMAUG00000000016	-1.10133	0.000424674	day8	ENSMAUG00000009628	1.27912	0.00491405	day14
ENSMAUG00000000111	-0.782498	6.02558e-05	day1	ENSMAUG00000000023	-1.50996	0.0340703	day2	ENSMAUG00000000028	-0.91638	0.00286469	day4	ENSMAUG00000000033	3.70916	0.00360393	day6	ENSMAUG00000000019	-0.93144	0.00023065	day8	ENSMAUG00000013566	0.861718	0.0004256	day14
ENSMAUG00000000133	-1.08865	0.000583891	day1	ENSMAUG00000000028	-1.99876	0.0128703	day2	ENSMAUG00000000032	-0.804012	0.0169385	day4	ENSMAUG00000000048	-1.23808	4.21536e-05	day6	ENSMAUG00000000021	-2.48876	0.0172275	day8	ENSMAUG00000015130	0.815494	0.000114869	day14
ENSMAUG00000000232	-0.802565	0.0164043	day1	ENSMAUG00000000032	-2.1651	0.00349834	day2	ENSMAUG00000000033	-3.01944	0.00814583	day4	ENSMAUG00000000073	2.72404	8.14484e-11	day6	ENSMAUG00000000022	-1.2406	5.09367e-09	day8	ENSMAUG00000017067	-0.668541	0.0330881	day14
ENSMAUG00000000245	-0.661576	0.00207611	day1	ENSMAUG00000000035	-1.64014	0.0248925	day2	ENSMAUG00000000035	-0.976595	1.09455e-05	day4	ENSMAUG00000000078	-0.750474	0.0115378	day6	ENSMAUG00000000023	-1.09939	3.20606e-06	day8	ENSMAUG00000017372	0.596245	0.0154883	day14
ENSMAUG00000000290	-1.03831	5.20594e-10	day1	ENSMAUG00000000048	-0.765196	0.0243944	day2	ENSMAUG00000000088	3.48714	3.46516e-25	day4	ENSMAUG00000000085	0.585452	0.0254111	day6	ENSMAUG00000000025	-1.4742	1.02719e-08	day8	ENSMAUG00000018754	-0.68454	0.0146859	day14
ENSMAUG00000000325	-0.810465	0.0193913	day1	ENSMAUG00000000073	1.75169	0.00212591	day2	ENSMAUG00000000111	-1.27175	0.00597924	day4	ENSMAUG00000000087	-0.695647	4.47052e-06	day6	ENSMAUG00000000028	-1.1832	2.0888e-07	day8	ENSMAUG00000018854	0.788428	0.00325621	day14
ENSMAUG00000000340	-0.892862	0.0258109	day1	ENSMAUG00000000078	-1.25223	0.00535399	day2	ENSMAUG00000000133	-1.53373	0.0091216	day4	ENSMAUG00000000088	3.94216	1.18678e-34	day6	ENSMAUG00000000032	-0.956499	0.000522776	day8	ENSMAUG00000019557	-0.711601	0.0330881	day14
ENSMAUG00000000406	-1.07232	1.81835e-07	day1	ENSMAUG00000000085	-0.799969	0.0358896	day2	ENSMAUG00000000155	-1.02502	0.00765878	day4	ENSMAUG00000000095	1.27606	0.0291506	day6	ENSMAUG00000000035	-1.0428	2.60698e-07	day8	ENSMAUG00000021468	-1.52324	0.0432037	day14
ENSMAUG00000000433	-0.793424	6.23553e-07	day1	ENSMAUG00000000087	-0.750709	0.0483035	day2	ENSMAUG00000000226	1.18219	0.0177666	day4	ENSMAUG00000000096	-2.23052	0.0112736	day6	ENSMAUG00000000048	-0.767662	0.000125503	day8				day14
ENSMAUG00000000475	-0.704963	0.00451766	day1	ENSMAUG00000000088	3.30117	1.05412e-10	day2	ENSMAUG00000000245	-0.858381	0.0462897	day4	ENSMAUG00000000099	-1.11896	0.00108935	day6	ENSMAUG00000000088	1.8464	2.23114e-07	day8				day14
ENSMAUG00000000526	-0.898953	0.00845797	day1	ENSMAUG00000000111	-1.32655	0.0379653	day2	ENSMAUG00000000309	1.31692	0.000642994	day4	ENSMAUG00000000111	-1.9887	4.11072e-09	day6	ENSMAUG00000000111	-1.0963	1.42489e-08	day8				day14
ENSMAUG00000000583	-0.983992	1.81835e-07	day1	ENSMAUG00000000133	-1.64673	0.000427666	day2	ENSMAUG00000000320	-0.66758	0.0364872	day4	ENSMAUG00000000113	-1.2636	0.0440299	day6	ENSMAUG00000000130	1.18653	0.0241166	day8				day14
ENSMAUG00000000585	0.989074	0.0298845	day1	ENSMAUG00000000155	-1.03073	0.033203	day2	ENSMAUG00000000376	1.13007	3.01161e-06	day4	ENSMAUG00000000115	-1.38582	0.0187632	day6	ENSMAUG00000000133	-1.04681	0.000510466	day8				day14
ENSMAUG00000000639	1.33579	0.00076298	day1	ENSMAUG00000000220	1.01739	0.0326253	day2	ENSMAUG00000000402	-1.06739	0.0367385	day4	ENSMAUG00000000123	1.63407	1.40246e-06	day6	ENSMAUG00000000155	-0.750962	0.0055793	day8				day14
ENSMAUG00000000677	-0.782755	0.0135611	day1	ENSMAUG00000000232	-1.01906	0.00973088	day2	ENSMAUG00000000406	-0.912255	0.0420561	day4	ENSMAUG00000000125	0.639435	0.0318984	day6	ENSMAUG00000000232	-0.737471	0.0367039	day8				day14
ENSMAUG00000000684	1.4823	7.18535e-13	day1	ENSMAUG00000000245	-0.889264	0.0101869	day2	ENSMAUG00000000433	-1.20505	0.00122575	day4	ENSMAUG00000000127	-0.966417	0.0218735	day6	ENSMAUG00000000245	-0.633811	0.00199258	day8				day14
ENSMAUG00000000692	0.837747	0.00870208	day1	ENSMAUG00000000264	3.56107	0.0127836	day2	ENSMAUG00000000484	-0.967878	0.0181582	day4	ENSMAUG00000000128	0.994439	0.0361743	day6	ENSMAUG00000000258	0.875815	0.0358905	day8				day14
ENSMAUG00000000706	-1.23301	3.34521e-07	day1	ENSMAUG00000000290	-1.49786	4.26914e-05	day2	ENSMAUG00000000505	1.89151	0.0189714	day4	ENSMAUG00000000133	-3.24177	9.06026e-13	day6	ENSMAUG00000000290	-0.777814	7.12529e-05	day8				day14
ENSMAUG00000000719	-0.706717	0.0267131	day1	ENSMAUG00000000297	-1.02142	0.0298465	day2	ENSMAUG00000000512	-0.826579	0.0106464	day4	ENSMAUG00000000146	0.79333	0.00385387	day6	ENSMAUG00000000301	-0.878753	0.000699846	day8				day14
ENSMAUG00000000736	-0.992219	0.00476398	day1	ENSMAUG00000000310	0.953701	0.019021	day2	ENSMAUG00000000515	0.617017	0.0261299	day4	ENSMAUG00000000155	-1.4075	1.01314e-05	day6	ENSMAUG00000000340	-0.78185	0.0407793	day8				day14
ENSMAUG00000000757	1.55137	0.00981283	day1	ENSMAUG00000000319	-1.00027	0.0452881	day2	ENSMAUG00000000519	1.08182	0.00338639	day4	ENSMAUG00000000158	-1.03064	0.019542	day6	ENSMAUG00000000402	-0.948791	0.0309564	day8				day14
ENSMAUG00000000814	-0.752412	3.02473e-05	day1	ENSMAUG00000000325	-1.24561	0.0342438	day2	ENSMAUG00000000534	-1.29067	0.0147565	day4	ENSMAUG00000000177	-2.50439	0.000578467	day6	ENSMAUG00000000406	-0.92329	3.47471e-08	day8				day14
ENSMAUG00000000851	-0.705637	0.0378	day1	ENSMAUG00000000343	-1.04683	0.00408776	day2	ENSMAUG00000000543	-0.923155	0.0257483	day4	ENSMAUG00000000180	-2.49019	2.29019e-05	day6	ENSMAUG00000000433	-0.67937	3.93671e-06	day8				day14
ENSMAUG00000000869	-0.761528	0.0390762	day1	ENSMAUG00000000345	-1.02262	0.0312199	day2	ENSMAUG00000000583	-1.3834	0.000128932	day4	ENSMAUG00000000192	-1.80139	0.0202495	day6	ENSMAUG00000000440	0.629031	0.00804079	day8				day14
ENSMAUG00000000886	-0.625201	0.0179526	day1	ENSMAUG00000000376	0.782487	0.0105057	day2	ENSMAUG00000000675	-1.37003	0.00292159	day4	ENSMAUG00000000193	2.40468	5.26629e-09	day6	ENSMAUG00000000454	0.669781	0.00102494	day8				day14
ENSMAUG00000000897	-0.616767	0.0445261	day1	ENSMAUG00000000378	1.33718	0.00176446	day2	ENSMAUG00000000736	-1.14354	0.0142641	day4	ENSMAUG00000000220	1.51434	7.03562e-06	day6	ENSMAUG00000000507	-0.759938	2.23114e-07	day8				day14
ENSMAUG00000000903	-0.713518	0.0007214	day1	ENSMAUG00000000406	-0.785483	0.0427339	day2	ENSMAUG00000000753	0.756052	0.0105425	day4	ENSMAUG00000000226	2.11656	9.61217e-09	day6	ENSMAUG00000000522	-1.29584	0.0266712	day8				day14
ENSMAUG00000001027	0.653561	0.0117276	day1	ENSMAUG00000000423	-1.26381	0.000356846	day2	ENSMAUG00000000757	-4.0333	4.08294e-12	day4	ENSMAUG00000000232	-3.39377	7.05664e-18	day6	ENSMAUG00000000526	-0.692146	0.0358905	day8				day14
ENSMAUG00000001107	0.916197	3.66163e-06	day1	ENSMAUG00000000433	-1.2668	0.00912145	day2	ENSMAUG00000000767	0.640837	0.00211235	day4	ENSMAUG00000000239	-3.39302	4.62193e-09	day6	ENSMAUG00000000530	-0.740833	0.00262782	day8				day14
ENSMAUG00000001126	-0.720226	0.00102285	day1	ENSMAUG00000000438	1.04963	0.0146893	day2	ENSMAUG00000000774	1.06913	0.0477403	day4	ENSMAUG00000000245	-1.6012	1.39956e-08	day6	ENSMAUG00000000583	-1.07258	3.30786e-10	day8				day14
ENSMAUG00000001188	-0.901346	0.00026199	day1	ENSMAUG00000000455	1.64077	0.0363597	day2	ENSMAUG00000000828	-0.701381	0.0128332	day4	ENSMAUG00000000254	-2.64277	2.65167e-06	day6	ENSMAUG00000000611	-0.780814	0.0367039	day8				day14
ENSMAUG00000001207	-0.601845	0.0113678	day1	ENSMAUG00000000462	1.3764	0.0055544	day2	ENSMAUG00000000847	-0.628697	0.0485645	day4	ENSMAUG00000000262	-1.40512	7.24884e-11	day6	ENSMAUG00000000633	-0.752278	0.00914413	day8				day14
ENSMAUG00000001208	-0.632163	0.0422559	day1	ENSMAUG00000000467	1.16933	0.00649575	day2	ENSMAUG00000000857	1.08571	1.01877e-05	day4	ENSMAUG00000000264	4.25523	1.04544e-05	day6	ENSMAUG00000000651	0.971831	0.0474375	day8				day14
ENSMAUG00000001290	-0.981223	0.00389749	day1	ENSMAUG00000000481	2.50008	0.0434139	day2	ENSMAUG00000000903	-0.605204	0.00925897	day4	ENSMAUG00000000283	-1.33663	0.00046806	day6	ENSMAUG00000000692	0.73949	0.0189339	day8				day14
ENSMAUG00000001364	-0.845184	0.00189506	day1	ENSMAUG00000000483	1.11414	0.0146029	day2	ENSMAUG00000000921	0.958436	0.0364872	day4	ENSMAUG00000000290	-2.31838	1.74884e-29	day6	ENSMAUG00000000706	-0.873617	0.000350798	day8				day14
ENSMAUG00000001410	-0.800925	0.021687	day1	ENSMAUG00000000484	-1.50498	0.0252672	day2	ENSMAUG00000000972	1.00155	0.044888	day4	ENSMAUG00000000300	-1.11702	4.48458e-05	day6	ENSMAUG00000000736	-1.36423	8.92154e-05	day8				day14
ENSMAUG00000001415	-0.807347	0.000131816	day1	ENSMAUG00000000487	-0.88976	0.0244833	day2	ENSMAUG00000001027	1.2725	0.00201171	day4	ENSMAUG00000000301	-0.666387	0.0287524	day6	ENSMAUG00000000814	-0.81558	1.10883e-05	day8				day14
ENSMAUG00000001438	-1.11006	1.82604e-07	day1	ENSMAUG00000000505	1.64025	0.000337128	day2	ENSMAUG00000001076	-0.730439	0.0461792	day4	ENSMAUG00000000309	1.83045	5.70505e-08	day6	ENSMAUG00000000847	-0.63807	0.0120778	day8				day14
ENSMAUG00000002084	-0.859343	5.23611e-06	day1	ENSMAUG00000000507	-0.929555	0.04107	day2	ENSMAUG00000001079	0.7582	0.00440863	day4	ENSMAUG00000000314	-1.97941	0.0196805	day6	ENSMAUG00000000861	1.2928	0.0030716	day8				day14
ENSMAUG00000002119	1.07951	0.0322343	day1	ENSMAUG00000000515	0.978315	0.0148516	day2	ENSMAUG00000001095	2.5276	2.97364e-07	day4	ENSMAUG00000000317	2.84011	5.80196e-10	day6	ENSMAUG00000000870	-2.48607	0.0134608	day8				day14
ENSMAUG00000002125	-0.623685	0.0357448	day1	ENSMAUG00000000519	0.923314	0.00923325	day2	ENSMAUG00000001116	0.900443	0.00629293	day4	ENSMAUG00000000319	-1.44008	0.00100686	day6	ENSMAUG00000000881	0.741087	0.0110781	day8				day14
ENSMAUG00000002285	0.739784	0.0437805	day1	ENSMAUG00000000526	-1.28909	0.00486012	day2	ENSMAUG00000001136	-0.820018	0.0116488	day4	ENSMAUG00000000320	-0.84251	0.00286546	day6	ENSMAUG00000000903	-1.03122	7.74112e-07	day8				day14
ENSMAUG00000002411	-0.731605	0.0383206	day1	ENSMAUG00000000535	-1.71574	0.0109612	day2	ENSMAUG00000001207	-0.81077	0.0169385	day4	ENSMAUG00000000325	-2.16229	1.99581e-09	day6	ENSMAUG00000000913	0.699957	0.0399871	day8				day14
ENSMAUG00000002463	-0.808659	0.01581	day1	ENSMAUG00000000543	-1.28474	0.00257201	day2	ENSMAUG00000001230	0.843922	6.39062e-06	day4	ENSMAUG00000000327	1.63885	9.80689e-07	day6	ENSMAUG00000000930	0.696736	0.0331483	day8				day14
ENSMAUG00000002697	-0.726799	0.00344687	day1	ENSMAUG00000000560	-1.12574	0.0151012	day2	ENSMAUG00000001241	0.634524	0.0107355	day4	ENSMAUG00000000343	-1.44845	4.04569e-07	day6	ENSMAUG00000000956	-0.914306	0.017656	day8				day14
ENSMAUG00000002734	-1.27311	0.0474185	day1	ENSMAUG00000000566	0.963996	0.0230515	day2	ENSMAUG00000001246	-0.892075	0.0273208	day4	ENSMAUG00000000345	-0.757015	0.00377769	day6	ENSMAUG00000001027	1.53435	1.71301e-11	day8				day14
ENSMAUG00000002809	-1.00307	0.00963655	day1	ENSMAUG00000000583	-1.68484	0.000286937	day2	ENSMAUG00000001290	-0.861622	0.0109186	day4	ENSMAUG00000000350	1.65838	0.00369711	day6	ENSMAUG00000001040	-0.878261	0.0152124	day8				day14
ENSMAUG00000002841	-0.645782	0.017674	day1	ENSMAUG00000000585	1.0212	0.0308354	day2	ENSMAUG00000001301	-0.725522	0.00270229	day4	ENSMAUG00000000361	-0.932761	4.86323e-07	day6	ENSMAUG00000001079	0.681056	5.27466e-06	day8				day14
ENSMAUG00000002868	-0.767946	0.00192317	day1	ENSMAUG00000000593	-0.803124	0.0281683	day2	ENSMAUG00000001317	-1.22149	2.81495e-07	day4	ENSMAUG00000000368	0.730826	0.0491929	day6	ENSMAUG00000001095	1.90434	0.000206879	day8				day14
ENSMAUG00000003215	-1.06323	2.80002e-07	day1	ENSMAUG00000000639	3.80775	8.94359e-09	day2	ENSMAUG00000001352	0.618338	0.0489832	day4	ENSMAUG00000000373	0.656022	0.00320271	day6	ENSMAUG00000001107	0.957516	2.31074e-06	day8				day14
ENSMAUG00000003437	-0.763795	0.0243133	day1	ENSMAUG00000000670	2.29541	0.0372998	day2	ENSMAUG00000001364	-0.725395	0.0369151	day4	ENSMAUG00000000376	1.20544	1.57184e-05	day6	ENSMAUG00000001116	0.592756	0.0380482	day8				day14
ENSMAUG00000003523	-0.645896	0.000374372	day1	ENSMAUG00000000674	1.74729	0.00192947	day2	ENSMAUG00000001460	0.922199	0.00953197	day4	ENSMAUG00000000377	-1.94665	0.034061	day6	ENSMAUG00000001120	0.793803	0.0306877	day8				day14
ENSMAUG00000003549	-0.67538	6.34644e-06	day1	ENSMAUG00000000675	-1.76666	0.000251818	day2	ENSMAUG00000001486	-0.653324	0.0227033	day4	ENSMAUG00000000386	2.23395	2.98599e-10	day6	ENSMAUG00000001126	-0.733607	0.0007371	day8				day14
ENSMAUG00000003775	-0.887589	0.00183877	day1	ENSMAUG00000000677	-1.38708	0.00196143	day2	ENSMAUG00000001692	3.13903	3.78819e-06	day4	ENSMAUG00000000391	1.38167	2.26726e-06	day6	ENSMAUG00000001136	-0.65124	0.0005961	day8				day14
ENSMAUG00000004105	-0.654479	0.00466395	day1	ENSMAUG00000000684	0.841027	0.0299051	day2	ENSMAUG00000001713	-0.8191	1.92691e-07	day4	ENSMAUG00000000394	0.608557	0.0115548	day6	ENSMAUG00000001146	0.721404	0.00440212	day8				day14
ENSMAUG00000004131	0.594932	0.0161241	day1	ENSMAUG00000000694	-0.933004	0.0196939	day2	ENSMAUG00000001828	-0.658556	0.035242	day4	ENSMAUG00000000400	-1.17322	0.000177069	day6	ENSMAUG00000001179	0.598521	0.0309219	day8				day14
ENSMAUG00000004256	0.701102	0.0441529	day1	ENSMAUG00000000695	-0.986177	0.018241	day2	ENSMAUG00000001839	1.2197	5.57482e-05	day4	ENSMAUG00000000401	-0.923766	0.0349972	day6	ENSMAUG00000001188	-0.605452	0.0135707	day8				day14
ENSMAUG00000004325	-0.945813	0.00139938	day1	ENSMAUG00000000706	-1.38886	0.00218653	day2	ENSMAUG00000001937	-0.746223	0.0294849	day4	ENSMAUG00000000403	1.3331	5.97568e-06	day6	ENSMAUG00000001222	0.957701	0.00153239	day8				day14
ENSMAUG00000004398	-0.928676	0.013978	day1	ENSMAUG00000000712	1.11053	0.0218085	day2	ENSMAUG00000002090	0.909943	0.00627062	day4	ENSMAUG00000000406	-2.19174	3.28753e-30	day6	ENSMAUG00000001230	0.776011	2.03537e-05	day8				day14
ENSMAUG00000004455	1.98416	0.00825722	day1	ENSMAUG00000000719	-1.05266	0.0211837	day2	ENSMAUG00000002118	-0.737572	0.0281857	day4	ENSMAUG00000000411	0.830233	0.0231552	day6	ENSMAUG00000001241	0.703833	0.00518243	day8				day14
ENSMAUG00000004559	-0.641402	0.00022869	day1	ENSMAUG00000000724	1.071	0.0123776	day2	ENSMAUG00000002119	2.58328	1.06174e-10	day4	ENSMAUG00000000423	-1.34652	0.000127753	day6	ENSMAUG00000001246	-0.805965	0.00432983	day8				day14
ENSMAUG00000004976	-0.823706	0.000807493	day1	ENSMAUG00000000736	-1.3129	0.00428581	day2	ENSMAUG00000002228	-0.90163	0.00270229	day4	ENSMAUG00000000425	2.11589	2.79363e-08	day6	ENSMAUG00000001278	0.662895	0.0283621	day8				day14
ENSMAUG00000005028	-0.60719	0.00620902	day1	ENSMAUG00000000738	0.93944	0.0276002	day2	ENSMAUG00000002308	1.93225	7.57423e-06	day4	ENSMAUG00000000428	-2.03536	0.000934321	day6	ENSMAUG00000001290	-0.90679	0.00204774	day8				day14
ENSMAUG00000005063	-0.888523	0.01581	day1	ENSMAUG00000000757	2.93463	4.6968e-09	day2	ENSMAUG00000002395	0.993233	0.00322164	day4	ENSMAUG00000000431	0.78278	0.0242616	day6	ENSMAUG00000001317	-0.913509	5.04608e-18	day8				day14
ENSMAUG00000005083	1.04868	1.81835e-07	day1	ENSMAUG00000000800	1.36292	0.0315157	day2	ENSMAUG00000002414	1.02848	3.92516e-05	day4	ENSMAUG00000000433	-1.69838	4.03136e-09	day6	ENSMAUG00000001342	0.624887	0.0297904	day8				day14
ENSMAUG00000005168	0.632037	0.0406273	day1	ENSMAUG00000000814	-0.723254	0.0444376	day2	ENSMAUG00000002425	0.638485	0.00972963	day4	ENSMAUG00000000435	-1.81944	0.00294099	day6	ENSMAUG00000001364	-0.638263	0.0167969	day8				day14
ENSMAUG00000005220	0.598738	0.0245843	day1	ENSMAUG00000000840	-0.66038	0.0252672	day2	ENSMAUG00000002470	4.21841	4.84783e-14	day4	ENSMAUG00000000438	1.2363	2.90405e-05	day6	ENSMAUG00000001378	-0.90987	0.0403167	day8				day14
ENSMAUG00000005513	-0.811796	0.0104334	day1	ENSMAUG00000000851	-1.10768	0.0239148	day2	ENSMAUG00000002638	-0.801847	0.00765878	day4	ENSMAUG00000000440	-0.688846	0.0182237	day6	ENSMAUG00000001410	-0.831152	0.0169006	day8				day14
ENSMAUG00000005644	0.681671	0.0452481	day1	ENSMAUG00000000853	-0.911583	0.032211	day2	ENSMAUG00000002664	1.37572	0.00704661	day4	ENSMAUG00000000445	-1.2268	1.26378e-05	day6	ENSMAUG00000001414	0.685851	0.00999025	day8				day14
ENSMAUG00000005850	-0.618096	0.0353558	day1	ENSMAUG00000000857	1.63397	2.47336e-08	day2	ENSMAUG00000002772	-0.766597	0.0433366	day4	ENSMAUG00000000446	-1.91432	4.85211e-05	day6	ENSMAUG00000001434	1.30598	0.00766236	day8				day14
ENSMAUG00000006208	-0.956665	0.011348	day1	ENSMAUG00000000861	1.28372	0.0179463	day2	ENSMAUG00000002837	-1.19942	0.0281851	day4	ENSMAUG00000000447	0.725742	0.00560296	day6	ENSMAUG00000001438	-0.684953	0.00111319	day8				day14
ENSMAUG00000006323	-0.944615	0.00307526	day1	ENSMAUG00000000869	-1.08297	0.0141032	day2	ENSMAUG00000002849	-1.20708	3.98389e-05	day4	ENSMAUG00000000451	-1.05361	0.000233157	day6	ENSMAUG00000001460	0.84554	0.000405575	day8				day14
ENSMAUG00000006423	-0.694324	0.0483989	day1	ENSMAUG00000000884	1.75802	0.00551213	day2	ENSMAUG00000003007	1.43959	0.034682	day4	ENSMAUG00000000454	-0.731108	0.00750657	day6	ENSMAUG00000001476	-0.775966	2.29664e-09	day8				day14
ENSMAUG00000006454	-1.15081	1.21456e-07	day1	ENSMAUG00000000886	-1.47181	0.000148177	day2	ENSMAUG00000003090	1.28185	0.00797017	day4	ENSMAUG00000000455	-1.48563	0.0154162	day6	ENSMAUG00000001535	0.7307	0.000306015	day8				day14
ENSMAUG00000006560	0.950161	0.0408568	day1	ENSMAUG00000000893	1.38917	0.00595412	day2	ENSMAUG00000003120	0.876326	0.000430808	day4	ENSMAUG00000000456	-1.07046	0.0191297	day6	ENSMAUG00000001591	1.20923	0.0115674	day8				day14
ENSMAUG00000006696	-0.600135	0.0140112	day1	ENSMAUG00000000900	-1.56543	0.000760401	day2	ENSMAUG00000003215	-1.28892	0.0109597	day4	ENSMAUG00000000462	3.12237	1.94773e-11	day6	ENSMAUG00000001647	-0.776826	0.0350401	day8				day14
ENSMAUG00000006739	-0.929359	5.58389e-07	day1	ENSMAUG00000000903	-1.15516	0.0183757	day2	ENSMAUG00000003276	0.913738	0.00768627	day4	ENSMAUG00000000463	-2.50709	2.82605e-05	day6	ENSMAUG00000001692	1.25858	0.0132601	day8				day14
ENSMAUG00000006788	-0.842321	0.0340181	day1	ENSMAUG00000000921	1.47039	0.00525594	day2	ENSMAUG00000003363	0.611923	0.00996247	day4	ENSMAUG00000000464	1.12691	3.95443e-06	day6	ENSMAUG00000001693	0.691553	0.00998974	day8				day14
ENSMAUG00000006919	0.587038	0.0358858	day1	ENSMAUG00000000924	-0.721994	0.0160648	day2	ENSMAUG00000003375	-1.01494	0.0113142	day4	ENSMAUG00000000465	-0.985042	0.0131927	day6	ENSMAUG00000001839	0.779857	0.0102338	day8				day14
ENSMAUG00000006982	-1.03977	0.0137348	day1	ENSMAUG00000000954	1.33349	0.0298611	day2	ENSMAUG00000003396	2.01226	9.84672e-05	day4	ENSMAUG00000000468	-1.1087	3.66106e-05	day6	ENSMAUG00000001903	0.931564	0.000242485	day8				day14
ENSMAUG00000007124	-0.900589	2.32993e-06	day1	ENSMAUG00000000961	-0.727825	0.0424141	day2	ENSMAUG00000003416	-0.902892	5.29375e-08	day4	ENSMAUG00000000475	-1.55165	1.8247e-07	day6	ENSMAUG00000001937	-1.02225	0.000188644	day8				day14
ENSMAUG00000007230	-0.711958	6.85169e-05	day1	ENSMAUG00000000972	1.61462	0.00923325	day2	ENSMAUG00000003449	0.649862	1.04461e-12	day4	ENSMAUG00000000477	-1.18262	0.0223258	day6	ENSMAUG00000002084	-0.622046	0.00847628	day8				day14
ENSMAUG00000007265	-0.657436	0.037036	day1	ENSMAUG00000000978	-0.991854	0.0490849	day2	ENSMAUG00000003466	1.85845	3.42735e-06	day4	ENSMAUG00000000478	-2.50454	0.00365139	day6	ENSMAUG00000002090	0.845197	0.00378981	day8				day14
ENSMAUG00000007356	0.611683	0.00466395	day1	ENSMAUG00000000998	1.14428	0.00847447	day2	ENSMAUG00000003535	-1.32056	0.000476447	day4	ENSMAUG00000000479	1.62067	4.58389e-09	day6	ENSMAUG00000002092	-0.688496	0.000764711	day8				day14
ENSMAUG00000007439	-1.03552	4.8448e-11	day1	ENSMAUG00000001001	1.50729	0.000734229	day2	ENSMAUG00000003601	0.627519	0.00534699	day4	ENSMAUG00000000481	2.22478	0.0187887	day6	ENSMAUG00000002119	0.971326	0.0130761	day8				day14
ENSMAUG00000007546	-0.664722	0.00484359	day1	ENSMAUG00000001006	1.08332	0.0246824	day2	ENSMAUG00000003775	-0.755995	0.0443982	day4	ENSMAUG00000000483	0.851752	0.0302588	day6	ENSMAUG00000002141	1.33918	0.0398806	day8				day14
ENSMAUG00000007657	-0.751779	0.0428517	day1	ENSMAUG00000001043	3.90445	0.00905175	day2	ENSMAUG00000003927	2.3462	1.10212e-06	day4	ENSMAUG00000000484	-1.11447	0.00112869	day6	ENSMAUG00000002228	-0.697322	0.00613658	day8				day14
ENSMAUG00000007675	0.766576	0.0353558	day1	ENSMAUG00000001057	0.903657	0.00886002	day2	ENSMAUG00000004006	0.878642	0.0262913	day4	ENSMAUG00000000485	-0.88485	0.00223868	day6	ENSMAUG00000002264	0.90552	0.0462413	day8				day14
ENSMAUG00000007688	-0.914771	6.02558e-05	day1	ENSMAUG00000001058	-1.04462	0.0402003	day2	ENSMAUG00000004011	-0.960878	0.00357919	day4	ENSMAUG00000000487	-2.01443	7.49281e-08	day6	ENSMAUG00000002278	-0.747645	0.0331483	day8				day14
ENSMAUG00000007794	-0.868549	0.00275495	day1	ENSMAUG00000001076	-0.939767	0.0186616	day2	ENSMAUG00000004105	-1.06071	0.00119132	day4	ENSMAUG00000000489	0.858268	0.00158247	day6	ENSMAUG00000002295	1.09701	0.000484873	day8				day14
ENSMAUG00000007839	-0.688834	0.017674	day1	ENSMAUG00000001079	1.63308	0.00288241	day2	ENSMAUG00000004294	5.08307	3.58681e-25	day4	ENSMAUG00000000493	-1.33118	0.00794931	day6	ENSMAUG00000002308	1.49787	0.000617432	day8				day14
ENSMAUG00000007882	-1.0943	3.27132e-05	day1	ENSMAUG00000001085	-0.791564	0.000961994	day2	ENSMAUG00000004455	-2.9639	0.0203947	day4	ENSMAUG00000000494	0.869209	0.0155042	day6	ENSMAUG00000002385	-0.649894	0.0256477	day8				day14
ENSMAUG00000008002	-1.00871	0.021687	day1	ENSMAUG00000001093	-0.911267	0.0332056	day2	ENSMAUG00000004534	-1.44646	0.0167038	day4	ENSMAUG00000000498	1.16937	1.581e-07	day6	ENSMAUG00000002395	0.894318	0.00148626	day8				day14
ENSMAUG00000008014	-0.753816	0.00616562	day1	ENSMAUG00000001095	3.34151	2.81369e-09	day2	ENSMAUG00000004539	-0.70789	0.0367413	day4	ENSMAUG00000000503	-1.22489	0.000373229	day6	ENSMAUG00000002414	0.971708	1.38611e-06	day8				day14
ENSMAUG00000008037	1.51662	1.2677e-09	day1	ENSMAUG00000001126	-1.23319	0.0100292	day2	ENSMAUG00000004550	0.781277	0.0111971	day4	ENSMAUG00000000505	3.91757	2.1179e-18	day6	ENSMAUG00000002470	4.0283	8.02522e-18	day8				day14
ENSMAUG00000008043	-1.20989	8.87873e-06	day1	ENSMAUG00000001136	-1.00883	0.00716957	day2	ENSMAUG00000004559	-0.952474	0.0142641	day4	ENSMAUG00000000507	-1.16131	5.05863e-12	day6	ENSMAUG00000002638	-0.706121	0.00707877	day8				day14
ENSMAUG00000008060	-1.15756	3.66163e-06	day1	ENSMAUG00000001145	1.57329	0.00435392	day2	ENSMAUG00000005083	2.7501	1.56055e-17	day4	ENSMAUG00000000509	-2.94381	5.36808e-10	day6	ENSMAUG00000002679	-0.668324	0.00413021	day8				day14
ENSMAUG00000008075	-1.37671	0.00647305	day1	ENSMAUG00000001147	0.907652	0.00195883	day2	ENSMAUG00000005100	0.77639	0.0211826	day4	ENSMAUG00000000512	-1.31879	1.31464e-06	day6	ENSMAUG00000002697	-0.618372	0.0170957	day8				day14
ENSMAUG00000008124	-0.657834	0.00826351	day1	ENSMAUG00000001161	1.06352	0.00904726	day2	ENSMAUG00000005220	2.14509	5.30293e-10	day4	ENSMAUG00000000517	-1.073	0.00398495	day6	ENSMAUG00000002700	0.740903	0.0448694	day8				day14
ENSMAUG00000008142	-1.0877	9.89649e-06	day1	ENSMAUG00000001188	-1.42657	0.0151012	day2	ENSMAUG00000005236	2.05203	0.0236401	day4	ENSMAUG00000000519	2.29574	4.18101e-15	day6	ENSMAUG00000002744	0.837165	0.00804079	day8				day14
ENSMAUG00000008204	-0.598114	0.00141528	day1	ENSMAUG00000001207	-1.39911	0.00490988	day2	ENSMAUG00000005256	-0.970773	0.000346428	day4	ENSMAUG00000000526	-1.58422	9.43513e-05	day6	ENSMAUG00000002837	-1.23146	0.00726011	day8				day14
ENSMAUG00000008210	-0.782276	2.90545e-05	day1	ENSMAUG00000001208	-1.14695	0.00958287	day2	ENSMAUG00000005597	0.759892	6.69081e-05	day4	ENSMAUG00000000531	-2.89785	8.41605e-13	day6	ENSMAUG00000002849	-0.661033	0.00299218	day8				day14
ENSMAUG00000008232	-0.732135	0.019763	day1	ENSMAUG00000001230	0.644966	0.0131207	day2	ENSMAUG00000005644	1.02148	0.0127421	day4	ENSMAUG00000000534	-2.54345	1.16096e-09	day6	ENSMAUG00000002865	0.895958	0.0182357	day8				day14
ENSMAUG00000008234	-0.718733	0.0115145	day1	ENSMAUG00000001234	1.13224	0.0483599	day2	ENSMAUG00000005811	-0.762652	0.0163132	day4	ENSMAUG00000000535	1.51886	0.00110149	day6	ENSMAUG00000003109	-0.665143	0.0120149	day8				day14
ENSMAUG00000008330	-1.58312	1.33491e-08	day1	ENSMAUG00000001246	-1.21651	0.0227019	day2	ENSMAUG00000005999	1.43853	9.28716e-07	day4	ENSMAUG00000000542	0.638622	0.00125959	day6	ENSMAUG00000003120	0.858082	4.02133e-05	day8				day14
ENSMAUG00000008358	-0.645902	0.00288483	day1	ENSMAUG00000001265	-1.21652	0.00733106	day2	ENSMAUG00000006030	-0.896592	0.0181582	day4	ENSMAUG00000000543	-1.0026	0.00868487	day6	ENSMAUG00000003122	-0.74189	7.12529e-05	day8				day14
ENSMAUG00000008381	-0.641959	0.00269663	day1	ENSMAUG00000001276	-1.01191	0.0148516	day2	ENSMAUG00000006212	-0.797208	0.0183967	day4	ENSMAUG00000000545	-2.92576	2.7108e-05	day6	ENSMAUG00000003142	0.634247	0.00581487	day8				day14
ENSMAUG00000008404	-0.952003	0.00226582	day1	ENSMAUG00000001277	-1.26417	0.0234636	day2	ENSMAUG00000006323	-1.42233	0.00771156	day4	ENSMAUG00000000547	1.99612	1.5353e-05	day6	ENSMAUG00000003276	0.64955	0.0135707	day8				day14
ENSMAUG00000008525	-0.665108	0.000618204	day1	ENSMAUG00000001278	1.33222	0.0320341	day2	ENSMAUG00000006374	0.677051	0.0338574	day4	ENSMAUG00000000551	-1.84052	0.00499341	day6	ENSMAUG00000003322	1.47558	8.23661e-06	day8				day14
ENSMAUG00000008563	-0.71753	0.0267131	day1	ENSMAUG00000001301	-1.05766	0.0404536	day2	ENSMAUG00000006379	-0.952063	0.0133672	day4	ENSMAUG00000000557	-3.05109	0.000125175	day6	ENSMAUG00000003363	1.5429	5.697e-17	day8				day14
ENSMAUG00000008584	0.67285	0.00826351	day1	ENSMAUG00000001317	-0.909945	0.00503132	day2	ENSMAUG00000006402	-0.876453	0.00438097	day4	ENSMAUG00000000558	-1.96903	0.00248081	day6	ENSMAUG00000003375	-0.835428	1.69853e-07	day8				day14
ENSMAUG00000008592	0.851554	0.0453126	day1	ENSMAUG00000001324	1.39523	0.00843985	day2	ENSMAUG00000006414	1.10984	0.0456697	day4	ENSMAUG00000000559	1.04663	0.00260026	day6	ENSMAUG00000003378	0.630659	0.000109281	day8				day14
ENSMAUG00000008607	-0.936615	5.88174e-07	day1	ENSMAUG00000001325	1.15871	0.0452881	day2	ENSMAUG00000006536	-1.1662	0.0072382	day4	ENSMAUG00000000564	-1.25303	0.000219876	day6	ENSMAUG00000003396	0.982939	0.02531	day8				day14
ENSMAUG00000008832	-0.621336	0.00542267	day1	ENSMAUG00000001335	1.58728	0.00192947	day2	ENSMAUG00000006589	0.937309	0.000117433	day4	ENSMAUG00000000566	0.85888	0.00341883	day6	ENSMAUG00000003437	-1.0031	0.00117048	day8				day14
ENSMAUG00000008892	-0.784899	3.02473e-05	day1	ENSMAUG00000001337	3.72722	0.0141604	day2	ENSMAUG00000006700	-1.2519	0.034682	day4	ENSMAUG00000000574	-1.21835	0.023018	day6	ENSMAUG00000003449	0.645818	1.37987e-17	day8				day14
ENSMAUG00000008896	-1.15828	6.42877e-09	day1	ENSMAUG00000001348	-1.25999	0.00804979	day2	ENSMAUG00000006713	-0.761325	0.0374276	day4	ENSMAUG00000000575	0.858913	4.07795e-05	day6	ENSMAUG00000003535	-0.776635	0.0077897	day8				day14
ENSMAUG00000008906	-0.637374	0.000771067	day1	ENSMAUG00000001361	1.4285	0.0106877	day2	ENSMAUG00000006715	0.890512	0.00739783	day4	ENSMAUG00000000582	-1.12544	1.91176e-05	day6	ENSMAUG00000003571	1.12902	0.0124423	day8				day14
ENSMAUG00000008921	-0.596288	0.0094489	day1	ENSMAUG00000001364	-1.23228	0.014472	day2	ENSMAUG00000006739	-1.509	0.00408962	day4	ENSMAUG00000000583	-2.51644	5.45517e-23	day6	ENSMAUG00000003609	1.28593	0.00638679	day8				day14
ENSMAUG00000008926	0.729335	0.00334391	day1	ENSMAUG00000001368	1.05727	0.0360742	day2	ENSMAUG00000006765	0.8998	0.016586	day4	ENSMAUG00000000584	-1.24238	0.0254433	day6	ENSMAUG00000003715	-0.722978	0.0337122	day8				day14
ENSMAUG00000009045	-0.738359	1.03918e-05	day1	ENSMAUG00000001376	0.738976	0.0463406	day2	ENSMAUG00000006821	1.1481	0.0176271	day4	ENSMAUG00000000585	3.19194	1.60669e-12	day6	ENSMAUG00000003857	-0.898761	0.02531	day8				day14
ENSMAUG00000009053	-0.744476	0.00476398	day1	ENSMAUG00000001410	-1.4729	0.00104571	day2	ENSMAUG00000007090	-1.45613	0.00357919	day4	ENSMAUG00000000589	1.90452	5.07146e-06	day6	ENSMAUG00000003890	0.602449	0.000701072	day8				day14
ENSMAUG00000009137	-1.12917	1.47572e-11	day1	ENSMAUG00000001415	-1.40244	0.0071228	day2	ENSMAUG00000007175	1.35444	3.13227e-06	day4	ENSMAUG00000000590	-3.04867	4.47348e-08	day6	ENSMAUG00000003927	1.46974	0.00117457	day8				day14
ENSMAUG00000009143	-0.893857	1.4567e-05	day1	ENSMAUG00000001434	1.70011	0.0115642	day2	ENSMAUG00000007229	-0.898773	0.00739476	day4	ENSMAUG00000000591	1.2661	0.0154215	day6	ENSMAUG00000003983	-0.630557	0.000266371	day8				day14
ENSMAUG00000009329	-0.899192	0.0218598	day1	ENSMAUG00000001438	-1.10409	0.00362985	day2	ENSMAUG00000007383	-0.743019	1.3014e-06	day4	ENSMAUG00000000600	-1.27729	0.0170111	day6	ENSMAUG00000004011	-0.806809	1.09603e-09	day8				day14
ENSMAUG00000009339	-0.926914	0.00304241	day1	ENSMAUG00000001460	0.911863	0.0346766	day2	ENSMAUG00000007501	-1.15643	0.00617646	day4	ENSMAUG00000000604	1.5947	0.00133208	day6	ENSMAUG00000004040	-0.682021	6.60555e-10	day8				day14
ENSMAUG00000009342	0.678227	0.00334391	day1	ENSMAUG00000001474	1.47967	0.0221243	day2	ENSMAUG00000007546	-0.864017	0.0456697	day4	ENSMAUG00000000617	0.859115	0.000851435	day6	ENSMAUG00000004082	0.687563	0.0317185	day8				day14
ENSMAUG00000009382	-0.893019	0.0175324	day1	ENSMAUG00000001495	1.08245	0.03585	day2	ENSMAUG00000007571	0.607288	0.00136255	day4	ENSMAUG00000000622	1.2756	0.034168	day6	ENSMAUG00000004105	-0.768866	0.000333078	day8				day14
ENSMAUG00000009426	2.38151	0.00287393	day1	ENSMAUG00000001545	-1.07181	0.0223734	day2	ENSMAUG00000007584	1.63366	0.00059286	day4	ENSMAUG00000000632	1.7648	9.46251e-05	day6	ENSMAUG00000004294	2.86979	2.57124e-07	day8				day14
ENSMAUG00000009440	-0.61692	0.0118159	day1	ENSMAUG00000001550	1.40617	0.0304144	day2	ENSMAUG00000007620	0.765308	0.035253	day4	ENSMAUG00000000639	1.82494	1.17696e-05	day6	ENSMAUG00000004325	-0.613865	0.0383454	day8				day14
ENSMAUG00000009451	-0.629188	0.0172251	day1	ENSMAUG00000001567	-0.758006	0.0350553	day2	ENSMAUG00000007656	-1.24201	0.0197626	day4	ENSMAUG00000000641	2.41682	2.2288e-07	day6	ENSMAUG00000004476	0.687735	0.000192978	day8				day14
ENSMAUG00000009453	-1.22125	0.00931803	day1	ENSMAUG00000001605	1.45004	0.0221409	day2	ENSMAUG00000007688	-1.14567	0.0423904	day4	ENSMAUG00000000645	-1.06789	0.0253984	day6	ENSMAUG00000004508	-0.871994	3.39891e-05	day8				day14
ENSMAUG00000009469	-0.882461	1.41239e-05	day1	ENSMAUG00000001627	2.02075	0.00496515	day2	ENSMAUG00000007770	0.670542	0.0204679	day4	ENSMAUG00000000648	2.24264	6.0279e-09	day6	ENSMAUG00000004534	-1.53857	0.00506302	day8				day14
ENSMAUG00000009486	-0.820593	0.000189194	day1	ENSMAUG00000001647	-1.4271	0.00360631	day2	ENSMAUG00000007782	2.47392	1.05367e-14	day4	ENSMAUG00000000650	1.24371	0.000331677	day6	ENSMAUG00000004550	0.749697	0.00506912	day8				day14
ENSMAUG00000009560	0.746442	0.000472077	day1	ENSMAUG00000001692	1.85257	0.00325991	day2	ENSMAUG00000007794	-1.896	9.02095e-07	day4	ENSMAUG00000000655	0.740216	0.00320535	day6	ENSMAUG00000004663	0.590389	0.000236093	day8				day14
ENSMAUG00000009577	-0.703822	0.0477099	day1	ENSMAUG00000001715	-0.935147	0.0473134	day2	ENSMAUG00000007812	-1.94566	0.0407197	day4	ENSMAUG00000000657	0.907306	0.0191983	day6	ENSMAUG00000004929	-0.919374	1.06454e-05	day8				day14
ENSMAUG00000009602	-0.587649	0.0429101	day1	ENSMAUG00000001720	1.41565	0.0111904	day2	ENSMAUG00000007830	-0.883834	0.0224525	day4	ENSMAUG00000000663	1.33087	0.00020117	day6	ENSMAUG00000004938	-0.658559	0.00183133	day8				day14
ENSMAUG00000009640	-1.13598	0.0320637	day1	ENSMAUG00000001743	-1.00241	0.00585678	day2	ENSMAUG00000007860	-3.14381	0.00245472	day4	ENSMAUG00000000670	2.20254	0.00564921	day6	ENSMAUG00000005041	1.47609	1.88371e-12	day8				day14
ENSMAUG00000009688	-0.615602	0.0357448	day1	ENSMAUG00000001763	-0.818545	0.0165406	day2	ENSMAUG00000007872	-0.723567	0.0205781	day4	ENSMAUG00000000674	1.95109	3.45912e-08	day6	ENSMAUG00000005073	1.15944	0.013905	day8				day14
ENSMAUG00000009708	-0.691356	0.00144262	day1	ENSMAUG00000001769	-0.749553	0.0490681	day2	ENSMAUG00000007892	-0.594712	0.034682	day4	ENSMAUG00000000677	-1.21135	0.000101396	day6	ENSMAUG00000005083	1.94534	3.06243e-33	day8				day14
ENSMAUG00000009739	1.55372	0.00715662	day1	ENSMAUG00000001821	2.0808	0.000531329	day2	ENSMAUG00000007959	1.69778	1.33957e-07	day4	ENSMAUG00000000684	2.25292	2.66709e-06	day6	ENSMAUG00000005097	0.724423	0.0419239	day8				day14
ENSMAUG00000009757	0.602313	0.0142511	day1	ENSMAUG00000001839	1.75715	0.00125648	day2	ENSMAUG00000007972	-0.954037	0.0411046	day4	ENSMAUG00000000692	2.49989	2.30345e-14	day6	ENSMAUG00000005220	0.658821	0.00185511	day8				day14
ENSMAUG00000009813	-0.874694	0.000241322	day1	ENSMAUG00000001840	3.27607	1.65382e-05	day2	ENSMAUG00000007999	-0.754186	0.0281857	day4	ENSMAUG00000000694	-0.634156	0.0016527	day6	ENSMAUG00000005236	1.57022	0.00857733	day8				day14
ENSMAUG00000009898	-0.791504	7.21335e-07	day1	ENSMAUG00000001858	1.17492	0.00188253	day2	ENSMAUG00000008012	0.586912	0.00440863	day4	ENSMAUG00000000699	-1.81896	0.000358588	day6	ENSMAUG00000005256	-0.811168	0.000669746	day8				day14
ENSMAUG00000009909	-0.767336	5.31897e-06	day1	ENSMAUG00000001872	-0.78708	0.0122657	day2	ENSMAUG00000008024	-0.672551	0.00211235	day4	ENSMAUG00000000700	0.697211	0.00693078	day6	ENSMAUG00000005275	0.655858	6.07322e-05	day8				day14
ENSMAUG00000010020	-1.50332	0.00776417	day1	ENSMAUG00000001884	1.99273	0.00280119	day2	ENSMAUG00000008034	0.627744	0.0196717	day4	ENSMAUG00000000706	-3.08629	3.638e-27	day6	ENSMAUG00000005323	0.792989	6.45209e-05	day8				day14
ENSMAUG00000010069	-0.791672	0.0170657	day1	ENSMAUG00000001903	1.35406	0.00824119	day2	ENSMAUG00000008067	-0.786037	0.0181013	day4	ENSMAUG00000000708	-1.06704	0.0259069	day6	ENSMAUG00000005597	0.756835	1.16723e-07	day8				day14
ENSMAUG00000010127	-0.683167	0.00179673	day1	ENSMAUG00000001915	1.88691	0.0346684	day2	ENSMAUG00000008124	-0.785071	0.0308331	day4	ENSMAUG00000000711	1.47732	3.22273e-06	day6	ENSMAUG00000005608	-0.672574	0.000744994	day8				day14
ENSMAUG00000010184	-0.803593	0.027322	day1	ENSMAUG00000001917	2.22309	0.00132952	day2	ENSMAUG00000008137	-0.796592	0.00617646	day4	ENSMAUG00000000712	1.34089	8.7359e-06	day6	ENSMAUG00000005655	-0.587644	0.0263564	day8				day14
ENSMAUG00000010213	-0.815399	0.0265237	day1	ENSMAUG00000002005	1.40292	0.016671	day2	ENSMAUG00000008157	1.01779	0.00447379	day4	ENSMAUG00000000715	-1.54842	2.97346e-05	day6	ENSMAUG00000005811	-0.985166	5.88821e-05	day8				day14
ENSMAUG00000010231	-0.900606	0.0180769	day1	ENSMAUG00000002013	1.02363	0.0143352	day2	ENSMAUG00000008204	-0.89577	0.0361784	day4	ENSMAUG00000000719	-2.34307	4.60317e-10	day6	ENSMAUG00000005889	-0.649316	0.0496706	day8				day14
ENSMAUG00000010235	1.05263	1.94966e-09	day1	ENSMAUG00000002037	-1.0965	0.0449192	day2	ENSMAUG00000008210	-0.924018	0.0194395	day4	ENSMAUG00000000730	2.09304	3.94506e-06	day6	ENSMAUG00000005999	1.25805	6.0313e-12	day8				day14
ENSMAUG00000010267	-0.666218	3.61982e-05	day1	ENSMAUG00000002043	1.64784	0.000492865	day2	ENSMAUG00000008237	-0.992462	0.00611496	day4	ENSMAUG00000000736	-1.25238	0.00221374	day6	ENSMAUG00000006012	-0.749497	0.0149321	day8				day14
ENSMAUG00000010297	0.696541	0.038687	day1	ENSMAUG00000002084	-1.45389	4.87132e-05	day2	ENSMAUG00000008257	0.918951	0.0194395	day4	ENSMAUG00000000738	1.0885	0.00132051	day6	ENSMAUG00000006025	-1.09524	0.0172275	day8				day14
ENSMAUG00000010371	-0.655607	0.0323727	day1	ENSMAUG00000002085	1.96352	0.00407925	day2	ENSMAUG00000008277	0.675486	0.0371833	day4	ENSMAUG00000000751	1.1269	0.000764601	day6	ENSMAUG00000006030	-0.983683	0.00161402	day8				day14
ENSMAUG00000010389	-0.658849	0.0171874	day1	ENSMAUG00000002086	-1.39202	0.0408763	day2	ENSMAUG00000008330	-1.36506	0.045984	day4	ENSMAUG00000000753	1.41099	1.0317e-11	day6	ENSMAUG00000006058	-0.650824	0.00106065	day8				day14
ENSMAUG00000010410	-1.16773	5.31897e-06	day1	ENSMAUG00000002099	-1.08139	0.0135445	day2	ENSMAUG00000008345	-0.921404	0.00063253	day4	ENSMAUG00000000756	-2.64534	0.000277569	day6	ENSMAUG00000006212	-0.717707	0.0231172	day8				day14
ENSMAUG00000010432	-0.779277	0.00343493	day1	ENSMAUG00000002111	-1.3973	0.000547033	day2	ENSMAUG00000008371	-0.631033	0.00718248	day4	ENSMAUG00000000757	-2.64466	1.12858e-07	day6	ENSMAUG00000006323	-1.11627	0.000296565	day8				day14
ENSMAUG00000010456	-1.11553	0.000518541	day1	ENSMAUG00000002118	-1.45243	0.00544248	day2	ENSMAUG00000008401	-1.51403	9.91093e-05	day4	ENSMAUG00000000764	-1.53352	0.000212474	day6	ENSMAUG00000006369	1.09334	0.00109987	day8				day14
ENSMAUG00000010457	1.29078	0.000738183	day1	ENSMAUG00000002119	3.05984	1.95783e-14	day2	ENSMAUG00000008425	2.25907	9.65598e-05	day4	ENSMAUG00000000773	2.13286	3.23628e-06	day6	ENSMAUG00000006379	-0.839224	0.00308857	day8				day14
ENSMAUG00000010463	-0.740671	0.00344672	day1	ENSMAUG00000002125	-0.738203	0.0473134	day2	ENSMAUG00000008431	-1.41203	0.00681613	day4	ENSMAUG00000000774	2.62906	7.02067e-15	day6	ENSMAUG00000006402	-0.774899	1.69853e-07	day8				day14
ENSMAUG00000010537	-0.647196	0.0290113	day1	ENSMAUG00000002195	-0.886518	0.0366878	day2	ENSMAUG00000008446	0.903955	0.043257	day4	ENSMAUG00000000779	-1.70942	0.00307506	day6	ENSMAUG00000006425	0.893692	0.00595472	day8				day14
ENSMAUG00000010712	0.925247	0.0177191	day1	ENSMAUG00000002236	2.20997	0.00310313	day2	ENSMAUG00000008470	-0.600766	0.00418428	day4	ENSMAUG00000000783	3.9065	1.70653e-09	day6	ENSMAUG00000006454	-0.90002	3.30897e-05	day8				day14
ENSMAUG00000010736	-0.943893	0.00594043	day1	ENSMAUG00000002264	1.13808	0.0483599	day2	ENSMAUG00000008474	0.759594	0.0176518	day4	ENSMAUG00000000790	-1.2558	0.0312631	day6	ENSMAUG00000006501	-3.25616	0.00317975	day8				day14
ENSMAUG00000010810	-0.83279	0.000164801	day1	ENSMAUG00000002278	-1.22144	0.0134981	day2	ENSMAUG00000008584	1.03245	0.0226105	day4	ENSMAUG00000000794	0.783976	6.83654e-06	day6	ENSMAUG00000006563	0.766709	0.000597151	day8				day14
ENSMAUG00000010844	-1.34504	4.8448e-11	day1	ENSMAUG00000002308	1.71365	0.0106223	day2	ENSMAUG00000008600	-1.18839	0.00063253	day4	ENSMAUG00000000800	2.80918	9.28868e-08	day6	ENSMAUG00000006573	-0.93337	0.0348299	day8				day14
ENSMAUG00000010850	0.588228	0.0437805	day1	ENSMAUG00000002311	2.65806	8.7991e-06	day2	ENSMAUG00000008664	0.589214	0.00774556	day4	ENSMAUG00000000807	1.14753	2.47994e-09	day6	ENSMAUG00000006589	0.720529	0.000546714	day8				day14
ENSMAUG00000010908	-0.745867	8.24937e-05	day1	ENSMAUG00000002395	1.1427	0.0299051	day2	ENSMAUG00000008665	-0.855543	0.00975771	day4	ENSMAUG00000000809	-1.33132	0.00616604	day6	ENSMAUG00000006601	-0.688331	0.00242994	day8				day14
ENSMAUG00000010921	-1.16086	0.000602658	day1	ENSMAUG00000002411	-0.796156	0.0483599	day2	ENSMAUG00000008669	5.26368	3.70623e-06	day4	ENSMAUG00000000811	-1.22737	7.68754e-08	day6	ENSMAUG00000006696	-0.603288	0.00463029	day8				day14
ENSMAUG00000010939	-1.0415	0.003093	day1	ENSMAUG00000002414	0.972998	0.000342108	day2	ENSMAUG00000008696	-1.14671	0.00627062	day4	ENSMAUG00000000814	-1.77247	1.81674e-19	day6	ENSMAUG00000006700	-1.20666	0.016705	day8				day14
ENSMAUG00000010976	-0.81252	0.0270282	day1	ENSMAUG00000002425	1.23862	0.00112845	day2	ENSMAUG00000008745	0.648308	0.0085653	day4	ENSMAUG00000000823	-0.92974	5.34201e-07	day6	ENSMAUG00000006713	-0.682599	3.11572e-07	day8				day14
ENSMAUG00000011023	-0.860762	0.0103732	day1	ENSMAUG00000002430	-0.736581	0.01901	day2	ENSMAUG00000008792	-1.11513	0.00581199	day4	ENSMAUG00000000828	-0.927933	0.000301129	day6	ENSMAUG00000006739	-1.25354	1.1402e-11	day8				day14
ENSMAUG00000011139	-0.821899	0.0140947	day1	ENSMAUG00000002452	1.5281	0.00544248	day2	ENSMAUG00000008832	-1.24386	0.00115927	day4	ENSMAUG00000000840	-0.714884	0.000519652	day6	ENSMAUG00000006759	1.15852	0.0249988	day8				day14
ENSMAUG00000011187	-0.904575	0.031962	day1	ENSMAUG00000002470	3.57662	1.00315e-10	day2	ENSMAUG00000008857	0.728869	0.0490852	day4	ENSMAUG00000000851	-1.90992	1.3016e-06	day6	ENSMAUG00000006781	-1.01906	0.00184474	day8				day14
ENSMAUG00000011189	0.887468	0.0101542	day1	ENSMAUG00000002543	2.66828	0.000297277	day2	ENSMAUG00000008888	1.105	0.0231462	day4	ENSMAUG00000000854	-2.27939	3.91683e-06	day6	ENSMAUG00000006788	-0.753732	0.0449121	day8				day14
ENSMAUG00000011233	0.748571	0.0469187	day1	ENSMAUG00000002557	1.40363	0.0298465	day2	ENSMAUG00000008891	-1.09287	2.25865e-05	day4	ENSMAUG00000000861	2.78524	1.03252e-11	day6	ENSMAUG00000006858	1.20459	5.43652e-13	day8				day14
ENSMAUG00000011242	-1.10938	2.16818e-05	day1	ENSMAUG00000002603	1.65683	0.00307248	day2	ENSMAUG00000008892	-0.726686	0.0261251	day4	ENSMAUG00000000869	-1.61191	5.80871e-05	day6	ENSMAUG00000006909	-0.676608	1.01072e-05	day8				day14
ENSMAUG00000011254	-0.714385	6.88626e-06	day1	ENSMAUG00000002611	1.01273	0.0315621	day2	ENSMAUG00000008896	-0.825533	0.0291148	day4	ENSMAUG00000000876	-2.0047	0.000250687	day6	ENSMAUG00000007062	0.885533	0.000238661	day8				day14
ENSMAUG00000011261	-1.03099	3.07789e-06	day1	ENSMAUG00000002622	-0.917458	0.0196916	day2	ENSMAUG00000008909	-1.09312	0.00035773	day4	ENSMAUG00000000884	1.06763	0.000327843	day6	ENSMAUG00000007287	1.23214	0.0383454	day8				day14
ENSMAUG00000011334	-0.769054	0.00027906	day1	ENSMAUG00000002697	-1.56089	0.0148516	day2	ENSMAUG00000008921	-1.13876	3.05364e-05	day4	ENSMAUG00000000885	-1.02437	0.000619356	day6	ENSMAUG00000007342	1.60249	0.00161385	day8				day14
ENSMAUG00000011379	-0.661986	0.00140361	day1	ENSMAUG00000002768	0.736554	0.045494	day2	ENSMAUG00000008948	-0.925596	0.00267771	day4	ENSMAUG00000000886	-1.27056	0.000900871	day6	ENSMAUG00000007355	-0.788041	0.00142583	day8				day14
ENSMAUG00000011486	-1.03696	2.0856e-08	day1	ENSMAUG00000002809	-1.31671	0.0117015	day2	ENSMAUG00000008982	-0.694145	0.00345616	day4	ENSMAUG00000000887	-2.24555	0.00219636	day6	ENSMAUG00000007379	-0.898418	0.0431994	day8				day14
ENSMAUG00000011514	-0.610132	0.00661474	day1	ENSMAUG00000002822	3.30566	1.15169e-05	day2	ENSMAUG00000009005	0.993072	0.000228159	day4	ENSMAUG00000000893	2.83579	1.48984e-11	day6	ENSMAUG00000007404	-0.844891	0.00693711	day8				day14
ENSMAUG00000011534	-0.638347	0.0204686	day1	ENSMAUG00000002837	-1.24883	0.0236536	day2	ENSMAUG00000009006	0.615598	0.0114641	day4	ENSMAUG00000000896	-1.4671	2.71993e-05	day6	ENSMAUG00000007418	-0.692491	0.048889	day8				day14
ENSMAUG00000011535	-0.791092	0.00342214	day1	ENSMAUG00000002849	-1.25175	2.31574e-05	day2	ENSMAUG00000009039	0.587378	0.000289761	day4	ENSMAUG00000000897	-2.04008	1.68312e-10	day6	ENSMAUG00000007439	-0.812913	0.000243585	day8				day14
ENSMAUG00000011547	-0.974255	0.000818624	day1	ENSMAUG00000002851	-1.01321	0.000130727	day2	ENSMAUG00000009072	-0.827784	0.00119031	day4	ENSMAUG00000000898	0.87959	0.000750397	day6	ENSMAUG00000007456	1.74159	2.705e-07	day8				day14
ENSMAUG00000011579	-0.83972	5.58389e-07	day1	ENSMAUG00000002864	1.27689	0.015656	day2	ENSMAUG00000009137	-1.3972	2.5931e-05	day4	ENSMAUG00000000899	1.41347	8.06809e-05	day6	ENSMAUG00000007501	-1.10666	0.00231242	day8				day14
ENSMAUG00000011600	0.599849	0.0161241	day1	ENSMAUG00000002868	-0.864278	0.0176046	day2	ENSMAUG00000009143	-1.42093	0.00270229	day4	ENSMAUG00000000900	-1.27179	0.00126143	day6	ENSMAUG00000007541	-0.866053	0.0050081	day8				day14
ENSMAUG00000011633	-0.607087	0.0219087	day1	ENSMAUG00000002877	0.670764	0.00425795	day2	ENSMAUG00000009206	-0.7642	0.0355871	day4	ENSMAUG00000000903	-1.0295	0.000258555	day6	ENSMAUG00000007610	0.70977	0.000987688	day8				day14
ENSMAUG00000011658	-0.853764	0.00014863	day1	ENSMAUG00000002921	-0.926126	0.011342	day2	ENSMAUG00000009215	-2.95524	0.0482372	day4	ENSMAUG00000000911	0.957969	0.000436435	day6	ENSMAUG00000007620	0.741374	0.0114043	day8				day14
ENSMAUG00000011721	0.834728	0.0330349	day1	ENSMAUG00000002982	1.86263	0.0491334	day2	ENSMAUG00000009245	-1.05809	3.05364e-05	day4	ENSMAUG00000000913	1.59579	2.95535e-06	day6	ENSMAUG00000007688	-0.88813	0.000138292	day8				day14
ENSMAUG00000011741	0.68286	0.0100724	day1	ENSMAUG00000003007	1.56889	0.00253497	day2	ENSMAUG00000009266	-0.970887	0.0169572	day4	ENSMAUG00000000921	1.85193	6.74977e-10	day6	ENSMAUG00000007759	-0.788805	0.0244676	day8				day14
ENSMAUG00000011754	-0.769658	4.39848e-10	day1	ENSMAUG00000003090	1.86124	0.000183109	day2	ENSMAUG00000009339	-1.24279	0.000956444	day4	ENSMAUG00000000930	-0.72288	0.040145	day6	ENSMAUG00000007782	0.92561	0.0107604	day8				day14
ENSMAUG00000011756	0.77738	0.034135	day1	ENSMAUG00000003133	1.91577	0.00735415	day2	ENSMAUG00000009389	-1.21794	0.0259284	day4	ENSMAUG00000000935	-1.85148	7.79117e-07	day6	ENSMAUG00000007786	0.785065	0.0327339	day8				day14
ENSMAUG00000011802	-0.602911	0.00524034	day1	ENSMAUG00000003215	-1.51504	0.007782	day2	ENSMAUG00000009426	5.62652	2.97934e-25	day4	ENSMAUG00000000954	2.05339	4.48882e-05	day6	ENSMAUG00000007794	-1.46121	5.21371e-08	day8				day14
ENSMAUG00000011865	0.695187	0.000126671	day1	ENSMAUG00000003245	-1.40542	0.00912145	day2	ENSMAUG00000009440	-0.793726	0.00603815	day4	ENSMAUG00000000972	1.74136	3.79966e-05	day6	ENSMAUG00000007830	-0.708737	0.00270641	day8				day14
ENSMAUG00000011868	-0.721343	4.76892e-06	day1	ENSMAUG00000003254	1.13659	0.0335365	day2	ENSMAUG00000009486	-0.930988	0.0262708	day4	ENSMAUG00000000973	2.35987	3.97798e-06	day6	ENSMAUG00000007854	0.781926	0.0291272	day8				day14
ENSMAUG00000011890	-0.809232	6.83098e-05	day1	ENSMAUG00000003294	-0.761128	0.0346766	day2	ENSMAUG00000009511	-1.31728	2.26623e-05	day4	ENSMAUG00000000985	1.2797	0.000332189	day6	ENSMAUG00000007862	0.984409	0.0340951	day8				day14
ENSMAUG00000011900	-1.66942	4.60463e-05	day1	ENSMAUG00000003299	0.826243	0.00254949	day2	ENSMAUG00000009521	-1.02985	0.00808836	day4	ENSMAUG00000000986	1.14271	2.75345e-07	day6	ENSMAUG00000007882	-0.725258	0.0060452	day8				day14
ENSMAUG00000011963	-0.772641	0.00319124	day1	ENSMAUG00000003322	1.19743	0.0101869	day2	ENSMAUG00000009531	1.30306	0.0308123	day4	ENSMAUG00000000991	0.929245	0.000382421	day6	ENSMAUG00000007959	1.09606	0.00110898	day8				day14
ENSMAUG00000012020	-0.676543	0.000153343	day1	ENSMAUG00000003343	1.11295	0.00374019	day2	ENSMAUG00000009544	-1.15699	1.64197e-05	day4	ENSMAUG00000000992	1.6639	0.000238445	day6	ENSMAUG00000007969	1.0997	0.000877446	day8				day14
ENSMAUG00000012061	-0.853111	0.0469506	day1	ENSMAUG00000003363	1.07445	0.00115798	day2	ENSMAUG00000009569	1.01024	0.0205781	day4	ENSMAUG00000000997	1.37679	2.11249e-05	day6	ENSMAUG00000007972	-0.994436	0.00776119	day8				day14
ENSMAUG00000012092	-0.835935	0.0357167	day1	ENSMAUG00000003375	-1.16752	0.00267664	day2	ENSMAUG00000009628	1.98969	0.000562001	day4	ENSMAUG00000000998	1.62815	2.3756e-08	day6	ENSMAUG00000008024	-0.792431	2.40301e-06	day8				day14
ENSMAUG00000012170	-0.604027	0.00152923	day1	ENSMAUG00000003396	2.24034	6.74837e-08	day2	ENSMAUG00000009639	0.868603	0.0136879	day4	ENSMAUG00000001001	2.42488	6.46523e-11	day6	ENSMAUG00000008034	0.733373	0.000667859	day8				day14
ENSMAUG00000012190	-0.585686	0.0014208	day1	ENSMAUG00000003418	-0.98436	0.0148516	day2	ENSMAUG00000009659	0.857052	0.00629293	day4	ENSMAUG00000001006	0.917889	0.00106176	day6	ENSMAUG00000008037	0.910964	0.00110262	day8				day14
ENSMAUG00000012238	-0.867274	0.00815472	day1	ENSMAUG00000003466	1.21879	0.0024429	day2	ENSMAUG00000009682	-0.608931	8.43679e-06	day4	ENSMAUG00000001014	-1.32659	0.00851586	day6	ENSMAUG00000008067	-0.827961	0.000480234	day8				day14
ENSMAUG00000012270	-0.818685	0.00144281	day1	ENSMAUG00000003511	-1.28286	0.00208515	day2	ENSMAUG00000009688	-1.26462	0.0080985	day4	ENSMAUG00000001020	0.939173	0.0304868	day6	ENSMAUG00000008069	-0.619772	0.0347291	day8				day14
ENSMAUG00000012322	0.690451	0.0136421	day1	ENSMAUG00000003521	1.33958	0.0246408	day2	ENSMAUG00000009719	-0.681298	0.000436583	day4	ENSMAUG00000001027	2.86695	1.6298e-18	day6	ENSMAUG00000008075	-1.15836	0.019528	day8				day14
ENSMAUG00000012371	-0.665216	0.0100724	day1	ENSMAUG00000003535	-1.2063	0.0162921	day2	ENSMAUG00000009734	-0.820236	0.0262543	day4	ENSMAUG00000001030	-2.56546	0.00028535	day6	ENSMAUG00000008121	-0.633967	0.0139515	day8				day14
ENSMAUG00000012431	-0.816852	2.32993e-06	day1	ENSMAUG00000003562	0.694909	0.0333291	day2	ENSMAUG00000009739	3.58909	6.07942e-16	day4	ENSMAUG00000001040	-1.1755	0.00223868	day6	ENSMAUG00000008124	-0.632627	0.00873022	day8				day14
ENSMAUG00000012435	-0.963915	0.000537205	day1	ENSMAUG00000003641	2.16201	0.00980243	day2	ENSMAUG00000009766	0.859442	0.0269661	day4	ENSMAUG00000001043	4.01478	0.00126968	day6	ENSMAUG00000008137	-0.651406	0.00025372	day8				day14
ENSMAUG00000012436	-0.886466	0.000187921	day1	ENSMAUG00000003660	2.84088	1.61201e-07	day2	ENSMAUG00000009771	-0.748121	0.00507002	day4	ENSMAUG00000001045	-1.01296	0.0379007	day6	ENSMAUG00000008156	-0.709849	0.000324726	day8				day14
ENSMAUG00000012493	-0.779848	0.0107934	day1	ENSMAUG00000003661	-0.72499	0.0252672	day2	ENSMAUG00000009779	-0.776653	0.00768627	day4	ENSMAUG00000001047	0.809504	0.0159399	day6	ENSMAUG00000008204	-0.62935	0.000640643	day8				day14
ENSMAUG00000012513	-1.05584	2.2296e-05	day1	ENSMAUG00000003688	2.18329	0.0135803	day2	ENSMAUG00000009813	-1.05624	0.0281857	day4	ENSMAUG00000001050	-2.40901	2.68701e-05	day6	ENSMAUG00000008219	1.30818	0.000568184	day8				day14
ENSMAUG00000012611	-1.02435	5.23611e-06	day1	ENSMAUG00000003691	1.37242	0.0276639	day2	ENSMAUG00000009864	0.638247	0.00692405	day4	ENSMAUG00000001051	-2.23819	3.78594e-05	day6	ENSMAUG00000008229	-1.81494	0.0328047	day8				day14
ENSMAUG00000012676	-1.09317	0.00432188	day1	ENSMAUG00000003696	1.39293	0.0196838	day2	ENSMAUG00000009898	-1.18516	0.000113683	day4	ENSMAUG00000001057	1.01552	0.000175696	day6	ENSMAUG00000008257	1.10422	0.000383847	day8				day14
ENSMAUG00000012735	-0.59315	0.0053255	day1	ENSMAUG00000003818	0.872581	0.0226954	day2	ENSMAUG00000009900	2.67824	0.0112565	day4	ENSMAUG00000001058	-1.68541	1.30054e-12	day6	ENSMAUG00000008323	-0.785003	0.000819927	day8				day14
ENSMAUG00000012790	0.631354	0.0451146	day1	ENSMAUG00000003834	0.724989	0.0380459	day2	ENSMAUG00000009909	-1.12353	0.00617646	day4	ENSMAUG00000001071	-1.80136	0.0123662	day6	ENSMAUG00000008330	-0.817946	0.0011247	day8				day14
ENSMAUG00000012817	-0.599112	0.00661474	day1	ENSMAUG00000003865	1.19835	0.0334682	day2	ENSMAUG00000009927	-0.886996	0.0158941	day4	ENSMAUG00000001076	-1.35711	4.82136e-13	day6	ENSMAUG00000008336	0.89237	0.0412414	day8				day14
ENSMAUG00000012901	-1.30945	0.0198001	day1	ENSMAUG00000003927	3.01522	1.81725e-09	day2	ENSMAUG00000009937	0.838579	0.00178342	day4	ENSMAUG00000001081	0.850673	0.0001874	day6	ENSMAUG00000008352	-0.596268	0.0427399	day8				day14
ENSMAUG00000012993	-0.677666	0.000184338	day1	ENSMAUG00000004006	1.06841	0.0155604	day2	ENSMAUG00000009940	0.960258	0.00108149	day4	ENSMAUG00000001083	-2.88465	7.66825e-07	day6	ENSMAUG00000008371	-0.772262	0.000100109	day8				day14
ENSMAUG00000012994	0.605767	0.0357924	day1	ENSMAUG00000004011	-1.26567	0.00538442	day2	ENSMAUG00000009956	0.860375	0.0135853	day4	ENSMAUG00000001095	2.94236	2.0219e-06	day6	ENSMAUG00000008374	-1.24078	0.0432592	day8				day14
ENSMAUG00000013015	-0.892348	0.0042269	day1	ENSMAUG00000004040	-0.849892	0.00786176	day2	ENSMAUG00000009993	2.59796	2.17729e-17	day4	ENSMAUG00000001104	-1.29683	0.0032985	day6	ENSMAUG00000008376	2.26924	0.000864488	day8				day14
ENSMAUG00000013119	-0.979481	0.00230389	day1	ENSMAUG00000004061	1.27304	0.00912145	day2	ENSMAUG00000009998	1.43426	0.00072439	day4	ENSMAUG00000001107	1.93107	1.63244e-08	day6	ENSMAUG00000008380	-0.627977	0.0018607	day8				day14
ENSMAUG00000013162	-0.634011	0.0104334	day1	ENSMAUG00000004074	2.75021	0.00530465	day2	ENSMAUG00000010000	0.937229	0.000389804	day4	ENSMAUG00000001116	1.02189	7.61123e-05	day6	ENSMAUG00000008381	-0.603963	0.00628064	day8				day14
ENSMAUG00000013170	-0.915636	0.00555443	day1	ENSMAUG00000004086	1.33983	0.0312539	day2	ENSMAUG00000010010	0.867681	3.91658e-07	day4	ENSMAUG00000001126	-1.22343	7.84636e-07	day6	ENSMAUG00000008392	-0.601873	0.0240269	day8				day14
ENSMAUG00000013248	-0.697236	0.0435548	day1	ENSMAUG00000004105	-1.35821	0.00591774	day2	ENSMAUG00000010020	-1.84022	0.00164883	day4	ENSMAUG00000001130	-1.2248	0.000446089	day6	ENSMAUG00000008401	-1.23778	0.000268438	day8				day14
ENSMAUG00000013262	0.729091	0.00115467	day1	ENSMAUG00000004145	-0.863333	0.0345456	day2	ENSMAUG00000010033	-0.695229	0.048776	day4	ENSMAUG00000001131	1.22396	2.32658e-06	day6	ENSMAUG00000008404	-0.832815	0.00516	day8				day14
ENSMAUG00000013340	1.09143	0.0106473	day1	ENSMAUG00000004157	1.11204	0.0246824	day2	ENSMAUG00000010063	0.666306	0.0179256	day4	ENSMAUG00000001136	-1.20879	9.96487e-05	day6	ENSMAUG00000008412	0.843126	3.93723e-06	day8				day14
ENSMAUG00000013369	-1.35676	0.00715662	day1	ENSMAUG00000004171	1.38674	0.00998976	day2	ENSMAUG00000010069	-1.1135	0.0294526	day4	ENSMAUG00000001141	2.27479	0.000141809	day6	ENSMAUG00000008425	1.33731	0.00245736	day8				day14
ENSMAUG00000013375	-0.975707	0.0428815	day1	ENSMAUG00000004175	-1.0667	0.0279043	day2	ENSMAUG00000010076	-1.14836	0.024795	day4	ENSMAUG00000001142	1.76153	6.72068e-09	day6	ENSMAUG00000008432	-0.900982	0.00307402	day8				day14
ENSMAUG00000013379	-0.69727	1.27902e-05	day1	ENSMAUG00000004210	-0.911748	0.0287259	day2	ENSMAUG00000010100	1.06869	0.0430569	day4	ENSMAUG00000001144	1.30824	0.00302088	day6	ENSMAUG00000008446	1.02382	0.00673127	day8				day14
ENSMAUG00000013418	0.598751	0.02984	day1	ENSMAUG00000004233	2.68907	7.41107e-06	day2	ENSMAUG00000010102	-1.2385	0.00316189	day4	ENSMAUG00000001145	2.31236	1.27955e-08	day6	ENSMAUG00000008462	0.755501	0.000284687	day8				day14
ENSMAUG00000013441	-0.830771	0.000863929	day1	ENSMAUG00000004248	-0.969076	0.0185148	day2	ENSMAUG00000010126	-1.19815	1.38772e-05	day4	ENSMAUG00000001147	1.19644	3.38551e-05	day6	ENSMAUG00000008470	-0.599923	1.46056e-08	day8				day14
ENSMAUG00000013501	-2.12519	0.0334192	day1	ENSMAUG00000004294	5.01851	1.80148e-14	day2	ENSMAUG00000010127	-1.80154	9.59388e-06	day4	ENSMAUG00000001150	0.748466	0.00823871	day6	ENSMAUG00000008503	0.901597	0.000121355	day8				day14
ENSMAUG00000013503	-0.790911	2.24526e-05	day1	ENSMAUG00000004382	1.07818	0.0161981	day2	ENSMAUG00000010136	1.84317	0.00760366	day4	ENSMAUG00000001152	-0.838351	0.000510364	day6	ENSMAUG00000008546	0.627472	0.0480117	day8				day14
ENSMAUG00000013535	-0.749229	0.0328891	day1	ENSMAUG00000004385	0.932009	0.016787	day2	ENSMAUG00000010143	1.41086	3.82591e-06	day4	ENSMAUG00000001153	1.61865	5.39602e-12	day6	ENSMAUG00000008568	0.813183	0.0446785	day8				day14
ENSMAUG00000013602	-0.944153	0.000101483	day1	ENSMAUG00000004398	-0.91586	0.0252672	day2	ENSMAUG00000010207	-0.821437	0.0112136	day4	ENSMAUG00000001160	1.6389	6.20743e-10	day6	ENSMAUG00000008572	-0.690318	0.000609659	day8				day14
ENSMAUG00000013621	-0.672267	0.0437805	day1	ENSMAUG00000004399	1.1223	0.0128882	day2	ENSMAUG00000010231	-1.63515	0.000161177	day4	ENSMAUG00000001172	-0.992692	0.0217986	day6	ENSMAUG00000008584	1.06222	1.05724e-06	day8				day14
ENSMAUG00000013654	-0.696053	0.0265388	day1	ENSMAUG00000004508	-0.932423	0.0268522	day2	ENSMAUG00000010251	-0.682819	0.00440863	day4	ENSMAUG00000001173	1.42914	0.000195227	day6	ENSMAUG00000008607	-0.77023	0.000106709	day8				day14
ENSMAUG00000013703	0.736173	0.0289173	day1	ENSMAUG00000004637	2.06737	0.00398328	day2	ENSMAUG00000010258	1.40104	6.69081e-05	day4	ENSMAUG00000001174	-0.83576	0.000454554	day6	ENSMAUG00000008622	-2.28543	0.00539979	day8				day14
ENSMAUG00000013795	-1.10341	0.00890798	day1	ENSMAUG00000004679	1.36521	0.0274824	day2	ENSMAUG00000010266	1.03281	0.00493808	day4	ENSMAUG00000001177	1.25497	7.61123e-05	day6	ENSMAUG00000008644	-0.615775	0.0426705	day8				day14
ENSMAUG00000013805	-0.743243	0.0161241	day1	ENSMAUG00000004692	0.931169	0.0286823	day2	ENSMAUG00000010278	0.688671	0.00828181	day4	ENSMAUG00000001179	0.748077	0.0038124	day6	ENSMAUG00000008662	-2.70787	0.00719587	day8				day14
ENSMAUG00000013910	-0.95438	1.64078e-10	day1	ENSMAUG00000004696	-1.685	0.00847447	day2	ENSMAUG00000010389	-1.38289	0.000163805	day4	ENSMAUG00000001180	-1.27629	3.64838e-09	day6	ENSMAUG00000008665	-0.761714	0.00782998	day8				day14
ENSMAUG00000013930	-0.731598	8.813e-05	day1	ENSMAUG00000004697	1.40716	0.00879594	day2	ENSMAUG00000010410	-1.20262	0.00360934	day4	ENSMAUG00000001188	-1.87042	8.47794e-12	day6	ENSMAUG00000008669	3.44231	8.92154e-05	day8				day14
ENSMAUG00000013973	-0.934738	4.04607e-06	day1	ENSMAUG00000004704	-1.00876	0.0335365	day2	ENSMAUG00000010422	-0.895447	0.0167038	day4	ENSMAUG00000001193	-1.15404	0.049457	day6	ENSMAUG00000008696	-0.918418	7.98255e-05	day8				day14
ENSMAUG00000013983	0.91069	0.000745691	day1	ENSMAUG00000004766	0.903093	0.013204	day2	ENSMAUG00000010457	1.05501	0.0148649	day4	ENSMAUG00000001199	2.16041	3.20978e-06	day6	ENSMAUG00000008745	0.800877	4.80179e-05	day8				day14
ENSMAUG00000014021	-0.647878	0.0172251	day1	ENSMAUG00000004851	-0.98728	0.0331866	day2	ENSMAUG00000010463	-1.38774	0.00051421	day4	ENSMAUG00000001200	-0.761993	0.0083336	day6	ENSMAUG00000008792	-0.776057	0.00397983	day8				day14
ENSMAUG00000014082	-1.07406	0.011348	day1	ENSMAUG00000004915	-1.39367	0.00113789	day2	ENSMAUG00000010500	1.77847	1.88076e-05	day4	ENSMAUG00000001205	-1.28913	5.13023e-10	day6	ENSMAUG00000008803	0.792516	0.00470488	day8				day14
ENSMAUG00000014161	-0.75602	0.000174553	day1	ENSMAUG00000004976	-1.04351	0.00948701	day2	ENSMAUG00000010512	1.57176	9.65598e-05	day4	ENSMAUG00000001207	-1.79164	5.19592e-10	day6	ENSMAUG00000008830	-0.75378	5.10254e-08	day8				day14
ENSMAUG00000014218	-0.667507	0.00344687	day1	ENSMAUG00000005011	1.1128	0.0421761	day2	ENSMAUG00000010559	1.14974	0.0019246	day4	ENSMAUG00000001208	-2.15895	4.89484e-12	day6	ENSMAUG00000008831	-2.89539	0.000895762	day8				day14
ENSMAUG00000014251	-0.871119	0.0014064	day1	ENSMAUG00000005013	0.77011	0.0252822	day2	ENSMAUG00000010572	1.04627	0.000186214	day4	ENSMAUG00000001216	-1.71448	0.00338753	day6	ENSMAUG00000008832	-0.883046	3.53795e-05	day8				day14
ENSMAUG00000014280	-0.832062	0.000433849	day1	ENSMAUG00000005028	-1.35055	0.0071228	day2	ENSMAUG00000010605	-0.759746	0.0237134	day4	ENSMAUG00000001217	-0.695788	0.0290519	day6	ENSMAUG00000008839	-0.751049	0.00860117	day8				day14
ENSMAUG00000014357	-0.722277	0.00483972	day1	ENSMAUG00000005041	1.14912	0.00904726	day2	ENSMAUG00000010717	0.824628	0.0106464	day4	ENSMAUG00000001222	1.10331	0.000515818	day6	ENSMAUG00000008850	0.761098	0.0308654	day8				day14
ENSMAUG00000014385	1.58505	0.027045	day1	ENSMAUG00000005047	0.895079	0.0473134	day2	ENSMAUG00000010758	-1.03143	0.0108768	day4	ENSMAUG00000001227	-0.840549	0.0415081	day6	ENSMAUG00000008854	0.907924	0.0234992	day8				day14
ENSMAUG00000014447	-1.06156	6.02558e-05	day1	ENSMAUG00000005056	1.5534	0.00958287	day2	ENSMAUG00000010774	-1.33746	0.00059286	day4	ENSMAUG00000001228	-0.650716	0.0138525	day6	ENSMAUG00000008867	-0.790516	0.0470052	day8				day14
ENSMAUG00000014461	-0.689611	8.21114e-06	day1	ENSMAUG00000005083	2.15887	8.08979e-24	day2	ENSMAUG00000010789	-1.13701	0.0407697	day4	ENSMAUG00000001229	-1.26296	0.00228885	day6	ENSMAUG00000008882	-0.703341	0.00034058	day8				day14
ENSMAUG00000014464	-0.702838	0.0072996	day1	ENSMAUG00000005092	0.969986	0.0265688	day2	ENSMAUG00000010793	3.24432	0.000311546	day4	ENSMAUG00000001230	0.60058	0.00251431	day6	ENSMAUG00000008891	-0.988593	9.1026e-09	day8				day14
ENSMAUG00000014483	-0.844266	0.0416541	day1	ENSMAUG00000005097	1.80127	4.58715e-05	day2	ENSMAUG00000010811	1.32753	0.00760366	day4	ENSMAUG00000001234	1.09726	0.00794599	day6	ENSMAUG00000008896	-0.679574	0.0023757	day8				day14
ENSMAUG00000014484	-0.899612	5.31897e-06	day1	ENSMAUG00000005104	0.769139	0.0133825	day2	ENSMAUG00000010813	-0.708999	0.0088562	day4	ENSMAUG00000001240	-2.43857	0.000515211	day6	ENSMAUG00000008921	-0.717658	0.000728991	day8				day14
ENSMAUG00000014492	-0.685335	0.00321193	day1	ENSMAUG00000005168	1.09091	0.00906939	day2	ENSMAUG00000010868	0.69389	0.00646153	day4	ENSMAUG00000001241	1.28341	3.72333e-07	day6	ENSMAUG00000008923	1.35638	7.32897e-05	day8				day14
ENSMAUG00000014512	-0.586256	0.00809396	day1	ENSMAUG00000005197	1.23334	0.0348775	day2	ENSMAUG00000010889	0.627619	0.042341	day4	ENSMAUG00000001246	-0.995871	0.00229356	day6	ENSMAUG00000008947	0.613065	0.0262966	day8				day14
ENSMAUG00000014564	-0.969248	0.00088794	day1	ENSMAUG00000005220	2.4224	1.41371e-21	day2	ENSMAUG00000010899	0.890092	0.0423904	day4	ENSMAUG00000001261	0.673017	0.0142183	day6	ENSMAUG00000008948	-0.703564	1.77305e-05	day8				day14
ENSMAUG00000014570	-0.72546	0.00597215	day1	ENSMAUG00000005236	1.83872	0.00277337	day2	ENSMAUG00000010911	1.24712	0.00905582	day4	ENSMAUG00000001265	-1.52836	0.000249103	day6	ENSMAUG00000008982	-0.669642	3.20606e-06	day8				day14
ENSMAUG00000014601	-0.724977	0.0340121	day1	ENSMAUG00000005300	-0.632644	0.0383287	day2	ENSMAUG00000010928	2.29173	0.0147529	day4	ENSMAUG00000001276	-1.79707	1.88969e-16	day6	ENSMAUG00000009005	0.832292	3.4625e-05	day8				day14
ENSMAUG00000014677	-0.901991	0.0014208	day1	ENSMAUG00000005392	1.9437	0.0066077	day2	ENSMAUG00000010948	4.22906	2.74241e-30	day4	ENSMAUG00000001277	-1.89872	1.04066e-18	day6	ENSMAUG00000009031	-1.14986	1.45385e-05	day8				day14
ENSMAUG00000014680	-0.704038	1.31943e-06	day1	ENSMAUG00000005401	1.26836	0.00883038	day2	ENSMAUG00000010986	2.08185	3.02479e-06	day4	ENSMAUG00000001278	-1.32759	0.00135709	day6	ENSMAUG00000009045	-1.00241	2.40566e-08	day8				day14
ENSMAUG00000014688	-0.700404	8.64139e-05	day1	ENSMAUG00000005415	-1.61086	0.0131629	day2	ENSMAUG00000011028	-0.645434	0.0104548	day4	ENSMAUG00000001279	0.98455	0.00150758	day6	ENSMAUG00000009050	0.604983	0.0158316	day8				day14
ENSMAUG00000014691	-0.613477	0.0223829	day1	ENSMAUG00000005477	3.16267	0.00558558	day2	ENSMAUG00000011058	1.83208	0.00213294	day4	ENSMAUG00000001289	-1.62179	0.00159195	day6	ENSMAUG00000009058	0.866913	8.92154e-05	day8				day14
ENSMAUG00000014752	-0.613062	0.0494785	day1	ENSMAUG00000005503	0.778079	0.0382341	day2	ENSMAUG00000011094	1.68362	0.00248674	day4	ENSMAUG00000001290	-1.81579	1.15471e-07	day6	ENSMAUG00000009072	-0.705975	0.000411814	day8				day14
ENSMAUG00000014850	-0.795521	0.0147603	day1	ENSMAUG00000005550	2.24109	0.020671	day2	ENSMAUG00000011132	-1.34062	1.10509e-06	day4	ENSMAUG00000001296	1.43064	0.000466862	day6	ENSMAUG00000009104	-0.764503	0.0288443	day8				day14
ENSMAUG00000014853	-0.658301	0.000831525	day1	ENSMAUG00000005571	1.66144	0.000620164	day2	ENSMAUG00000011189	1.42088	0.000477223	day4	ENSMAUG00000001299	0.870767	0.0103103	day6	ENSMAUG00000009112	-0.711438	0.0132639	day8				day14
ENSMAUG00000014903	-1.28339	3.307e-06	day1	ENSMAUG00000005597	0.754963	0.0289112	day2	ENSMAUG00000011198	0.987874	0.0420561	day4	ENSMAUG00000001300	-0.849526	0.00387366	day6	ENSMAUG00000009137	-1.13602	1.02102e-12	day8				day14
ENSMAUG00000014965	0.704056	0.038294	day1	ENSMAUG00000005636	0.942914	0.0247156	day2	ENSMAUG00000011211	-1.287	0.00292159	day4	ENSMAUG00000001301	-0.62481	0.0252554	day6	ENSMAUG00000009165	-0.637743	0.0200574	day8				day14
ENSMAUG00000014984	-0.775752	0.0186485	day1	ENSMAUG00000005638	-0.764579	0.0290679	day2	ENSMAUG00000011254	-1.00744	0.000306154	day4	ENSMAUG00000001308	-2.52696	5.39954e-11	day6	ENSMAUG00000009206	-0.770656	0.013905	day8				day14
ENSMAUG00000014995	-0.607729	0.0363211	day1	ENSMAUG00000005644	0.984039	0.0068267	day2	ENSMAUG00000011261	-1.27986	1.9138e-05	day4	ENSMAUG00000001317	-1.44909	5.644e-12	day6	ENSMAUG00000009230	-0.629876	0.000384418	day8				day14
ENSMAUG00000015010	0.961219	0.000550109	day1	ENSMAUG00000005676	1.26177	0.0252672	day2	ENSMAUG00000011299	0.980692	0.0119873	day4	ENSMAUG00000001319	0.797494	0.0041305	day6	ENSMAUG00000009245	-1.03209	1.92889e-07	day8				day14
ENSMAUG00000015130	0.725245	1.02239e-06	day1	ENSMAUG00000005718	-1.01193	0.0238426	day2	ENSMAUG00000011341	1.01005	0.0361316	day4	ENSMAUG00000001324	0.924398	0.00963782	day6	ENSMAUG00000009266	-0.882584	0.0129564	day8				day14
ENSMAUG00000015175	-0.888951	0.00587126	day1	ENSMAUG00000005850	-1.4851	0.00489655	day2	ENSMAUG00000011391	0.684165	0.0404816	day4	ENSMAUG00000001325	2.67251	5.05051e-09	day6	ENSMAUG00000009284	0.667284	0.000272515	day8				day14
ENSMAUG00000015212	-0.651887	6.02558e-05	day1	ENSMAUG00000005957	2.1595	0.0414311	day2	ENSMAUG00000011421	1.35575	5.16318e-08	day4	ENSMAUG00000001334	0.589379	0.0371641	day6	ENSMAUG00000009339	-1.09961	0.000243408	day8				day14
ENSMAUG00000015255	0.73395	0.0136421	day1	ENSMAUG00000005999	2.43828	3.01704e-07	day2	ENSMAUG00000011486	-0.779849	0.0147565	day4	ENSMAUG00000001347	-0.666714	0.00923905	day6	ENSMAUG00000009348	1.07897	0.0276526	day8				day14
ENSMAUG00000015258	-0.972469	0.00162836	day1	ENSMAUG00000006007	-1.19323	0.00232894	day2	ENSMAUG00000011512	-0.841027	1.83093e-06	day4	ENSMAUG00000001348	-1.35613	0.000856635	day6	ENSMAUG00000009352	0.686985	0.0189837	day8				day14
ENSMAUG00000015306	-1.1287	3.9126e-05	day1	ENSMAUG00000006018	1.92491	0.0287259	day2	ENSMAUG00000011516	-1.44586	0.0027303	day4	ENSMAUG00000001364	-1.40368	1.58379e-06	day6	ENSMAUG00000009359	0.862995	0.0088355	day8				day14
ENSMAUG00000015335	-1.04824	0.00232593	day1	ENSMAUG00000006159	-1.46044	0.0150206	day2	ENSMAUG00000011522	-0.840888	1.3014e-06	day4	ENSMAUG00000001366	-1.30273	0.000746951	day6	ENSMAUG00000009366	-1.30358	3.72448e-14	day8				day14
ENSMAUG00000015363	-0.76758	0.0087015	day1	ENSMAUG00000006200	-0.662052	0.0404047	day2	ENSMAUG00000011535	-0.979984	0.0431504	day4	ENSMAUG00000001368	-0.950495	0.0139391	day6	ENSMAUG00000009426	2.98364	4.02285e-11	day8				day14
ENSMAUG00000015366	-0.66015	0.0437805	day1	ENSMAUG00000006236	-0.813722	0.00909291	day2	ENSMAUG00000011579	-1.13504	7.17458e-05	day4	ENSMAUG00000001376	1.80176	1.64891e-09	day6	ENSMAUG00000009450	1.06713	0.00508769	day8				day14
ENSMAUG00000015378	-0.867821	0.0026017	day1	ENSMAUG00000006250	1.44387	0.00786176	day2	ENSMAUG00000011581	0.731889	0.0282262	day4	ENSMAUG00000001378	-0.859952	0.0336522	day6	ENSMAUG00000009494	0.654777	0.000389506	day8				day14
ENSMAUG00000015390	-0.604451	0.01581	day1	ENSMAUG00000006323	-1.24744	0.00212694	day2	ENSMAUG00000011596	0.813591	0.0307042	day4	ENSMAUG00000001379	1.51958	3.17213e-07	day6	ENSMAUG00000009495	0.932032	0.00894139	day8				day14
ENSMAUG00000015393	-0.99847	0.000143182	day1	ENSMAUG00000006345	1.21344	0.0108128	day2	ENSMAUG00000011647	-0.93456	0.0189337	day4	ENSMAUG00000001382	1.59255	9.37033e-13	day6	ENSMAUG00000009511	-0.842801	3.72448e-14	day8				day14
ENSMAUG00000015440	-1.79218	0.000281607	day1	ENSMAUG00000006370	1.75126	0.041576	day2	ENSMAUG00000011655	-0.76925	0.00430485	day4	ENSMAUG00000001385	-1.16599	0.0427128	day6	ENSMAUG00000009521	-0.743106	0.0266944	day8				day14
ENSMAUG00000015490	-0.636596	0.0467309	day1	ENSMAUG00000006379	-1.33169	0.00361225	day2	ENSMAUG00000011659	0.60525	0.00120114	day4	ENSMAUG00000001393	1.05298	2.9771e-05	day6	ENSMAUG00000009544	-0.956501	5.72487e-14	day8				day14
ENSMAUG00000015492	-1.03392	6.747e-05	day1	ENSMAUG00000006409	1.0055	0.0280999	day2	ENSMAUG00000011715	-0.675954	0.0170085	day4	ENSMAUG00000001406	-1.61359	0.00179222	day6	ENSMAUG00000009548	0.925615	0.000516528	day8				day14
ENSMAUG00000015528	0.634253	0.0224706	day1	ENSMAUG00000006414	1.02777	0.00321314	day2	ENSMAUG00000011754	-1.00031	0.000213778	day4	ENSMAUG00000001410	-2.32448	6.47837e-08	day6	ENSMAUG00000009562	-0.73037	0.0188222	day8				day14
ENSMAUG00000015648	-0.654703	1.03526e-06	day1	ENSMAUG00000006425	1.19372	0.0346766	day2	ENSMAUG00000011777	-1.11085	0.000110625	day4	ENSMAUG00000001411	-1.15686	8.43049e-07	day6	ENSMAUG00000009570	1.02321	0.00741287	day8				day14
ENSMAUG00000015663	-0.777452	0.0363211	day1	ENSMAUG00000006454	-1.38053	4.76745e-05	day2	ENSMAUG00000011834	1.02502	0.000291882	day4	ENSMAUG00000001412	-1.29416	0.000127754	day6	ENSMAUG00000009584	-0.644141	0.0384607	day8				day14
ENSMAUG00000015669	-0.607472	0.0270751	day1	ENSMAUG00000006493	-0.722701	0.0264796	day2	ENSMAUG00000011864	-1.44658	0.0280117	day4	ENSMAUG00000001414	1.35425	0.000608731	day6	ENSMAUG00000009628	1.94505	1.15214e-07	day8				day14
ENSMAUG00000015703	-0.754981	0.0363421	day1	ENSMAUG00000006496	-1.25616	0.00998976	day2	ENSMAUG00000011865	0.653749	0.0117985	day4	ENSMAUG00000001415	-2.23722	2.10334e-16	day6	ENSMAUG00000009639	0.836619	0.00477529	day8				day14
ENSMAUG00000015740	-0.606119	0.0040319	day1	ENSMAUG00000006624	1.82052	0.00441545	day2	ENSMAUG00000011872	1.42813	0.021543	day4	ENSMAUG00000001416	-1.05092	5.37749e-05	day6	ENSMAUG00000009682	-0.718479	1.17462e-09	day8				day14
ENSMAUG00000015757	-0.603941	0.031962	day1	ENSMAUG00000006651	0.878401	0.0490681	day2	ENSMAUG00000011897	-1.72828	0.00434408	day4	ENSMAUG00000001433	0.958561	0.00056155	day6	ENSMAUG00000009688	-0.992136	0.000211689	day8				day14
ENSMAUG00000015769	-0.809402	0.000283768	day1	ENSMAUG00000006693	1.28215	0.00905175	day2	ENSMAUG00000011900	-1.7425	8.38419e-08	day4	ENSMAUG00000001435	0.703112	0.0284771	day6	ENSMAUG00000009702	1.34382	0.0285964	day8				day14
ENSMAUG00000015796	0.60104	0.0218598	day1	ENSMAUG00000006702	1.01458	0.0346684	day2	ENSMAUG00000011947	1.29181	3.38196e-06	day4	ENSMAUG00000001436	2.2986	6.29728e-12	day6	ENSMAUG00000009719	-0.809119	3.44875e-07	day8				day14
[truncated: 3,870 more rows]

## Sheet: trachea
Row.names	log2FoldChange	padj	date	Row.names	log2FoldChange	padj	date	Row.names	log2FoldChange	padj	date	Row.names	log2FoldChange	padj	date	Row.names	log2FoldChange	padj	date	Row.names	log2FoldChange	padj	date
[truncated: 2,182 more rows]

[truncated: 2 more sheets: olf, smint]
