# Supplementary material for: The Molecular Mechanism of Multiple Organ Dysfunction and Targeted Intervention of COVID-19 Based on Time-Order Transcriptomic Analysis
Source: Front Immunol. 2021 Aug 24;12:729776. doi: 10.3389/fimmu.2021.729776 (PMC8421734; doi:10.3389/fimmu.2021.729776)
Supplement: Supplementary file 1 [file DataSheet_1.zip › Supplementary Material/Supplementary Table 3.xlsx]

## Sheet: brain
GO	Description	LogP	Hits		GO:0048812	neuron projection morphogenesis	LogP	Hits		GO	Description	LogP	Hits		GO	Description	LogP	Hits	m5	GO	Description	LogP	Hits		GO	Description	LogP	Hits
GO:0006397	mRNA processing	-22	DHX9|DHX15|ELAVL2|ELAVL4|HNRNPA2B1|HNRNPD|HNRNPH1|HNRNPH2|HNRNPH3|MBNL1|PNN|POLR2B|SFPQ|SRSF1|SRSF7|TIA1|FXR1|CDK13|PRPF4B|SRSF11|RBM39|DDX46|PAN2|THOC1|RBM5|HNRNPR|DDX17|SRSF10|PAPOLA|TCERG1|CPSF6|PSIP1|WBP4|XRN2|KHDC4|SETX|TUT4|SF3B1|PRPF40B|VIRMA|CDC40|PCF11|LUC7L2|LUC7L3|CPSF2|RBM27|PRPF39|PSPC1|RBM41|RNPC3|PRPF40A|THOC2|PTBP2|TENT4B|PAPOLG|SLTM|PNPT1|TENT2|PAN3|ZNF326	m1	GO:0010975	regulation of neuron projection development	-30	ALCAM|ANK3|ADGRB3|CELSR3|EPHA4|GOLGA4|GRB10|GSK3B|KIF5B|KIF5C|MAP2|NCAM1|NFIB|PAFAH1B1|PAK3|PIK3CA|PLXNA1|PLXNA2|PLXNB3|PPP3CB|PTEN|PTPRS|PTPRZ1|ROBO1|ROBO2|SH3GL2|CDKL5|CNTN2|TNR|TRPC5|UBE3A|UGT8|VEGFA|NR4A3|USP9X|PPFIA2|KALRN|B4GALT5|SLIT2|MAP4K4|RAPGEF2|ULK2|ZEB2|PLPPR4|RANBP9|ACTR2|ABI2|PLXNC1|KIF3A|LMTK2|NLGN1|ZNF365|RUFY3|UNC13A|NFASC|ARC|KIF13B|NEDD4L|RBFOX2|FLRT2|DNM3|TANC2|TIAM2|TMEM106B…	m2	GO:0060249	anatomical structure homeostasis	-4	GNAS|POLD1|PTH1R|STK11|XRCC3|TFIP11	m4	GO:0007005	mitochondrion organization	-13	ATP5F1D|BAD|BAK1|BCL2L1|BOK|TSPO|GPX1|NDUFA3|NDUFA7|NDUFA8|NDUFB7|NDUFB8|NDUFS6|NDUFV3|OXA1L|PHB|RAB3A|NOL3|AIP|COX7A2L|LONP1|ATP5MF|ACAA2|TOMM40|CDC37|WDR45|PARK7|PHB2|ATP13A2|SAMM50|NDUFAF3|TIMM13|COA3|NDUFA13|COA4|TOMM7|DMAC2|TOMM22|MYH14|GRPEL1|MAP1LC3A|COX14|HPS4|TIMM50|MICOS13|NDUFA11|HIGD2A|SMIM20|CHCHD10	m5	GO:0043043	peptide biosynthetic process	-18	AARS1|CALR|DHPS|EEF1A2|EEF1B2|EIF4EBP1|HAGH|EIF6|PKM|POLR2D|RPL3|RPL4|RPL21|RPL22|RPL24|RPL37|RPL37A|RPS3|RPS5|RPS11|RPS15A|RPS27A|RPS28|RXRA|SHMT2|TUFM|YBX3|EIF3B|EIF3D|EIF3H|EIF3I|EIF2B4|MRPL33|RIDA|MRPL28|FARS2|ZNF385A|MRPS2|MRPL37|MRPL51|MRPL27|TMA7|EIF3L|MRPS23|MRPS33|CNDP2|MRPL14|MRPS24|MRPS15|MRPL41|MRPL11|MRPL9|MRPL57|MRPL45|CHCHD1|DPH3	m6	GO:0006119	oxidative phosphorylation	-10	ATP6|COX1|COX2|COX3|CYTB|ND1|ND2|ND3|ND4|ND5|NDUFV2|ATP5PD	m7
GO:0008380	RNA splicing	-21	CLK1|DHX9|DHX15|ELAVL2|ELAVL4|HNRNPA2B1|HNRNPD|HNRNPH1|HNRNPH2|HNRNPH3|MBNL1|PIK3R1|PNN|POLR2B|SFPQ|SRSF1|SRSF7|TIA1|FXR1|CDK13|PRPF4B|SRSF11|PPIG|RBM39|DDX46|THOC1|RBM5|HNRNPR|DDX17|IVNS1ABP|SRSF10|PAPOLA|TCERG1|PSIP1|WBP4|KHDC4|SETX|SF3B1|PRPF40B|VIRMA|ZNF638|CDC40|PCF11|LUC7L2|LUC7L3|CPSF2|PRPF39|PSPC1|RBM41|RNPC3|PRPF40A|THOC2|CLK4|PTBP2|ZNF326	m1	GO:0120039	plasma membrane bounded cell projection morphogenesis	-30	ADCY6|ADGRB3|CNR1|CRK|DPYSL3|EP300|EPHA4|GOLGA4|GSK3B|ITGA6|MAP2|MEF2C|PAFAH1B1|PAK3|PLXNA1|PLXNA2|PLXNB3|PRKCI|PTEN|PTPRG|PTPRS|ROBO1|ROBO2|CDKL5|CNTN2|TNR|TRPC5|TSC1|UBE3A|VEGFA|PPFIA2|ENC1|KALRN|SLIT2|RAPGEF2|ULK2|ZEB2|LRIG2|MAGI2|ACTR2|ABI2|PLXNC1|FUT9|PLK2|CPEB3|NLGN1|INPP5F|ZNF365|RUFY3|UNC13A|ARC|CAMSAP2|KIF13B|NEDD4L|DNM3|TANC2|TIAM2|TMEM106B|PPP1R9A|TMEM30A|CAMK1D|SMURF1|KIDINS220|HECW2|…	m2	GO:0048871	multicellular organismal homeostasis	-2.8	GNAS|PTH1R|STK11|PPP1R13L|LSR	m4	GO:0022900	electron transport chain	-12	ALDH2|COX4I1|COX6B1|COX8A|NDUFA3|NDUFA7|NDUFA8|NDUFB7|NDUFB8|NDUFS6|NDUFV3|POR|UQCRC1|AKR7A2|COX7A2L|UQCR11|PARK7|PHGDH|UQCRQ|NDUFA13|GLRX5|COQ9|CIAPIN1|PTGES2|SH3BGRL3|NDUFA11	m5	GO:0006412	translation	-18	AARS1|CALR|DHPS|EEF1A2|EEF1B2|EIF4EBP1|EIF6|PKM|POLR2D|RPL3|RPL4|RPL21|RPL22|RPL24|RPL37|RPL37A|RPS3|RPS5|RPS11|RPS15A|RPS27A|RPS28|RXRA|SHMT2|TUFM|YBX3|EIF3B|EIF3D|EIF3H|EIF3I|EIF2B4|MRPL33|RIDA|MRPL28|FARS2|ZNF385A|MRPS2|MRPL37|MRPL51|MRPL27|TMA7|EIF3L|MRPS23|MRPS33|MRPL14|MRPS24|MRPS15|MRPL41|MRPL11|MRPL9|MRPL57|MRPL45|CHCHD1|DPH3	m6	GO:0042775	mitochondrial ATP synthesis coupled electron transport	-9.9	COX1|COX2|COX3|CYTB|ND1|ND2|ND3|ND4|ND5|NDUFV2	m7
GO:0000377	RNA splicing, via transesterification reactions with bulged adenosine as nucleophile	-16	DHX9|DHX15|ELAVL2|HNRNPA2B1|HNRNPD|HNRNPH1|HNRNPH2|HNRNPH3|MBNL1|PNN|POLR2B|SFPQ|SRSF1|SRSF7|TIA1|FXR1|CDK13|PRPF4B|SRSF11|RBM39|DDX46|RBM5|HNRNPR|DDX17|SRSF10|PAPOLA|PSIP1|WBP4|KHDC4|SETX|SF3B1|PRPF40B|CDC40|PCF11|LUC7L2|LUC7L3|CPSF2|PRPF39|PSPC1|RBM41|RNPC3|PRPF40A|PTBP2	m1	GO:0048858	cell projection morphogenesis	-30	ALCAM|ANK3|ADGRB3|CELSR3|EPHA4|GOLGA4|GRB10|GSK3B|KIF5B|KIF5C|MAP2|NCAM1|NFIB|PAFAH1B1|PAK3|PIK3CA|PLXNA1|PLXNA2|PLXNB3|PPP3CB|PTEN|PTPRS|PTPRZ1|ROBO1|ROBO2|SH3GL2|CDKL5|CNTN2|TNR|TRPC5|UBE3A|UGT8|VEGFA|NR4A3|USP9X|PPFIA2|KALRN|B4GALT5|SLIT2|MAP4K4|RAPGEF2|ULK2|ZEB2|PLPPR4|RANBP9|ACTR2|ABI2|PLXNC1|KIF3A|LMTK2|NLGN1|ZNF365|RUFY3|UNC13A|NFASC|ARC|KIF13B|NEDD4L|RBFOX2|FLRT2|DNM3|TANC2|TIAM2|TMEM106B…	m2	GO:0035264	multicellular organism growth	-2.7	GNAS|PPP1R13L|WDTC1	m4	GO:0042775	mitochondrial ATP synthesis coupled electron transport	-10	COX4I1|COX6B1|COX8A|NDUFA3|NDUFA7|NDUFA8|NDUFB7|NDUFB8|NDUFS6|NDUFV3|UQCRC1|COX7A2L|UQCR11|PARK7|UQCRQ|NDUFA13|COQ9|NDUFA11	m5	GO:0006414	translational elongation	-14	AARS1|EEF1A2|EEF1B2|TUFM|MRPL33|MRPL28|MRPS2|MRPL37|MRPL51|MRPL27|MRPS23|MRPS33|MRPL14|MRPS24|MRPS15|MRPL41|MRPL11|MRPL9|MRPL57|MRPL45|CHCHD1|DPH3	m6	GO:0042773	ATP synthesis coupled electron transport	-9.8	COX1|COX2|COX3|CYTB|ND1|ND2|ND3|ND4|ND5|NDUFV2	m7
GO:0000398	mRNA splicing, via spliceosome	-16	DHX9|DHX15|ELAVL2|HNRNPA2B1|HNRNPD|HNRNPH1|HNRNPH2|HNRNPH3|MBNL1|PNN|POLR2B|SFPQ|SRSF1|SRSF7|TIA1|FXR1|CDK13|PRPF4B|SRSF11|RBM39|DDX46|RBM5|HNRNPR|DDX17|SRSF10|PAPOLA|PSIP1|WBP4|KHDC4|SETX|SF3B1|PRPF40B|CDC40|PCF11|LUC7L2|LUC7L3|CPSF2|PRPF39|PSPC1|RBM41|RNPC3|PRPF40A|PTBP2	m1	GO:0032990	cell part morphogenesis	-30	ALCAM|ANK3|ADGRB3|CELSR3|EPHA4|GOLGA4|GRB10|GSK3B|KIF5B|KIF5C|MAP2|NCAM1|NFIB|PAFAH1B1|PAK3|PIK3CA|PLXNA1|PLXNA2|PLXNB3|PPP3CB|PTEN|PTPRS|PTPRZ1|ROBO1|ROBO2|SH3GL2|CDKL5|CNTN2|TNR|TRPC5|UBE3A|UGT8|VEGFA|NR4A3|USP9X|PPFIA2|KALRN|B4GALT5|SLIT2|MAP4K4|RAPGEF2|ULK2|ZEB2|PLPPR4|RANBP9|ACTR2|ABI2|PLXNC1|KIF3A|LMTK2|NLGN1|ZNF365|RUFY3|UNC13A|NFASC|ARC|KIF13B|NEDD4L|RBFOX2|FLRT2|DNM3|TANC2|TIAM2|TMEM106B…	m2	GO:0000723	telomere maintenance	-2.6	POLD1|XRCC3|TFIP11	m4	GO:0042773	ATP synthesis coupled electron transport	-10	COX4I1|COX6B1|COX8A|NDUFA3|NDUFA7|NDUFA8|NDUFB7|NDUFB8|NDUFS6|NDUFV3|UQCRC1|COX7A2L|UQCR11|PARK7|UQCRQ|NDUFA13|COQ9|NDUFA11	m5	GO:0045055	regulated exocytosis	-14	ALDOC|ANXA2|RHOG|ATP6V0A1|SERPING1|CD63|CHI3L1|CLU|CTSB|CTSH|CYBA|DDOST|CFD|DRD2|FCER1G|GM2A|GRN|IGF2|ITIH3|JUP|LGALS3BP|PGM1|PKM|CTSA|PRKCG|PSAP|PSMD3|PYGB|S100A13|SOD1|SPARC|SYN1|SYP|TF|TTR|TUBA4A|MANF|VAMP8|VAMP3|MVP|TUBB4B|VTI1B|ATG7|NPC2|CPLX1|RAB31|TRAPPC1|CHID1|DTNBP1|SYT12|STX1B	m6	GO:0022904	respiratory electron transport chain	-9.1	COX1|COX2|COX3|CYTB|ND1|ND2|ND3|ND4|ND5|NDUFV2	m7
GO:0000375	RNA splicing, via transesterification reactions	-16	DHX9|DHX15|ELAVL2|HNRNPA2B1|HNRNPD|HNRNPH1|HNRNPH2|HNRNPH3|MBNL1|PNN|POLR2B|SFPQ|SRSF1|SRSF7|TIA1|FXR1|CDK13|PRPF4B|SRSF11|RBM39|DDX46|RBM5|HNRNPR|DDX17|SRSF10|PAPOLA|PSIP1|WBP4|KHDC4|SETX|SF3B1|PRPF40B|CDC40|PCF11|LUC7L2|LUC7L3|CPSF2|PRPF39|PSPC1|RBM41|RNPC3|PRPF40A|PTBP2	m1	GO:0045664	regulation of neuron differentiation	-30	ALCAM|ANK3|ADGRB3|CELSR3|EPHA4|GOLGA4|GRB10|GSK3B|KIF5B|KIF5C|MAP2|NCAM1|NFIB|PAFAH1B1|PAK3|PIK3CA|PLXNA1|PLXNA2|PLXNB3|PPP3CB|PTEN|PTPRS|PTPRZ1|ROBO1|ROBO2|SH3GL2|CDKL5|CNTN2|TNR|TRPC5|UBE3A|UGT8|VEGFA|NR4A3|USP9X|PPFIA2|KALRN|B4GALT5|SLIT2|MAP4K4|RAPGEF2|ULK2|ZEB2|PLPPR4|RANBP9|CERT1|ACTR2|ABI2|PLXNC1|KIF3A|LMTK2|NLGN1|ZNF365|RUFY3|UNC13A|NFASC|ARC|KIF13B|NEDD4L|RBFOX2|FLRT2|DNM3|TANC2|TIAM2|TM…	m2	GO:0099111	microtubule-based transport	-2.6	STK11|SSNA1|KLC3	m4	GO:0006091	generation of precursor metabolites and energy	-10	AKT2|ALDH2|ATP5F1D|COX4I1|COX6B1|COX8A|ENO2|GALK1|BLOC1S1|GPI|IDH2|NDUFA3|NDUFA7|NDUFA8|NDUFB7|NDUFB8|NDUFS6|NDUFV3|OXA1L|PFKL|POMC|POR|PPP1CA|UQCRC1|AKR7A2|COX7A2L|ATP5MF|UQCR11|PARK7|PHB2|PHGDH|UQCRQ|NOP53|NDUFA13|GLRX5|COQ9|CIAPIN1|PTGES2|SH3BGRL3|CAVIN3|NDUFA11|CHCHD10	m5	GO:0006091	generation of precursor metabolites and energy	-14	ACO2|ALDOC|AKR1B1|ATP5MC3|COX7A2|COX7B|CYBA|CYC1|GLRX|HK1|IGF2|EIF6|NDUFA2|NDUFA4|NDUFB2|NDUFB3|NDUFB5|NDUFB9|NDUFB10|NDUFS3|NDUFS8|OGDH|PGM1|PKM|PYGB|QDPR|SDHB|SHMT2|UQCRB|ALDH4A1|DHRS3|NUP62|PRELID1|DNAJC15|NDUFB11|SLC25A18|COA8|COQ10A|ATP5IF1|NDUFS7	m6	GO:1902600	proton transmembrane transport	-8.9	ATP6V1G2|ATP6|COX1|COX2|COX3|CYTB|ND4|ND5|SLC25A3|ATP6V0E1|ATP5PD	m7
GO:0010564	regulation of cell cycle process	-13	BBS4|CDC27|E2F6|EZH2|PCM1|PKD2|PRKAR2B|PRKDC|PSMC6|RB1|RBL2|SFPQ|SPAST|TERF1|UBE2D1|XPO1|ZNF711|ZNF207|BTG2|CUL4B|CUL3|OFD1|CDK13|CDC23|RIPK1|NAE1|ZW10|CEP57|ENTR1|CNTRL|CEP43|CEP164|CEP152|WAPL|SMC5|PSME4|MGA|NIPBL|AHCTF1|SENP6|APPL1|CHORDC1|SETD2|TAOK3|INO80|CEP192|PRPF40A|KMT2E|BIRC6|CNOT6|CSPP1|CEP290|CEP78|SLF1|TMEM67|UHRF2|CEP120	m1	GO:0048667	cell morphogenesis involved in neuron differentiation	-29	ADCY6|ADGRB3|CNR1|CRK|DDX6|DPYSL3|EP300|EPHA4|GOLGA4|GSK3B|ITGA6|MAP2|MEF2C|PAFAH1B1|PAK3|PBX1|PLXNA1|PLXNA2|PLXNB3|MED1|PRKCI|PTEN|PTPRG|PTPRS|ROBO1|ROBO2|CDKL5|CNTN2|TCF4|THRB|TNR|TRPC5|TSC1|UBE3A|VEGFA|PPFIA2|ENC1|KALRN|SLIT2|RAPGEF2|ULK2|ZEB2|LRIG2|MAGI2|ACTR2|ABI2|PLXNC1|FUT9|PLK2|CPEB3|NLGN1|INPP5F|ZNF365|RUFY3|UNC13A|ARC|CAMSAP2|KIF13B|NEDD4L|DNM3|TANC2|TIAM2|TMEM106B|PPP1R9A|TMEM30A|CAMK1…	m2	GO:0010970	transport along microtubule	-2.6	STK11|SSNA1|KLC3	m4	GO:0046034	ATP metabolic process	-10	AK1|ATP5F1D|BAD|TSPO|COX4I1|COX6B1|COX8A|ENO2|GALK1|GPI|GUK1|MYH6|NDUFA3|NDUFA7|NDUFA8|NDUFB7|NDUFB8|NDUFS6|NDUFV3|PFKL|UQCRC1|COX7A2L|ATP5MF|UQCR11|PARK7|UQCRQ|NDUFA13|FAM20C|COQ9|NDUFA11|CHCHD10	m5	GO:0070125	mitochondrial translational elongation	-14	TUFM|MRPL33|MRPL28|MRPS2|MRPL37|MRPL51|MRPL27|MRPS23|MRPS33|MRPL14|MRPS24|MRPS15|MRPL41|MRPL11|MRPL9|MRPL57|MRPL45|CHCHD1	m6	GO:0006091	generation of precursor metabolites and energy	-8.4	ALDH1A1|IDH3G|ATP6|COX1|COX2|COX3|CYTB|ND1|ND2|ND3|ND4|ND5|NDUFV2|PYGL|XDH|NUP214|ATP5PD	m7
GO:0030031	cell projection assembly	-12	BBS4|TNPO1|OCRL|PCM1|PFN2|PRKAR2B|RAB1A|RALA|RAP1A|ROCK1|RPGR|FXR1|OFD1|IQCB1|CEP57|EXOC5|ENTR1|CNTRL|CEP43|CEP164|KIFAP3|CEP152|CD2AP|ZMYND8|NPHP3|INTU|CEP83|RAPGEF6|IFT57|CEP192|CARMIL1|CCDC88A|CEP126|GALNT11|TBC1D15|CPLANE1|DYNC2H1|CEP290|TSGA10|CEP78|TMEM67|SSX2IP|SCLT1|CIBAR1|CEP120|PLPPR5|CCDC66|AGRN	m1	GO:0031344	regulation of cell projection organization	-29	ALCAM|ANK3|ADGRB3|CELSR3|EPHA4|GOLGA4|GRB10|GSK3B|KIF5B|KIF5C|MAP2|MEF2C|NCAM1|NFIB|PAFAH1B1|PAK3|PIK3CA|PLXNA1|PLXNA2|PLXNB3|PPP3CB|PTEN|PTPRS|PTPRZ1|ROBO1|ROBO2|CDKL5|CNTN2|TNR|TRPC5|UBE3A|VEGFA|NR4A3|USP9X|PPFIA2|KALRN|B4GALT5|SLIT2|RAPGEF2|ULK2|ZEB2|PLPPR4|RANBP9|ACTR2|ABI2|PLXNC1|KIF3A|LMTK2|NLGN1|ZNF365|RUFY3|NFASC|ARC|KIF13B|NEDD4L|RBFOX2|FLRT2|DNM3|TANC2|TIAM2|TMEM106B|PPP1R9A|KIDINS220|H…	m2	GO:0032200	telomere organization	-2.5	POLD1|XRCC3|TFIP11	m4	GO:0006753	nucleoside phosphate metabolic process	-9.9	AK1|ATP5F1D|BAD|TSPO|ENTPD2|COX4I1|COX6B1|COX8A|ENO2|GALK1|GPI|GPX1|GUK1|HPCA|IDH2|MVD|MYH6|NDUFA3|NDUFA7|NDUFA8|NDUFB7|NDUFB8|NDUFS6|NDUFV3|NME3|PFKL|PGD|TALDO1|TKT|UQCRC1|HSD17B8|KCNAB2|COX7A2L|TECR|ATP5MF|AGPAT1|PMVK|UQCR11|PARK7|PGLS|UQCRQ|NDUFA13|DCXR|FAM20C|COQ9|LHPP|DCAKD|NDUFA11|ACSF3|CHCHD10	m5	GO:0022900	electron transport chain	-13	AKR1B1|COX7A2|COX7B|CYBA|CYC1|GLRX|NDUFA2|NDUFA4|NDUFB2|NDUFB3|NDUFB5|NDUFB9|NDUFB10|NDUFS3|NDUFS8|QDPR|SDHB|UQCRB|ALDH4A1|DHRS3|DNAJC15|NDUFB11|SLC25A18|NDUFS7	m6	GO:0015988	energy coupled proton transmembrane transport, against electrochemical gradient	-8.4	COX1|CYTB|ND4|ND5	m7
GO:0120031	plasma membrane bounded cell projection assembly	-12	BBS4|TNPO1|OCRL|PCM1|PFN2|PRKAR2B|RAB1A|RALA|RAP1A|ROCK1|RPGR|FXR1|OFD1|IQCB1|CEP57|EXOC5|ENTR1|CNTRL|CEP43|CEP164|KIFAP3|CEP152|CD2AP|ZMYND8|NPHP3|INTU|CEP83|RAPGEF6|IFT57|CEP192|CARMIL1|CCDC88A|CEP126|GALNT11|TBC1D15|CPLANE1|DYNC2H1|CEP290|CEP78|TMEM67|SSX2IP|SCLT1|CIBAR1|CEP120|PLPPR5|CCDC66|AGRN	m1	GO:0000904	cell morphogenesis involved in differentiation	-27	ADCY6|ADGRB3|CNR1|CRK|CYLD|DPYSL3|EP300|EPHA4|GOLGA4|GSK3B|HTT|ITGA6|MAP2|MEF2C|PAFAH1B1|PAK3|PLXNA1|PLXNA2|PLXNB3|PRKCI|PTEN|PTPRG|PTPRS|ROBO1|ROBO2|CDKL5|CNTN2|TNR|TRPC5|TSC1|UBE3A|VEGFA|PPFIA2|ENC1|KALRN|SLIT2|RAPGEF2|ULK2|ZEB2|LRIG2|MAGI2|ACTR2|ABI2|PLXNC1|TENM1|FUT9|PLK2|CPEB3|NLGN1|INPP5F|ZNF365|RUFY3|UNC13A|ARC|CAMSAP2|KIF13B|NEDD4L|DNM3|TANC2|TIAM2|ABHD17B|RAB8B|TMEM106B|PPP1R9A|TMEM30A|C…	m2	GO:0030705	cytoskeleton-dependent intracellular transport	-2.3	STK11|SSNA1|KLC3	m4	GO:0006119	oxidative phosphorylation	-9.8	ATP5F1D|COX4I1|COX6B1|COX8A|NDUFA3|NDUFA7|NDUFA8|NDUFB7|NDUFB8|NDUFS6|NDUFV3|UQCRC1|COX7A2L|ATP5MF|UQCR11|PARK7|UQCRQ|NDUFA13|COQ9|NDUFA11|CHCHD10	m5	GO:0070126	mitochondrial translational termination	-12	MRPL33|MRPL28|MRPS2|MRPL37|MRPL51|MRPL27|MRPS23|MRPS33|MRPL14|MRPS24|MRPS15|MRPL41|MRPL11|MRPL9|MRPL57|MRPL45|CHCHD1	m6	GO:0015990	electron transport coupled proton transport	-8.4	COX1|CYTB|ND4|ND5	m7
GO:0033044	regulation of chromosome organization	-12	ATR|CCT6A|CDC27|HNRNPA2B1|HNRNPD|NAP1L2|MAPK8|RB1|SFPQ|TERF1|ZNF207|CUL3|CDC23|ZW10|RPS6KA5|AKAP8|MTF2|SMG1|WAPL|SMC5|TASOR|NIPBL|ZNF451|SENP6|UBR5|MPHOSPH8|RESF1|SETD5|KDM3A|KMT2E|YLPM1|TENT4B|NSD1|SLF1|PAXBP1	m1	GO:0120035	regulation of plasma membrane bounded cell projection organization	-27	ALCAM|ANK3|ADGRB3|CRK|CELSR3|MEGF9|EP300|EPHA4|GOLGA4|GRB10|GSK3B|KIF5B|KIF5C|MAP2|MEF2C|NCAM1|NFIB|PAFAH1B1|PAK3|PIK3CA|PLXNA1|PLXNA2|PLXNB3|PPP3CB|PTEN|PTPRS|PTPRZ1|ROBO1|ROBO2|CDKL5|CNTN2|TNR|TRPC5|UBE3A|VEGFA|NR4A3|USP9X|ATRN|PPFIA2|KALRN|LATS1|B4GALT5|SLIT2|RAPGEF2|ULK2|ZEB2|PLPPR4|RANBP9|ACTR2|ABI2|PLXNC1|KIF3A|LMTK2|NLGN1|ZNF365|RUFY3|NFASC|NBEAL2|ARC|KIF13B|NEDD4L|RBFOX2|FLRT2|DNM3|TANC2|…	m2	GO:0048589	developmental growth	-2.2	GNAS|STK11|PPP1R13L|WDTC1|BIN3	m4	GO:0009205	purine ribonucleoside triphosphate metabolic process	-9.7	AK1|ATP5F1D|BAD|TSPO|COX4I1|COX6B1|COX8A|ENO2|GALK1|GPI|GUK1|MYH6|NDUFA3|NDUFA7|NDUFA8|NDUFB7|NDUFB8|NDUFS6|NDUFV3|NME3|PFKL|UQCRC1|COX7A2L|ATP5MF|UQCR11|PARK7|UQCRQ|NDUFA13|FAM20C|COQ9|NDUFA11|CHCHD10	m5	GO:0006413	translational initiation	-12	EIF4EBP1|EIF6|POLR2D|RPL3|RPL4|RPL21|RPL22|RPL24|RPL37|RPL37A|RPS3|RPS5|RPS11|RPS15A|RPS27A|RPS28|RXRA|EIF3B|EIF3D|EIF3H|EIF3I|EIF2B4|EIF3L	m6	GO:0009205	purine ribonucleoside triphosphate metabolic process	-8.3	ATP6|COX1|COX2|COX3|CYTB|ND1|ND2|ND3|ND4|ND5|NDUFV2|NUP214|ATP5PD|AK3	m7
GO:0044782	cilium organization	-12	BBS4|TNPO1|OCRL|PCM1|PKD2|PRKAR2B|RAB1A|RPGR|TUB|OFD1|IQCB1|CEP57|EXOC5|ENTR1|CNTRL|CEP43|CEP164|KIFAP3|CEP152|NPHP3|INTU|CEP83|IFT57|CEP192|CCDC88A|CEP126|GALNT11|TBC1D15|CPLANE1|DYNC2H1|CEP290|CEP78|TMEM67|SSX2IP|SCLT1|CIBAR1|CEP120|CCDC66	m1	GO:0099537	trans-synaptic signaling	-26	ADCY6|ADGRB3|CNR1|CRK|CYLD|DPYSL3|EP300|EPHA4|GOLGA4|GSK3B|HTT|ITGA6|MAP2|MEF2C|PAFAH1B1|PAK3|PLXNA1|PLXNA2|PLXNB3|PRKCI|PTEN|PTPRG|PTPRS|ROBO1|ROBO2|CDKL5|CNTN2|TNR|TRPC5|TSC1|UBE3A|VEGFA|PPFIA2|ENC1|KALRN|SLIT2|RAPGEF2|ULK2|ZEB2|LRIG2|MAGI2|ACTR2|ABI2|PLXNC1|TENM1|FUT9|PLK2|CPEB3|NLGN1|INPP5F|ZNF365|RUFY3|UNC13A|ARC|CAMSAP2|KIF13B|NEDD4L|DNM3|TANC2|TIAM2|ABHD17B|TMEM106B|PPP1R9A|TMEM30A|CAMK1D|…	m2	GO:0007015	actin filament organization	-2.2	TMOD1|NAA80|RHOF|BIN3	m4	GO:0032543	mitochondrial translation	-9.7	NDUFA7|OXA1L|MRPL23|MRPL12|MTG2|COA3|MRPS18B|MRPS16|MRPL2|AURKAIP1|MRPL17|MRPL40|MRPL38|MRPS34|MRPL24|MRPL43|MPV17L2|GADD45GIP1|MRPL54|MRPL52	m5	GO:0019080	viral gene expression	-12	GTF2F1|POLR2D|POLR2J|RPL3|RPL4|RPL21|RPL22|RPL24|RPL37|RPL37A|RPS3|RPS5|RPS11|RPS15A|RPS27A|RPS28|SUPT4H1|EIF3B|EIF3D|NUP62|SPCS1|EIF3L|TRIM62	m6	GO:0022900	electron transport chain	-8.2	COX1|COX2|COX3|CYTB|ND1|ND2|ND3|ND4|ND5|NDUFV2|XDH	m7
GO:0031503	protein-containing complex localization	-12	ATR|HNRNPA2B1|TNPO1|PCM1|RAP1A|RPGR|SFPQ|SRSF1|SRSF7|STX3|TERF1|TUB|XPO1|LGI1|SRSF11|THOC1|KIFAP3|SMG1|NUP205|NUP160|SETD2|CDC40|NUP54|CPSF2|IFT57|VPS35|GRIPAP1|THOC2|USP46|DYNC2H1|SSX2IP	m1	GO:0099536	synaptic signaling	-25	ABR|CACNA1B|CACNA1D|CACNA1E|CACNB4|CDH8|CNR1|DGKB|DLG2|DRD1|EGR3|EPHA4|GABRA1|GABRA2|GABRA3|GABRA4|GABRB2|GABRB3|GABRG2|GAD2|GLRB|GRIK3|GRIN2A|GRM5|GSK3B|HTR2C|IL1RAP|KCNB1|KCNQ2|KIF5B|KRAS|LRP6|MEF2C|MYO5A|NF1|PAFAH1B1|PLCL1|PLP1|PPP3CB|PTEN|PTPRS|SLC1A2|SLC12A2|CNTN2|TNR|PPFIA2|CADPS|SYNJ1|BSN|SYT7|TSPOAP1|SLC4A8|STXBP5L|PREPL|RAPGEF2|PLK2|CPEB3|NLGN1|UNC13A|KIF1B|PLCB1|ARC|RIMBP2|SLC24A2|LRRTM…	m2	GO:0001894	tissue homeostasis	-2.1	GNAS|PTH1R|STK11	m4	GO:0140053	mitochondrial gene expression	-9.7	NDUFA7|OXA1L|MRPL23|MRPL12|TBRG4|MTG2|COA3|MRPS18B|MRPS16|MRPL2|AURKAIP1|MRPL17|MRPL40|MRPL38|MRPS34|MRPL24|MRPL43|MPV17L2|GADD45GIP1|MRPL54|MRPL52|CHCHD10	m5	GO:0022411	cellular component disassembly	-12	C1QA|C1QB|C1QC|CAPNS1|DCTN1|HTRA1|VAMP8|SQSTM1|MRPL33|IQSEC1|MFN2|VTI1B|CIB1|ATG7|MRPL28|GABARAP|CTDNEP1|FBXO7|CHMP2A|MRPS2|MRPL37|MRPL51|MRPL27|MRPS23|MRPS33|MRPL14|MRPS24|MRPS15|MRPL41|MRPL11|MRPL9|DDRGK1|MRPL57|MUL1|GRWD1|MRPL45|PPP1R9B|ATP5IF1|CHCHD1	m6	GO:0045333	cellular respiration	-8.2	IDH3G|COX1|COX2|COX3|CYTB|ND1|ND2|ND3|ND4|ND5|NDUFV2	m7
GO:0060271	cilium assembly	-11	BBS4|TNPO1|OCRL|PCM1|PRKAR2B|RAB1A|RPGR|OFD1|IQCB1|CEP57|EXOC5|ENTR1|CNTRL|CEP43|CEP164|KIFAP3|CEP152|NPHP3|INTU|CEP83|IFT57|CEP192|CCDC88A|CEP126|GALNT11|TBC1D15|CPLANE1|DYNC2H1|CEP290|CEP78|TMEM67|SSX2IP|SCLT1|CIBAR1|CEP120|CCDC66	m1	GO:0007268	chemical synaptic transmission	-25	ABR|CACNA1B|CACNA1D|CACNA1E|CACNB4|CDH8|CNR1|DGKB|DLG2|DRD1|EGR3|EPHA4|GABRA1|GABRA2|GABRA3|GABRA4|GABRB2|GABRB3|GABRG2|GAD2|GLRB|GRIK3|GRIN2A|GRM5|GSK3B|HTR2C|IL1RAP|KCNB1|KCNQ2|KIF5B|KRAS|LRP6|MEF2C|MYO5A|NF1|PAFAH1B1|PLCL1|PLP1|PPP3CB|PTEN|PTPRS|SLC1A2|SLC12A2|CNTN2|TNR|PPFIA2|CADPS|SYNJ1|BSN|SYT7|TSPOAP1|SLC4A8|STXBP5L|PREPL|RAPGEF2|PLK2|CPEB3|NLGN1|UNC13A|KIF1B|PLCB1|ARC|RIMBP2|SLC24A2|LRRTM…	m2	GO:0097435	supramolecular fiber organization	-2.1	DES|TMOD1|NAA80|RHOF|BIN3	m4	GO:0009199	ribonucleoside triphosphate metabolic process	-9.5	AK1|ATP5F1D|BAD|TSPO|COX4I1|COX6B1|COX8A|ENO2|GALK1|GPI|GUK1|MYH6|NDUFA3|NDUFA7|NDUFA8|NDUFB7|NDUFB8|NDUFS6|NDUFV3|NME3|PFKL|UQCRC1|COX7A2L|ATP5MF|UQCR11|PARK7|UQCRQ|NDUFA13|FAM20C|COQ9|NDUFA11|CHCHD10	m5	GO:0045333	cellular respiration	-11	ACO2|COX7B|CYC1|NDUFA2|NDUFA4|NDUFB2|NDUFB3|NDUFB5|NDUFB9|NDUFB10|NDUFS3|NDUFS8|OGDH|SDHB|SHMT2|UQCRB|PRELID1|DNAJC15|NDUFB11|SLC25A18|COQ10A|NDUFS7	m6	GO:0009199	ribonucleoside triphosphate metabolic process	-8.2	ATP6|COX1|COX2|COX3|CYTB|ND1|ND2|ND3|ND4|ND5|NDUFV2|NUP214|ATP5PD|AK3	m7
GO:0010638	positive regulation of organelle organization	-10	ATR|BBS4|CCT6A|CDC27|HNRNPA2B1|HNRNPD|NAP1L2|PFN2|PPP3R1|MAPK8|RB1|CLIP1|SFPQ|SPAST|TERF1|ZNF711|CUL3|CDC23|RPS6KA5|C2CD5|PAN2|DNM1L|AKAP8|ENTR1|MTF2|RAB3GAP1|SMC5|DDHD2|TASOR|NIPBL|MPHOSPH8|VPS13C|RESF1|PLXNA3|CARMIL1|CCDC88A|VPS35|KMT2E|CNOT6|MOAP1|SLF1|PAXBP1|JMY|CEP120|PAN3	m1	GO:0098916	anterograde trans-synaptic signaling	-24	ABR|CACNA1B|CACNA1D|CACNA1E|CACNB4|CDH8|CNR1|DGKB|DLG2|DRD1|EGR3|EPHA4|GABRA1|GABRA2|GABRA3|GABRA4|GABRB2|GABRB3|GABRG2|GAD2|GLRB|GRIK3|GRIN2A|GRM5|GSK3B|HTR2C|KCNB1|KCNQ2|KIF5B|KRAS|LRP6|MEF2C|MYO5A|NF1|PAFAH1B1|PLCL1|PLP1|PPP3CB|PTEN|PTPRS|SLC1A2|SLC12A2|CNTN2|TNR|PPFIA2|CADPS|SYNJ1|BSN|SYT7|TSPOAP1|SLC4A8|STXBP5L|PREPL|RAPGEF2|PLK2|CPEB3|NLGN1|UNC13A|KIF1B|PLCB1|ARC|RIMBP2|SLC24A2|LRRTM2|ERC2|…	m2	GO:0003012	muscle system process	-2.1	DES|TMOD1|SCO2|PPP1R13L	m4	GO:0009144	purine nucleoside triphosphate metabolic process	-9.5	AK1|ATP5F1D|BAD|TSPO|COX4I1|COX6B1|COX8A|ENO2|GALK1|GPI|GUK1|MYH6|NDUFA3|NDUFA7|NDUFA8|NDUFB7|NDUFB8|NDUFS6|NDUFV3|NME3|PFKL|UQCRC1|COX7A2L|ATP5MF|UQCR11|PARK7|UQCRQ|NDUFA13|FAM20C|COQ9|NDUFA11|CHCHD10	m5	GO:0032543	mitochondrial translation	-11	SHMT2|TUFM|MRPL33|MRPL28|MRPS2|MRPL37|MRPL51|MRPL27|MRPS23|MRPS33|MRPL14|MRPS24|MRPS15|MRPL41|MRPL11|MRPL9|MRPL57|MRPL45|CHCHD1	m6	GO:0009144	purine nucleoside triphosphate metabolic process	-8.1	ATP6|COX1|COX2|COX3|CYTB|ND1|ND2|ND3|ND4|ND5|NDUFV2|NUP214|ATP5PD|AK3	m7
GO:2001252	positive regulation of chromosome organization	-9.4	ATR|CCT6A|CDC27|HNRNPA2B1|HNRNPD|NAP1L2|RB1|SFPQ|TERF1|CUL3|CDC23|RPS6KA5|AKAP8|MTF2|SMC5|TASOR|NIPBL|MPHOSPH8|RESF1|KMT2E|SLF1|PAXBP1	m1	GO:0050808	synapse organization	-24	ABR|CACNA1B|CACNA1D|CACNA1E|CACNB4|CDH8|CNR1|DGKB|DLG2|DRD1|EGR3|EPHA4|GABRA1|GABRA2|GABRA3|GABRA4|GABRB2|GABRB3|GABRG2|GAD2|GLRB|GRIK3|GRIN2A|GRM5|GSK3B|HTR2C|KCNB1|KCNQ2|KIF5B|KRAS|LRP6|MEF2C|MYO5A|NF1|PAFAH1B1|PLCL1|PLP1|PPP3CB|PTEN|PTPRS|SLC1A2|SLC12A2|CNTN2|TNR|PPFIA2|CADPS|SYNJ1|BSN|SYT7|TSPOAP1|SLC4A8|STXBP5L|PREPL|RAPGEF2|PLK2|CPEB3|NLGN1|UNC13A|KIF1B|PLCB1|ARC|RIMBP2|SLC24A2|LRRTM2|ERC2|…	m2						GO:0009167	purine ribonucleoside monophosphate metabolic process	-9.5	AK1|ATP5F1D|BAD|TSPO|COX4I1|COX6B1|COX8A|ENO2|GALK1|GPI|GUK1|MYH6|NDUFA3|NDUFA7|NDUFA8|NDUFB7|NDUFB8|NDUFS6|NDUFV3|PFKL|UQCRC1|COX7A2L|ATP5MF|UQCR11|PARK7|UQCRQ|NDUFA13|FAM20C|COQ9|LHPP|NDUFA11|CHCHD10	m5	GO:0072657	protein localization to membrane	-11	ANXA2|RHOG|AP2M1|FCER1G|JUP|RPL3|RPL4|RPL21|RPL22|RPL24|RPL37|RPL37A|RPS3|RPS5|RPS11|RPS15A|RPS27A|RPS28|COLQ|VAMP8|SQSTM1|VAMP3|SLC9A3R1|STX8|RAMP2|RAMP1|VTI1B|CIB1|CPLX1|RAB31|FRMPD1|SEC61G|CLIP3|GORASP2|RANGRF|REEP2|TESC|VPS37C|PPP1R9B|STX1B|STAC2	m6	GO:0009167	purine ribonucleoside monophosphate metabolic process	-8.1	ATP6|COX1|COX2|COX3|CYTB|ND1|ND2|ND3|ND4|ND5|NDUFV2|NUP214|ATP5PD|AK3	m7
GO:0044772	mitotic cell cycle phase transition	-9.3	CDC27|E2F6|EZH2|PPP1R12A|ORC2|ORC5|PCM1|CDK17|PKD2|PPAT|PRKAR2B|PRKDC|PSMC6|RB1|RBL2|SPAST|UBE2D1|ZNF207|BTG2|CUL4B|CUL3|CUL2|OFD1|CDC23|RIPK1|NAE1|ZW10|CEP57|CNTRL|CEP43|CEP164|CEP152|PSME4|APPL1|FBXL3|TAOK3|INO80|CEP192|KMT2E|CNOT6|CEP290|CEP78	m1	GO:0007610	behavior	-24	ANK3|ADGRB3|CACNB4|CDH8|COL4A1|DGKB|DLG2|DRD1|EPHA4|GABRA1|GABRA2|GABRB2|GABRB3|GABRG2|GLRB|GRM5|IL1RAP|MEF2C|MYO5A|PAFAH1B1|PAK3|PTEN|PTPRS|ROBO2|CDKL5|CNTN2|TNR|TSC1|UBE3A|YWHAZ|PPFIA2|BSN|KALRN|FRMPD4|MAGI2|ACTR2|ABI2|CNKSR2|NLGN1|ZNF365|UNC13A|NFASC|ARC|ADGRL3|FLRT2|LRRTM2|DNM3|ERC2|TANC2|PCDH17|ABHD17B|PPP1R9A|IGFN1|ZNF804A|SLITRK1|LRRK2|SLITRK4|NPAS4	m2						GO:0045333	cellular respiration	-9.4	ATP5F1D|COX4I1|COX6B1|COX8A|BLOC1S1|IDH2|NDUFA3|NDUFA7|NDUFA8|NDUFB7|NDUFB8|NDUFS6|NDUFV3|OXA1L|UQCRC1|COX7A2L|UQCR11|PARK7|UQCRQ|NOP53|NDUFA13|COQ9|NDUFA11	m5	GO:0006415	translational termination	-11	MRPL33|MRPL28|MRPS2|MRPL37|MRPL51|MRPL27|MRPS23|MRPS33|MRPL14|MRPS24|MRPS15|MRPL41|MRPL11|MRPL9|MRPL57|MRPL45|CHCHD1	m6	GO:0009126	purine nucleoside monophosphate metabolic process	-8.1	ATP6|COX1|COX2|COX3|CYTB|ND1|ND2|ND3|ND4|ND5|NDUFV2|NUP214|ATP5PD|AK3	m7
GO:0051236	establishment of RNA localization	-9.2	ATR|DHX9|HNRNPA2B1|SFPQ|SRSF1|SRSF7|TERF1|XPO1|SRSF11|THOC1|CPSF6|SMG1|NUP205|NUP160|BICD2|AHCTF1|SETD2|CDC40|NUP54|CPSF2|RBM27|THOC2|PNPT1	m1	GO:0061564	axon development	-22	ASTN1|ADGRB3|CACNA1B|CNR1|DRD1|EGR1|EP300|EPHA4|GABRG2|GATM|GLRB|GRIN2A|GRM5|HTT|HTR2C|KCNA2|KRAS|MEF2C|MEIS2|MYO5A|NF1|PAFAH1B1|PPP3CB|PTEN|PTPRZ1|ATXN1|SCN2A|SLC1A2|STRN|CNTN2|THRB|TNR|TSC1|KCNAB1|NR4A3|SYNJ1|KALRN|GPR52|NCOR1|PJA2|ACTR2|ATP8A1|NCOA2|PLK2|CPEB3|NLGN1|INPP5F|PLCB1|ARC|ADGRL3|SLC24A2|GIGYF2|PCDH17|TMOD2|GPR88|AHI1|ARRDC3|UNC79|NETO1|SGIP1|FBXL20|NAV2|SLITRK1|LRRK2|UBR3|NPAS4	m2						GO:0009126	purine nucleoside monophosphate metabolic process	-9.4	AK1|ATP5F1D|BAD|TSPO|COX4I1|COX6B1|COX8A|ENO2|GALK1|GPI|GUK1|MYH6|NDUFA3|NDUFA7|NDUFA8|NDUFB7|NDUFB8|NDUFS6|NDUFV3|PFKL|UQCRC1|COX7A2L|ATP5MF|UQCR11|PARK7|UQCRQ|NDUFA13|FAM20C|COQ9|LHPP|NDUFA11|CHCHD10	m5	GO:0072594	establishment of protein localization to organelle	-11	AGT|CLU|DAO|HK1|JUP|PMM1|RPL3|RPL4|RPL21|RPL22|RPL24|RPL37|RPL37A|RPS3|RPS5|RPS11|RPS15A|RPS27A|RPS28|IPO13|MFN2|SAE1|VTI1B|TOMM34|CCT5|SEC61G|NUP62|FBXO7|SPCS1|DNAJC15|VPS28|VPS37C|SRPRB|UBL5|ATP5IF1|SGF29|DNLZ	m6	GO:0009161	ribonucleoside monophosphate metabolic process	-7.9	ATP6|COX1|COX2|COX3|CYTB|ND1|ND2|ND3|ND4|ND5|NDUFV2|NUP214|ATP5PD|AK3	m7
GO:0051640	organelle localization	-9.1	BBS4|AP3S1|DYNC1LI2|PCM1|PFN2|PRKAR2B|RAB1A|MAP4K2|RAP1A|SPAST|STX3|VAMP7|TERF1|XPO1|PICALM|CUL3|OFD1|CDC23|SNX4|ZW10|GOSR1|IQCB1|CEP57|DNM1L|UNC13B|CNTRL|CEP43|CEP164|KIFAP3|RAB3GAP1|CEP152|BICD2|CEP83|CCDC186|CEP192|RHOT1|MFN1|GRIPAP1|CEP290|CEP78|HOOK3|TMEM67|TRIM9|SCLT1|CEP120|BRAT1|RAD21L1	m1	GO:0010769	regulation of cell morphogenesis involved in differentiation	-22	ALCAM|ANK3|CNR1|CELSR3|EPHA4|GOLGA4|GRB10|GSK3B|KIF5B|KIF5C|MAP2|NCAM1|NCAM2|NFIB|PAFAH1B1|PAK3|PIK3CA|PLP1|PLXNA1|PLXNA2|PLXNB3|PPP3CB|PTEN|PTPRS|PTPRZ1|ROBO1|ROBO2|CDKL5|CNTN2|TNR|TRPC5|VEGFA|NR4A3|USP9X|B4GALT5|SLIT2|ULK2|ZEB2|LRIG2|PLPPR4|RANBP9|PLXNC1|KIF3A|LMTK2|INPP5F|RUFY3|NFASC|CAMSAP2|KIF13B|FLRT2|TIAM2|ZSWIM6|BCL11B|TRAK2|SEMA6D|COL25A1|DOCK7|SLITRK1|UNC5D|SLITRK4|TTL	m2						GO:0072657	protein localization to membrane	-9.4	ACTB|AKT2|APOE|BAD|BCL2L1|BSG|CACNB3|CD81|CSK|GAS6|GPC1|GRIK5|HPCA|HRAS|RPSA|RAB8A|RPL10A|OXA1L|PALM|PRKCZ|RAB3A|RPL7A|RPS9|RPS10|RPS15|RPS16|SGTA|SSR2|THY1|TNFRSF1A|BAG6|HGS|RAB11B|SLC9A3R2|FLOT1|CYP46A1|EHD1|SAMM50|TIMM13|NDUFA13|ZDHHC3|TOMM22|ABHD17A|SNAP47|TSPAN33|GOLGA7B	m5	GO:0046034	ATP metabolic process	-11	ALDOC|ATP5MC3|COX7A2|COX7B|CYC1|HK1|EIF6|MYH7|NDUFA2|NDUFA4|NDUFB2|NDUFB3|NDUFB5|NDUFB9|NDUFB10|NDUFS3|NDUFS8|OGDH|PGM1|PKM|SHMT2|UQCRB|NUP62|DNAJC15|NDUFB11|ATP5IF1|NDUFS7	m6	GO:0009141	nucleoside triphosphate metabolic process	-7.8	ATP6|COX1|COX2|COX3|CYTB|ND1|ND2|ND3|ND4|ND5|NDUFV2|NUP214|ATP5PD|AK3	m7
GO:0051052	regulation of DNA metabolic process	-9.1	ATR|CCT6A|DHX9|ERCC6|HNRNPA2B1|HNRNPD|LIG3|ORC5|PRKDC|TERF1|TFRC|UBE2V2|NSD2|WRN|ZNF711|SMC3|THOC1|SMG1|WAPL|TASOR|SMCHD1|SETD2|UBR5|INO80|OTUD4|MPHOSPH8|RESF1|CCDC88A|YLPM1|SMARCAD1|TSPYL2|TENT4B|SLF1|ESCO1|ARID2	m1	GO:0022604	regulation of cell morphogenesis	-21	ADGRB3|CRK|EPHA4|GOLGA4|GSK3B|MAP2|PAFAH1B1|PAK3|PLXNA1|PLXNA2|PLXNB3|PTEN|PTPRS|ROBO1|ROBO2|CDKL5|CNTN2|TNR|TRPC5|UBE3A|VEGFA|PPFIA2|KALRN|SLIT2|RAPGEF2|ULK2|ZEB2|ACTR2|ABI2|PLXNC1|NLGN1|RUFY3|ARC|KIF13B|NEDD4L|DNM3|TANC2|TIAM2|PPP1R9A|HECW2|ZSWIM6|TRAK2|SEMA6D|SLITRK1|LRRK2|TTL	m2						GO:0070125	mitochondrial translational elongation	-9.2	OXA1L|MRPL23|MRPL12|MRPS18B|MRPS16|MRPL2|AURKAIP1|MRPL17|MRPL40|MRPL38|MRPS34|MRPL24|MRPL43|GADD45GIP1|MRPL54|MRPL52	m5	GO:0140053	mitochondrial gene expression	-11	HSD17B10|SHMT2|TUFM|MRPL33|MRPL28|MRPS2|MRPL37|MRPL51|MRPL27|MRPS23|MRPS33|MRPL14|MRPS24|MRPS15|MRPL41|MRPL11|MRPL9|MRPL57|MRPL45|CHCHD1	m6	GO:0046034	ATP metabolic process	-7.8	ATP6|COX1|COX2|COX3|CYTB|ND1|ND2|ND3|ND4|ND5|NDUFV2|NUP214|ATP5PD	m7
GO:0044770	cell cycle phase transition	-8.9	CDC27|E2F6|EZH2|PPP1R12A|ORC2|ORC5|PCM1|CDK17|PKD2|PPAT|PRKAR2B|PRKDC|PSMC6|RB1|RBL2|SPAST|UBE2D1|ZNF207|BTG2|CUL4B|CUL3|CUL2|OFD1|CDC23|RIPK1|NAE1|ZW10|CEP57|AKAP8|CNTRL|CEP43|CEP164|CEP152|PSME4|APPL1|FBXL3|TAOK3|INO80|CEP192|KMT2E|CNOT6|CEP290|CEP78	m1	GO:0007409	axonogenesis	-19	ADGRB3|CRK|EPHA4|GOLGA4|GSK3B|MAP2|PAFAH1B1|PAK3|PLXNA1|PLXNA2|PLXNB3|PTEN|PTPRS|ROBO1|ROBO2|CDKL5|CNTN2|TNR|TRPC5|UBE3A|VEGFA|PPFIA2|KALRN|ZMYM4|SLIT2|RAPGEF2|ULK2|ZEB2|ACTR2|ABI2|PLXNC1|DLC1|RHOBTB3|NLGN1|RUFY3|UNC13A|ARC|KIF13B|NEDD4L|DNM3|TANC2|TIAM2|PPP1R9A|SMURF1|STRIP2|ERMN|HECW2|ZSWIM6|TRAK2|SEMA6D|LARP4|FMNL2|SLITRK1|PDZD8|LRRK2|TTL	m2						GO:0070126	mitochondrial translational termination	-9.2	OXA1L|MRPL23|MRPL12|MRPS18B|MRPS16|MRPL2|AURKAIP1|MRPL17|MRPL40|MRPL38|MRPS34|MRPL24|MRPL43|GADD45GIP1|MRPL54|MRPL52	m5	GO:0022904	respiratory electron transport chain	-10	COX7B|CYC1|NDUFA2|NDUFA4|NDUFB2|NDUFB3|NDUFB5|NDUFB9|NDUFB10|NDUFS3|NDUFS8|SDHB|UQCRB|DNAJC15|NDUFB11|SLC25A18|NDUFS7	m6	GO:0009123	nucleoside monophosphate metabolic process	-7.6	ATP6|COX1|COX2|COX3|CYTB|ND1|ND2|ND3|ND4|ND5|NDUFV2|NUP214|ATP5PD|AK3	m7
GO:0051301	cell division	-8.8	BBS4|CCNT2|CDC27|EPB41L2|KIF2A|LIG3|NAP1L2|RALA|RASA1|RB1|RBL2|ROCK1|SPAST|TERF1|TOP1|ZNF207|CUL3|CDC23|SMC3|ZW10|STAG1|USP16|ENTR1|CNTRL|CEP164|WAPL|SMC5|NCAPD3|CD2AP|AHCTF1|INTU|SETD2|INO80|TTC19|PRPF40A|CHFR|SEPTIN11|THOC2|BIRC6|TENT4B|CSPP1	m1	GO:0007420	brain development	-19	ALCAM|ANK3|CELSR3|EPHA4|GOLGA4|GRB10|GSK3B|KIF5B|KIF5C|MAP2|NCAM1|NFIB|PAFAH1B1|PAK3|PIK3CA|PLXNA1|PLXNA2|PLXNB3|PPP3CB|PTEN|PTPRS|PTPRZ1|ROBO1|ROBO2|CDKL5|CNTN2|TNR|TRPC5|VEGFA|NR4A3|USP9X|B4GALT5|SLIT2|ULK2|ZEB2|PLPPR4|RANBP9|PLXNC1|KIF3A|LMTK2|RUFY3|NFASC|KIF13B|FLRT2|TIAM2|ZSWIM6|BCL11B|TRAK2|SEMA6D|COL25A1|DOCK7|SLITRK1|UNC5D|SLITRK4|TTL	m2						GO:0033108	mitochondrial respiratory chain complex assembly	-9.2	NDUFA3|NDUFA7|NDUFA8|NDUFB7|NDUFB8|NDUFS6|NDUFV3|OXA1L|SAMM50|NDUFAF3|COA3|NDUFA13|COA4|DMAC2|COX14|NDUFA11|SMIM20	m5	GO:0015980	energy derivation by oxidation of organic compounds	-10	ACO2|COX7B|CYC1|IGF2|NDUFA2|NDUFA4|NDUFB2|NDUFB3|NDUFB5|NDUFB9|NDUFB10|NDUFS3|NDUFS8|OGDH|PGM1|PYGB|SDHB|SHMT2|UQCRB|PRELID1|DNAJC15|NDUFB11|SLC25A18|COQ10A|NDUFS7	m6	GO:0015980	energy derivation by oxidation of organic compounds	-7.4	IDH3G|COX1|COX2|COX3|CYTB|ND1|ND2|ND3|ND4|ND5|NDUFV2|PYGL	m7
															GO:0022904	respiratory electron transport chain	-9.2	COX4I1|COX6B1|COX8A|NDUFA3|NDUFA7|NDUFA8|NDUFB7|NDUFB8|NDUFS6|NDUFV3|UQCRC1|COX7A2L|UQCR11|PARK7|UQCRQ|NDUFA13|COQ9|NDUFA11	m5	GO:0045047	protein targeting to ER	-10	PMM1|RPL3|RPL4|RPL21|RPL22|RPL24|RPL37|RPL37A|RPS3|RPS5|RPS11|RPS15A|RPS27A|RPS28|SEC61G|SPCS1|SRPRB	m6	GO:0019693	ribose phosphate metabolic process	-6.9	ATP6|COX1|COX2|COX3|CYTB|ND1|ND2|ND3|ND4|ND5|NDUFV2|PPT1|PYGL|NUP214|ATP5PD|AK3	m7
															GO:0022411	cellular component disassembly	-9.1		m5	GO:0002478	antigen processing and presentation of exogenous peptide antigen	-10	CALR|CD74|AP2M1|CYBA|DCTN1|FCER1G|HLA-DQA1|HLA-DQB1|HLA-DRA|ITGB5|PSMB4|PSMB8|PSMC5|PSMD3|PSME1|TAP1|TAP2|TAPBP|VAMP8|VAMP3	m6	GO:0006163	purine nucleotide metabolic process	-6.8	ATP6|COX1|COX2|COX3|CYTB|ND1|ND2|ND3|ND4|ND5|NDUFV2|PPT1|XDH|NUP214|ATP5PD|AK3	m7
																									GO:0046677	response to antibiotic	-6.6		m7
																									GO:0006979	response to oxidative stress	-6.6		m7

## Sheet: lung
GO	Description	LogP	Hits		GO	Description	LogP	Hits		GO	Description	LogP	Hits		GO	Description	LogP	Hits		GO	Description	LogP	Hits		GO	Description	LogP	Hits
GO:0010256	endomembrane system organization	-9.4	ARL1|CAV2|CLCN3|F2R|LMAN1|MYH10|SERPINE2|MAPK1|RAB1A|SPTBN1|CAVIN2|BLZF1|USO1|SYNJ1|TBPL1|PDCD6IP|ARFGEF2|ARFGEF1|TRAPPC8|ANKLE2|SUN1|LEMD3|RAB3GAP2|VPS33B|TMEM38B|PI4K2B|SMPD4|BAIAP2L1|CCDC47|PLSCR4|MPP5|MFSD14A|COG3|HOOK3|LRRK2	m1	GO:0001568	blood vessel development	-29	AGTR1|APLNR|AHR|ANGPT2|ANXA1|ANXA3|AQP1|BMP4|CAV1|COL1A2|COL3A1|COL4A1|COL4A2|COL5A1|MAPK14|CCN2|DAG1|ELK3|EMP2|EPAS1|EPHA1|EPHB3|EPHB4|F3|FGFR1|FGFR2|FOXF1|FN1|GATA6|GJA5|GPC3|GLUL|HHEX|HK2|HPGD|HSPG2|NDST1|IL6R|IL18|ITGA5|JAK1|KDR|LRP1|SMAD7|MCAM|MAP3K3|FOXO4|MMP14|NOTCH1|NOTCH2|NOTCH3|PDGFA|PDGFRA|PECAM1|PIK3CA|MED1|MAP2K1|PTEN|PTK7|PTPRB|RAP1A|SPARC|STAT3|TBX5|TEK|NR2F2|TGFBR2|TGFBR3|THBS1|TI…	m2	GO:0001568	blood vessel development	-17	AGT|APOH|RHOB|BTG1|C3|C5AR1|CD34|CX3CR1|GADD45A|TYMP|EFNA1|ENG|ERBB2|GATA2|GPR4|GRN|HMOX1|ID1|JUN|JUNB|JUP|LRP5|SMAD6|MYH9|NFATC4|NOTCH4|SERPINE1|PDGFB|SERPINF1|PKM|PML|SHB|SOX4|SYK|TBX2|TBXA2R|TCF21|CLDN5|TNF|ADAM15|HGS|ITGB1BP1|HDAC5|RAMP2|PAK4|KLF2|RAPGEF3|GPNMB|FBLN5|HPSE|FBXW8|RGCC|CARD10|EGFL7|SIRT6|VASH2|ZC3H12A|CCM2|OSR1|CLEC14A|EMC10|NRARP	m3	GO:0002444	myeloid leukocyte mediated immunity	-10	AP2A2|B2M|CYBA|ACE|CFD|ELANE|FUCA2|GLA|NCKAP1L|HSP90AB1|ILF2|NDUFC2|CFP|PFKL|PIK3CD|PSMD3|PSMD7|SLC2A3|STX4|TNFRSF1B|KCNAB2|AP1M1|TOM1|TCIRG1|TUBB4B|TUSC2|CLEC5A|DPP7|YPEL5|RAB24|RHOF|SPHK2|GSDMD|DOK3|PTGES2|TXNDC5|TSPAN14|LRG1|OSCAR|STING1	m4	GO:0032543	mitochondrial translation	-24	C1QBP|GARS1|OXA1L|MRPL23|MRPL12|TSFM|MRPL46|TRUB2|MRPS28|COA3|MRPS18B|MRPL15|MRPS16|MRPL2|MRPS7|MRPS2|MRPL37|MRPL51|MRPL27|MRPL48|MRPS23|MRPL39|AURKAIP1|MRPL17|MRPL14|MRPS26|MRPS24|MRPS11|MRPS9|MRPL40|MRPL11|MRPS34|TARS2|MRPL45|MRPL52|MRPL21|GATC	m5	GO:0032508	DNA duplex unwinding	-3.9	ERCC3|MCM5|MCM7|CHTF8	m6
GO:0044257	cellular protein catabolic process	-9.4	BIRC2|BNIP3L|CAPN2|CDK2|CSNK1E|CTNNB1|GCLC|PRKACA|MAPK9|RNF6|TAF9|TBL1X|UBE2H|RNF103|CDC23|HERC2|PLAA|EDEM1|USP34|PDCD6IP|TOPORS|PSMD14|USP16|CLPX|RNF13|TRIM32|USP33|RNF19A|WWTR1|SNX5|ERLEC1|WAC|DACT1|JKAMP|NDFIP2|ZRANB1|NGLY1|CCDC47|PCNP|BIRC6|KLHL8|RIC1|RNF128|NDFIP1|RSPRY1|LRRK2|USP12|RNF149	m1	GO:0048514	blood vessel morphogenesis	-26	AGTR1|APLNR|ANGPT2|ANXA1|ANXA3|AQP1|BMP4|CAV1|COL3A1|COL4A1|COL4A2|MAPK14|CCN2|DAG1|ELK3|EMP2|EPAS1|EPHA1|EPHB3|EPHB4|F3|FGFR1|FGFR2|FOXF1|FN1|GATA6|GJA5|GLUL|HHEX|HK2|HPGD|HSPG2|IL18|ITGA5|JAK1|KDR|LRP1|SMAD7|MCAM|MAP3K3|FOXO4|MMP14|NOTCH1|NOTCH2|NOTCH3|PDGFA|PDGFRA|PECAM1|PIK3CA|MED1|PTEN|PTPRB|RAP1A|SPARC|STAT3|TBX5|TEK|NR2F2|TGFBR2|TGFBR3|THBS1|TIE1|TJP1|UBP1|VAV2|VEGFC|WNT5A|FZD4|TEAD2|NRP1|…	m2	GO:0048514	blood vessel morphogenesis	-16	AGT|APOH|RHOB|BTG1|C3|C5AR1|CD34|CX3CR1|GADD45A|TYMP|EFNA1|ENG|ERBB2|GATA2|GPR4|GRN|HMOX1|ID1|JUN|JUNB|JUP|LRP5|MYH9|NFATC4|NOTCH4|SERPINE1|SERPINF1|PKM|PML|SHB|SOX4|SYK|TBX2|TBXA2R|TCF21|CLDN5|TNF|ADAM15|HGS|ITGB1BP1|HDAC5|RAMP2|PAK4|KLF2|RAPGEF3|GPNMB|FBLN5|HPSE|RGCC|CARD10|EGFL7|SIRT6|VASH2|ZC3H12A|CCM2|CLEC14A|EMC10|NRARP	m3	GO:0043299	leukocyte degranulation	-10	AP2A2|B2M|CYBA|CFD|ELANE|FUCA2|GLA|HCK|NCKAP1L|HSP90AB1|ILF2|NDUFC2|CFP|PFKL|PIK3CD|PSMD3|PSMD7|SLC2A3|STX4|TNFRSF1B|KCNAB2|AP1M1|TOM1|TCIRG1|TUBB4B|CLEC5A|DPP7|YPEL5|RAB24|RHOF|SPHK2|GSDMD|DOK3|PTGES2|TXNDC5|TSPAN14|LRG1|OSCAR|STING1	m4	GO:0070125	mitochondrial translational elongation	-24	OXA1L|MRPL23|MRPL12|TSFM|MRPL46|MRPS28|MRPS18B|MRPL15|MRPS16|MRPL2|MRPS7|MRPS2|MRPL37|MRPL51|MRPL27|MRPL48|MRPS23|MRPL39|AURKAIP1|MRPL17|MRPL14|MRPS26|MRPS24|MRPS11|MRPS9|MRPL40|MRPL11|MRPS34|MRPL45|MRPL52|MRPL21	m5	GO:0046890	regulation of lipid biosynthetic process	-3.9	DHCR7|EGR1|FDFT1|SMPD2|WDTC1	m6
GO:0043062	extracellular structure organization	-9	APBB2|CAPN2|CAV2|CD36|COL5A2|COL6A3|COL12A1|ETS1|GPM6B|ITGA6|ITGAV|LAMA2|LOX|LUM|NID1|VIT|PRKACA|RB1|ST7|RECK|ADAMTS1|PDCD6IP|ADAMTS13|ADAMTS5|NID2|HSD17B12|TMEM38B|RIC1|JAM2|NTN4|PHLDB2|ADAMTS19|NPNT|ATXN1L	m1	GO:0001525	angiogenesis	-22	AGTR1|APLNR|ANGPT2|ANXA1|ANXA3|AQP1|BMP4|CAV1|COL4A1|COL4A2|MAPK14|CCN2|DAG1|ELK3|EMP2|EPAS1|EPHA1|EPHB3|EPHB4|F3|FGFR1|FGFR2|FN1|GATA6|GJA5|GLUL|HHEX|HK2|HSPG2|IL18|ITGA5|JAK1|KDR|MCAM|MAP3K3|FOXO4|MMP14|NOTCH1|NOTCH2|NOTCH3|PDGFA|PDGFRA|PECAM1|PIK3CA|MED1|PTEN|PTPRB|SPARC|STAT3|TEK|TGFBR2|TGFBR3|THBS1|TIE1|TJP1|UBP1|VAV2|VEGFC|WNT5A|NRP1|SEMA5A|KLF4|SLIT2|EIF2AK3|TBX4|WASF2|PLK2|PDCD10|POFUT1|A…	m2	GO:0001525	angiogenesis	-16	AGT|APOH|RHOB|BTG1|C3|C5AR1|CD34|CX3CR1|GADD45A|TYMP|EFNA1|ENG|ERBB2|GATA2|GPR4|GRN|HMOX1|ID1|JUN|JUP|MYH9|NFATC4|NOTCH4|SERPINE1|SERPINF1|PKM|PML|SHB|SYK|TBXA2R|TCF21|CLDN5|TNF|ADAM15|HGS|ITGB1BP1|HDAC5|RAMP2|PAK4|KLF2|RAPGEF3|GPNMB|FBLN5|HPSE|RGCC|CARD10|EGFL7|SIRT6|VASH2|ZC3H12A|CLEC14A|EMC10|NRARP	m3	GO:0002366	leukocyte activation involved in immune response	-9.9	AP2A2|B2M|CYBA|CFD|ELANE|FUCA2|GLA|NCKAP1L|HSP90AB1|ILF2|NDUFC2|CFP|PFKL|PIK3CD|PLCG2|PSMD3|PSMD7|RARA|SLC2A3|STX4|SUPT6H|TGFB1|TNFRSF1B|KCNAB2|AP1M1|TOM1|TCIRG1|TUBB4B|PLCL2|CLEC5A|DPP7|YPEL5|RAB24|TREM2|RHOF|SPHK2|GSDMD|DOK3|PTGES2|TXNDC5|TSPAN14|KMT5C|NFKBID|LRG1|OSCAR|STING1	m4	GO:0140053	mitochondrial gene expression	-23	C1QBP|GARS1|HSD17B10|OXA1L|MRPL23|MRPL12|TSFM|MRPL46|TRUB2|MRPS28|COA3|MRPS18B|MRPL15|MRPS16|MRPL2|MRPS7|MRPS2|MRPL37|MRPL51|MRPL27|MRPL48|MRPS23|MRPL39|AURKAIP1|MRPL17|MRPL14|MRPS26|MRPS24|MRPS11|MRPS9|MRPL40|MRPL11|MRPS34|TARS2|PUS1|MRPL45|MRPL52|MRPL21|GATC	m5	GO:0032392	DNA geometric change	-3.8	ERCC3|MCM5|MCM7|CHTF8	m6
GO:0030198	extracellular matrix organization	-8.8	APBB2|CAPN2|CAV2|COL5A2|COL6A3|COL12A1|ETS1|GPM6B|ITGA6|ITGAV|LAMA2|LOX|LUM|NID1|VIT|RB1|ST7|RECK|ADAMTS1|ADAMTS13|ADAMTS5|NID2|HSD17B12|TMEM38B|RIC1|JAM2|NTN4|PHLDB2|ADAMTS19|NPNT|ATXN1L	m1	GO:0007169	transmembrane receptor protein tyrosine kinase signaling pathway	-21	AHSG|ANGPT2|APP|ARF4|ATP6V1A|AXL|COL4A1|COL4A2|MAPK14|CCN2|EPHA1|EPHB3|EPHB4|F3|FGFR1|FGFR3|FGFR2|FOXO3|HHEX|NDST1|IGF2R|IGFBP5|ITGA5|KDR|LRP1|FOXO4|NEDD9|PDGFA|PDGFRA|PIK3CA|PLAT|PRKCD|MAPK11|PTEN|PTGIR|PTPN11|PXN|RET|SORT1|SDCBP|STAT3|ADAM17|TEK|THBS1|TIE1|VAV2|VEGFC|WNT5A|FZD4|BCAR3|NCK2|NRP1|SOCS2|EIF2AK3|SOCS5|PHF14|RASSF2|ELMO1|ARPC5|WASF2|SPRY1|CNKSR1|MERTK|TXNIP|LMTK2|KANK1|TNS2|ADGRA2|SH…	m2	GO:0045765	regulation of angiogenesis	-14	AGT|APOH|RHOB|BTG1|C3|C5AR1|CD34|CX3CR1|GADD45A|EFNA1|ENG|ERBB2|GATA2|GPR4|GRN|HMOX1|ID1|JUP|SERPINE1|SERPINF1|PKM|PML|TBXA2R|CLDN5|TNF|HGS|ITGB1BP1|HDAC5|RAMP2|PAK4|KLF2|RAPGEF3|GPNMB|FBLN5|RGCC|CARD10|SIRT6|VASH2|ZC3H12A|EMC10	m3	GO:0002263	cell activation involved in immune response	-9.8	AP2A2|B2M|CYBA|CFD|ELANE|FUCA2|GLA|NCKAP1L|HSP90AB1|ILF2|NDUFC2|CFP|PFKL|PIK3CD|PLCG2|PSMD3|PSMD7|RARA|SLC2A3|STX4|SUPT6H|TGFB1|TNFRSF1B|KCNAB2|AP1M1|TOM1|TCIRG1|TUBB4B|PLCL2|CLEC5A|DPP7|YPEL5|RAB24|TREM2|RHOF|SPHK2|GSDMD|DOK3|PTGES2|TXNDC5|TSPAN14|KMT5C|NFKBID|LRG1|OSCAR|STING1	m4	GO:0070126	mitochondrial translational termination	-22	OXA1L|MRPL23|MRPL12|MRPL46|MRPS28|MRPS18B|MRPL15|MRPS16|MRPL2|MRPS7|MRPS2|MRPL37|MRPL51|MRPL27|MRPL48|MRPS23|MRPL39|AURKAIP1|MRPL17|MRPL14|MRPS26|MRPS24|MRPS11|MRPS9|MRPL40|MRPL11|MRPS34|MRPL45|MRPL52|MRPL21	m5	GO:0033260	nuclear DNA replication	-3.4	FEN1|MCM5|MCM7	m6
GO:0000904	cell morphogenesis involved in differentiation	-8.7	APBB2|RERE|CHN1|CRK|CTNNB1|DPYSL2|EFNB2|ETV1|ITGAV|LAMA2|CAPRIN1|MYH10|PLCG1|PLXNA2|PPP3CA|MAPK1|RAB1A|RB1|RNF6|RYK|CXCL12|SPTBN1|VAMP7|TOP2B|TRPC6|VCL|PICALM|NUMB|RPS6KA5|ZEB2|ABI2|FRS2|FERMT2|BTBD3|USP33|CYFIP1|ARHGEF26|TIAM2|TMEM106B|NTN4|SEMA6D|NEXN|LRRK2|EMB|ARL13B	m1	GO:0051347	positive regulation of transferase activity	-20	ADCY3|ADCY6|ADCY8|ADCY9|ARRB1|AXL|CCND1|BMP4|CCND2|MAP3K8|MAPK14|DAG1|LPAR1|EDN3|EMP2|EPHA1|EPHB3|EPHB4|FGFR1|FGFR3|FGFR2|MTOR|XRCC6|GOLGA2|HNRNPD|IL6R|IL18|KDR|MAPT|MAP3K3|NEDD9|PCNA|PDGFA|PDGFRA|PIK3CA|PPP2CA|PRKAR1A|PRKAR2A|PRKCD|MAPK11|MAP2K1|PTEN|PTPN11|PTPRC|MAP4K2|RAP1A|RET|ADAM17|TEK|TGFBR2|THBS1|TIE1|VAV2|VEGFC|WNT5A|MAP3K12|ARHGEF5|FZD4|MAP3K6|S1PR2|KLF4|MAP4K4|RASSF2|MERTK|CCT2|PDCD10|…	m2	GO:1901342	regulation of vasculature development	-13	AGT|APOH|RHOB|BTG1|C3|C5AR1|CD34|CX3CR1|GADD45A|EFNA1|ENG|ERBB2|GATA2|GPR4|GRN|HMOX1|ID1|JUP|SERPINE1|PDGFB|SERPINF1|PKM|PML|TBXA2R|CLDN5|TNF|HGS|ITGB1BP1|HDAC5|RAMP2|PAK4|KLF2|RAPGEF3|GPNMB|FBLN5|RGCC|CARD10|SIRT6|VASH2|ZC3H12A|EMC10	m3	GO:0002446	neutrophil mediated immunity	-9.7	AP2A2|B2M|CYBA|ACE|CFD|ELANE|FUCA2|GLA|NCKAP1L|HSP90AB1|ILF2|NDUFC2|CFP|PFKL|PSMD3|PSMD7|SLC2A3|TNFRSF1B|KCNAB2|AP1M1|TOM1|TCIRG1|TUBB4B|TUSC2|CLEC5A|DPP7|YPEL5|RAB24|RHOF|GSDMD|DOK3|PTGES2|TXNDC5|TSPAN14|LRG1|OSCAR|STING1	m4	GO:0006415	translational termination	-21	OXA1L|MRPL23|MRPL12|MRPL46|MRPS28|MRPS18B|MRPL15|MRPS16|MRPL2|MRPS7|MRPS2|MRPL37|MRPL51|MRPL27|MRPL48|MRPS23|MRPL39|AURKAIP1|SHFL|MRPL17|MRPL14|MRPS26|MRPS24|MRPS11|MRPS9|MRPL40|MRPL11|MRPS34|MRPL45|MRPL52|MRPL21	m5	GO:0006261	DNA-dependent DNA replication	-3.3	FEN1|MCM5|MCM7|CHTF8	m6
GO:0051603	proteolysis involved in cellular protein catabolic process	-8.5	BIRC2|CAPN2|CDK2|CSNK1E|CTNNB1|GCLC|PRKACA|MAPK9|RNF6|TAF9|TBL1X|UBE2H|RNF103|CDC23|HERC2|PLAA|EDEM1|USP34|PDCD6IP|TOPORS|PSMD14|USP16|CLPX|RNF13|TRIM32|USP33|RNF19A|WWTR1|ERLEC1|WAC|JKAMP|NDFIP2|ZRANB1|NGLY1|CCDC47|PCNP|BIRC6|KLHL8|RNF128|NDFIP1|RSPRY1|LRRK2|USP12|RNF149	m1	GO:0007264	small GTPase mediated signal transduction	-20	AGTR1|ARHGAP1|ARRB1|BCL6|COL1A2|COL3A1|MAPK14|LPAR1|GDI1|ITGA3|NOTCH1|NOTCH2|OPHN1|PECAM1|PLD2|MAPK11|RALGDS|RAP1A|RASGRF2|RHEB|SOS2|TNFAIP1|VAV2|ARHGEF5|LZTR1|BCAR3|NRP1|SYNGAP1|CYTH1|SLIT2|MAP4K4|CELSR1|GARRE1|STARD8|ELMO1|DENND4B|ARHGAP44|SH2D3C|RASA4|WASF2|SPRY1|CNKSR1|DLC1|PLK2|PDCD10|CHP1|DENND3|RAB21|SIPA1L3|RAP1GAP2|KANK1|ARHGEF12|CDC42EP4|KANK2|FBXO8|GMIP|RIN2|RGL3|DOCK6|ALS2|RRAGC|ARHGE…	m2	GO:0002274	myeloid leukocyte activation	-12	AGER|C3|C5AR1|CD14|CEBPA|CTSC|CSF1|CTSS|EEF2|FABP5|FES|GAA|GATA2|GM2A|GRN|GUSB|HK3|HMOX1|JUN|JUP|NEU1|PIGR|PKM|PSMD1|PTAFR|NECTIN2|PYGB|RAP2B|SLC11A1|VAMP2|SYK|TNF|TRPM2|CCT8|HPSE|CD300A|TMC6|SBNO2|NBEAL2|ARHGAP45|SIGLEC9|BIN2|LAMTOR1|PREX1|ZC3H12A|PLEKHO2|CANT1|TICAM1	m3	GO:0002275	myeloid cell activation involved in immune response	-9.7	AP2A2|B2M|CYBA|CFD|ELANE|FUCA2|GLA|NCKAP1L|HSP90AB1|ILF2|NDUFC2|CFP|PFKL|PIK3CD|PSMD3|PSMD7|SLC2A3|STX4|TNFRSF1B|KCNAB2|AP1M1|TOM1|TCIRG1|TUBB4B|CLEC5A|DPP7|YPEL5|RAB24|TREM2|RHOF|SPHK2|GSDMD|DOK3|PTGES2|TXNDC5|TSPAN14|LRG1|OSCAR|STING1	m4	GO:0002366	leukocyte activation involved in immune response	-21	ADA|ALAD|ANPEP|ANXA2|RHOG|BTK|CD40|CD63|CD74|CD81|CHI3L1|CSNK2B|CSTB|CTSB|CTSH|CTSZ|DDOST|STOM|ERCC1|PTK2B|FCER1G|FCN1|FGR|GATA3|GNS|GPI|GSTP1|HLX|HP|CXCR2|IMPDH2|ITGAL|LBP|LFNG|LGALS1|PA2G4|PGM1|CTSA|PSMB1|PSMB7|PSMC2|PSMC3|PSMD2|PSMD13|RAC2|S100A8|S100A13|STXBP2|TYROBP|VAMP8|DGAT1|TNFSF13|PGLYRP1|GMFG|MVP|MAD2L2|ATG7|PRDX4|NPC2|CKAP4|RAB31|CORO1A|TREX1|COTL1|LAT|LAMTOR2|PYCARD|TBX21|RAB4B|RETN|…	m5	GO:0044786	cell cycle DNA replication	-3.3	FEN1|MCM5|MCM7	m6
GO:0048812	neuron projection morphogenesis	-8.3	APBB2|RERE|CHN1|CTNNB1|DPYSL2|EFNB2|ETV1|LAMA2|CAPRIN1|MYH10|PLCG1|PLXNA2|PPP3CA|MAPK1|RNF6|RYK|CXCL12|SPTBN1|VAMP7|TOP2B|TRPC6|VCL|PICALM|NUMB|RPS6KA5|PLAA|ZEB2|ABI2|FRS2|BTBD3|USP33|CYFIP1|TIAM2|ITSN2|TAOK3|TMEM106B|NTN4|SEMA6D|NEXN|LRRK2|EMB	m1	GO:0000904	cell morphogenesis involved in differentiation	-20	APP|AXL|DAG1|CTTN|EPHA1|EPHB3|EPHB4|EXT1|FAT1|FGFR2|FGG|FLNB|FN1|GDI1|GOLGA4|HOXA2|ID2|IFRD1|KIF5B|LAMB1|LAMB3|LAMC1|LAMC2|LIMS1|LRP1|LRP4|MAPT|MATN2|NEDD9|NEO1|NOTCH1|NOTCH2|NOTCH3|OPHN1|PECAM1|PIK3CA|PLXNA1|PLXNB1|MAP2K1|PTEN|PTPN11|PTPRS|NECTIN1|PXN|RET|SLIT3|TEK|WNT5A|FZD4|FZD7|SEMA7A|NRP1|SYNGAP1|SEMA5A|SLIT2|ULK2|ARHGAP44|HDAC6|PLXNC1|MERTK|RAB10|LMTK2|TRAK1|RAB21|SIPA1L3|KANK1|CUX2|NEDD4L|…	m2	GO:0048729	tissue morphogenesis	-11	AGT|RHOB|DDR1|CSF1|CELSR2|ENG|FOXF2|FZD2|HOXB2|ITGB4|JAG2|LAMA5|LRP5|TACSTD2|MYBPC3|MYH6|NFATC4|NOTCH4|PML|PSMA4|PSMD1|VPS52|SOX4|SRC|TBX2|TCF21|NKX2-1|TNF|FZD1|LMO4|DCHS1|SLC9A3R1|PARD6A|SIRT6|ZDHHC7|PLEKHA4|IRX3|IRX1|CCM2|TMEM79|LZTS2|NKD1|SAPCD2|ARHGEF19|OSR1|ZFPM1|NRARP	m3	GO:0007005	mitochondrion organization	-9.5	TSPO|E2F1|FANCG|GPX1|LMNA|ND6|NDUFA1|NDUFA7|NDUFA8|NDUFB3|NDUFC2|NDUFV2|TSC2|TMEM11|SQSTM1|HIP1R|ATP5MF|HAX1|ATP5PD|RAB38|FBXO7|NDUFAF3|NDUFA13|SIRT7|HIGD1B|TREM2|SLC35F6|DMAC2|FBXW7|PARL|TOMM22|UBL5|OPA3|SLIRP|HPS4|TIMM50|NDUFA11|ROMO1|MICOS10	m4	GO:0002263	cell activation involved in immune response	-21	ADA|ALAD|ANPEP|ANXA2|RHOG|BTK|CD40|CD63|CD74|CD81|CHI3L1|CSNK2B|CSTB|CTSB|CTSH|CTSZ|DDOST|STOM|ERCC1|PTK2B|FCER1G|FCN1|FGR|GATA3|GNS|GPI|GSTP1|HLX|HP|CXCR2|IMPDH2|ITGAL|LBP|LFNG|LGALS1|PA2G4|PGM1|CTSA|PSMB1|PSMB7|PSMC2|PSMC3|PSMD2|PSMD13|RAC2|S100A8|S100A13|STXBP2|TYROBP|VAMP8|DGAT1|TNFSF13|PGLYRP1|GMFG|MVP|MAD2L2|ATG7|PRDX4|NPC2|CKAP4|RAB31|CORO1A|TREX1|COTL1|LAT|LAMTOR2|PYCARD|TBX21|RAB4B|RETN|…	m5	GO:0019216	regulation of lipid metabolic process	-3.3	DHCR7|EGR1|FDFT1|PSAP|SMPD2|WDTC1	m6
GO:0120039	plasma membrane bounded cell projection morphogenesis	-8.1	APBB2|RERE|CHN1|CTNNB1|DPYSL2|EFNB2|ETV1|LAMA2|CAPRIN1|MYH10|PLCG1|PLXNA2|PPP3CA|MAPK1|RNF6|RYK|CXCL12|SPTBN1|VAMP7|TOP2B|TRPC6|VCL|PICALM|NUMB|RPS6KA5|PLAA|ZEB2|ABI2|FRS2|BTBD3|USP33|CYFIP1|TIAM2|ITSN2|TAOK3|TMEM106B|NTN4|SEMA6D|NEXN|LRRK2|EMB	m1	GO:0033674	positive regulation of kinase activity	-20	ADCY3|ADCY6|ADCY8|ADCY9|ARRB1|AXL|CCND1|BMP4|CCND2|MAP3K8|MAPK14|DAG1|LPAR1|EDN3|EMP2|EPHA1|EPHB3|EPHB4|FGFR1|FGFR3|FGFR2|MTOR|XRCC6|IL6R|IL18|KDR|MAPT|MAP3K3|NEDD9|PDGFA|PDGFRA|PIK3CA|PPP2CA|PRKAR1A|PRKAR2A|PRKCD|MAPK11|MAP2K1|PTPN11|PTPRC|MAP4K2|RAP1A|RET|ADAM17|TEK|TGFBR2|THBS1|TIE1|VAV2|VEGFC|WNT5A|MAP3K12|ARHGEF5|FZD4|MAP3K6|S1PR2|MAP4K4|RASSF2|MERTK|PDCD10|LMTK2|TAB2|MMD|STK39|MDFIC|MINK1|S…	m2	GO:0002009	morphogenesis of an epithelium	-11	AGT|RHOB|DDR1|CSF1|CELSR2|ENG|FOXF2|FZD2|HOXB2|JAG2|LAMA5|LRP5|TACSTD2|NFATC4|NOTCH4|PML|PSMA4|PSMD1|SOX4|SRC|TBX2|TCF21|NKX2-1|TNF|FZD1|LMO4|DCHS1|SLC9A3R1|PARD6A|SIRT6|ZDHHC7|PLEKHA4|IRX3|IRX1|CCM2|TMEM79|LZTS2|NKD1|SAPCD2|ARHGEF19|OSR1|NRARP	m3	GO:0036230	granulocyte activation	-9	AP2A2|B2M|CYBA|CFD|ELANE|FUCA2|GLA|NCKAP1L|HSP90AB1|ILF2|NDUFC2|CFP|PFKL|PSMD3|PSMD7|SLC2A3|STX4|TNFRSF1B|KCNAB2|AP1M1|TOM1|TCIRG1|TUBB4B|CLEC5A|DPP7|YPEL5|RAB24|RHOF|GSDMD|DOK3|PTGES2|TXNDC5|TSPAN14|LRG1|OSCAR|STING1	m4	GO:0006414	translational elongation	-20	AARS1|OXA1L|MRPL23|MRPL12|TSFM|MRPL46|MRPS28|MRPS18B|MRPL15|MRPS16|MRPL2|MRPS7|MRPS2|MRPL37|MRPL51|MRPL27|MRPL48|MRPS23|MRPL39|AURKAIP1|SHFL|MRPL17|MRPL14|MRPS26|MRPS24|MRPS11|MRPS9|MRPL40|MRPL11|MRPS34|MRPL45|MRPL52|MRPL21	m5	GO:0009314	response to radiation	-3.2	CDKN1A|EGR1|ERCC3|FEN1|PENK|AEN	m6
GO:0048667	cell morphogenesis involved in neuron differentiation	-8	APBB2|RERE|CHN1|DPYSL2|EFNB2|ETV1|LAMA2|CAPRIN1|MYH10|PLCG1|PLXNA2|PPP3CA|MAPK1|RB1|RNF6|RYK|CXCL12|SPTBN1|VAMP7|TOP2B|TRPC6|VCL|PICALM|NUMB|RPS6KA5|ZEB2|ABI2|FRS2|BTBD3|USP33|CYFIP1|TIAM2|TMEM106B|NTN4|SEMA6D|NEXN|LRRK2|EMB	m1	GO:0045664	regulation of neuron differentiation	-19	ADCY6|APP|BCL6|BMP4|SCARB2|CD38|LPAR1|CTTN|EPHB3|ETV5|FGFR1|FOXO3|FN1|MTOR|GDI1|GOLGA4|HOXA2|HSPA5|ID2|ID4|IFRD1|ITGA3|LRP1|LRP4|MAPT|NOTCH1|NOTCH3|PLXNA1|PLXNB1|MED1|MAP2K1|PTEN|PTK7|PTPRF|PTPRS|RAP1A|RET|SLC6A4|TCF4|NR2F1|VIM|WNT5A|FZD4|SEMA7A|SCARF1|NRP1|SYNGAP1|SOCS2|SEMA5A|KLF4|SLIT2|BAG5|ULK2|WASHC5|ARHGAP44|PLXNC1|PLK2|ZHX2|TRAK1|RAB21|RAP1GAP2|KANK1|DENND5A|CUX2|NEDD4L|MMD|ZMYND8|SIN3A|NS…	m2	GO:0001667	ameboidal-type cell migration	-10	AGT|APOH|RHOB|GADD45A|EFNA1|ENG|GATA2|GRN|HMOX1|ID1|JUN|JUP|LAMA5|LRP5|TACSTD2|MYH9|PDGFB|SERPINF1|PML|SEMA3F|SRC|TBXA2R|TNF|ITGB1BP1|IQSEC1|HDAC5|SEMA6C|SEMA6B|SEMA4D|SEMA4B|RGCC|CARD10|PLEKHG5|SEMA4G|ZC3H12A|CLEC14A|TMEM201|EMC10	m3	GO:0043312	neutrophil degranulation	-8.9	AP2A2|B2M|CYBA|CFD|ELANE|FUCA2|GLA|NCKAP1L|HSP90AB1|ILF2|NDUFC2|CFP|PFKL|PSMD3|PSMD7|SLC2A3|TNFRSF1B|KCNAB2|AP1M1|TOM1|TCIRG1|TUBB4B|CLEC5A|DPP7|YPEL5|RAB24|RHOF|GSDMD|DOK3|PTGES2|TXNDC5|TSPAN14|LRG1|OSCAR|STING1	m4	GO:0045055	regulated exocytosis	-18	ADORA2A|ALAD|ANPEP|ANXA2|RHOG|BTK|CD63|CHI3L1|CSNK2B|CSTB|CTSB|CTSH|CTSW|CTSZ|DDOST|ECM1|STOM|FCER1G|FCN1|FGR|GNS|GPI|GSTP1|HP|CXCR2|IMPDH2|ISLR|ITGAL|LGALS3BP|PA2G4|PGM1|PLEK|CTSA|PSMB1|PSMB7|PSMC2|PSMC3|PSMD2|PSMD13|RAC2|RARRES2|S100A8|S100A13|SOD1|STXBP2|TUBA4A|TYROBP|VEGFB|VWF|TAGLN2|VAMP8|DGAT1|NAPA|PGLYRP1|GMFG|MVP|VTI1B|ATG7|PRDX4|NPC2|CKAP4|RAB31|CORO1A|COTL1|LAT|LAMTOR2|PYCARD|SDF4|RAB4B…	m5	GO:0016126	sterol biosynthetic process	-3	DHCR7|FDFT1|CYB5R1	m6
GO:0048858	cell projection morphogenesis	-8	APBB2|RERE|CHN1|CTNNB1|DPYSL2|EFNB2|ETV1|LAMA2|CAPRIN1|MYH10|PLCG1|PLXNA2|PPP3CA|MAPK1|RNF6|RYK|CXCL12|SPTBN1|VAMP7|TOP2B|TRPC6|VCL|PICALM|NUMB|RPS6KA5|PLAA|ZEB2|ABI2|FRS2|BTBD3|USP33|CYFIP1|TIAM2|ITSN2|TAOK3|TMEM106B|NTN4|SEMA6D|NEXN|LRRK2|EMB	m1	GO:0071363	cellular response to growth factor stimulus	-19	ANGPT2|ANXA1|APP|BMP4|CAT|CAV1|COL1A2|COL3A1|COL4A2|CREBBP|MAPK14|CCN2|FBN1|FGFR1|FGFR3|FGFR2|FOXO3|GATA6|GPC3|HHEX|HIVEP1|HPGD|HSPA5|NDST1|ITGA3|ITGA5|KDR|LIMS1|SMAD7|MAPT|NEO1|NOTCH1|NOTCH2|PDGFRA|MED1|PTEN|PTPN11|PXN|RAP1A|SORT1|SDCBP|SKI|SPARC|ADAM17|TGFBR2|TGFBR3|THBS1|UBE2D1|VEGFC|WNT2|WNT5A|FZD4|NRP1|SLC33A1|KLF4|SLIT2|ZFYVE9|TGFBRAP1|TOB1|SPRY1|CITED2|KDM5B|STRAP|ADAMTS7|ZNF423|SOSTDC1|AD…	m2	GO:0002366	leukocyte activation involved in immune response	-10	BCL3|C3|C5AR1|CD14|CTSC|CTSS|EEF2|FABP5|FES|GAA|GATA2|GM2A|GRN|GUSB|HK3|HMOX1|IL12RB1|JAK3|JUP|NEU1|PIGR|PKM|PSMD1|PTAFR|PYGB|RAP2B|SLC11A1|VAMP2|SYK|TRPM2|CCT8|HPSE|CD300A|TMC6|SBNO2|NBEAL2|ARHGAP45|SIGLEC9|ZBTB7B|BIN2|LAMTOR1|ZC3H12A|PLEKHO2|EXOSC6|CANT1|TICAM1|ZFPM1	m3	GO:0002283	neutrophil activation involved in immune response	-8.8	AP2A2|B2M|CYBA|CFD|ELANE|FUCA2|GLA|NCKAP1L|HSP90AB1|ILF2|NDUFC2|CFP|PFKL|PSMD3|PSMD7|SLC2A3|TNFRSF1B|KCNAB2|AP1M1|TOM1|TCIRG1|TUBB4B|CLEC5A|DPP7|YPEL5|RAB24|RHOF|GSDMD|DOK3|PTGES2|TXNDC5|TSPAN14|LRG1|OSCAR|STING1	m4	GO:0002274	myeloid leukocyte activation	-17	ALAD|ANPEP|ANXA2|RHOG|BTK|C1QA|CD63|CD74|CHI3L1|CSNK2B|CSTB|CTSB|CTSH|CTSZ|DDOST|STOM|FCER1G|FCN1|FGR|FLT3LG|GNS|GPI|GSTP1|HP|CXCR2|IMPDH2|ITGAL|LBP|LDLR|PA2G4|PGM1|CTSA|PSMB1|PSMB7|PSMC2|PSMC3|PSMD2|PSMD13|RAC2|S100A8|S100A13|STXBP2|TYROBP|VAMP8|DGAT1|SPHK1|PGLYRP1|GMFG|MVP|ATG7|UBD|PRDX4|NPC2|CKAP4|RAB31|TREX1|COTL1|LAT|LAMTOR2|PYCARD|RAB4B|RETN|CD177|TRAPPC1|ARHGAP9|TMEM106A|NFAM1|TUBB|TBC1D10C	m5	GO:0071103	DNA conformation change	-3	ERCC3|MCM5|MCM7|CHMP1A|CHTF8	m6
GO:0018205	peptidyl-lysine modification	-7.9	CTNNB1|LOX|PLOD2|TAF9|YEATS4|KAT2B|RPS6KA5|ATG5|UBA2|TOPORS|MORF4L1|NUP205|BRD1|SENP6|VPS33B|SETD2|KMT5B|MBIP|RSF1|NUP54|ING3|SETD5|KMT2E|NSD1|EHMT1|EPC1|SEH1L|GLYR1|FLCN|MSL1	m1	GO:0070848	response to growth factor	-19	ANGPT2|ANXA1|ANXA3|APP|BMP4|CAT|CAV1|COL1A2|COL3A1|COL4A2|CREBBP|MAPK14|CCN2|FBN1|FGFR1|FGFR3|FGFR2|FOXO3|GATA6|GPC3|HHEX|HIVEP1|HPGD|HSPA5|NDST1|ITGA3|ITGA5|KDR|LIMS1|SMAD7|MAPT|NEO1|NOTCH1|NOTCH2|PDGFRA|MED1|PTEN|PTPN11|PXN|RAP1A|SORT1|SDCBP|SKI|SPARC|ADAM17|TGFBR2|TGFBR3|THBS1|UBE2D1|VEGFC|WNT2|WNT5A|FZD4|NRP1|SLC33A1|KLF4|SLIT2|ZFYVE9|TGFBRAP1|HDAC6|TOB1|SPRY1|CITED2|KDM5B|STRAP|ADAMTS7|ZNF42…	m2	GO:0002263	cell activation involved in immune response	-9.9	BCL3|C3|C5AR1|CD14|CTSC|CTSS|EEF2|FABP5|FES|GAA|GATA2|GM2A|GRN|GUSB|HK3|HMOX1|IL12RB1|JAK3|JUP|NEU1|PIGR|PKM|PSMD1|PTAFR|PYGB|RAP2B|SLC11A1|VAMP2|SYK|TRPM2|CCT8|HPSE|CD300A|TMC6|SBNO2|NBEAL2|ARHGAP45|SIGLEC9|ZBTB7B|BIN2|LAMTOR1|ZC3H12A|PLEKHO2|EXOSC6|CANT1|TICAM1|ZFPM1	m3	GO:0042119	neutrophil activation	-8.6	AP2A2|B2M|CYBA|CFD|ELANE|FUCA2|GLA|NCKAP1L|HSP90AB1|ILF2|NDUFC2|CFP|PFKL|PSMD3|PSMD7|SLC2A3|TNFRSF1B|KCNAB2|AP1M1|TOM1|TCIRG1|TUBB4B|CLEC5A|DPP7|YPEL5|RAB24|RHOF|GSDMD|DOK3|PTGES2|TXNDC5|TSPAN14|LRG1|OSCAR|STING1	m4	GO:0043624	cellular protein complex disassembly	-17	CAPG|CFL1|OXA1L|PLEK|MRPL23|MRPL12|NAPA|CIB1|MRPL46|VPS4A|MRPS28|MRPS18B|MRPL15|MRPS16|MRPL2|MRPS7|MRPS2|MRPL37|MRPL51|MRPL27|MRPL48|MRPS23|MRPL39|AURKAIP1|SHFL|MRPL17|MRPL14|MRPS26|MRPS24|MRPS11|MRPS9|MRPL40|MRPL11|MRPS34|MRPL45|PPP1R9B|MRPL52|KIF18B|MRPL21	m5	GO:0046677	response to antibiotic	-3	EGR1|LCN2|PENK|PSAP|TUFM	m6
GO:0016569	covalent chromatin modification	-7.9	CDK2|CTNNB1|TAF9|TBL1X|YEATS4|KAT2B|MBD2|RPS6KA5|ATG5|DCAF1|USP16|MORF4L1|PHF8|BRD1|NIPBL|SETD2|KMT5B|WAC|MBIP|RSF1|ING3|RESF1|SETD5|HR|KMT2E|MIER1|NSD1|EHMT1|EPC1|GLYR1|LRRK2|FLCN|MSL1	m1	GO:0009611	response to wounding	-19	ANXA1|ANXA5|ARF4|ARRB1|AXL|CAPZA1|CAV1|ENTPD1|COL1A2|COL3A1|COL5A1|CCN2|DAG1|ELK3|F3|FGFR2|FGG|FOXF1|FN1|MTOR|GATA6|GGCX|GJA1|H3-3A|HHEX|HMGCR|IFRD1|IRF2|ITGA5|ITGA9|ITPR1|ITPR2|KDR|LRP1|MATN2|MCAM|MTR|NOTCH1|NOTCH2|PDGFA|PDGFRA|PECAM1|PIK3CA|PLAT|PPL|PRKAR1A|PRKAR2A|PRKCD|PRKCH|MAP2K1|PTEN|PTGFRN|PTK7|PTPN11|PTPRF|PTPRS|SPARC|ADAM17|TGFBR2|THBS1|VAV2|WNT5A|FZD7|SCARF1|NRP1|KLF4|CELSR1|CPQ|MERTK|…	m2	GO:0002275	myeloid cell activation involved in immune response	-9.9	C3|C5AR1|CD14|CTSC|CTSS|EEF2|FABP5|FES|GAA|GATA2|GM2A|GRN|GUSB|HK3|HMOX1|JUP|NEU1|PIGR|PKM|PSMD1|PTAFR|PYGB|RAP2B|SLC11A1|VAMP2|SYK|TRPM2|CCT8|HPSE|CD300A|TMC6|SBNO2|NBEAL2|ARHGAP45|SIGLEC9|BIN2|LAMTOR1|PLEKHO2|CANT1|TICAM1	m3	GO:0045055	regulated exocytosis	-8.4	AP2A2|B2M|SERPING1|CYBA|CFD|ELANE|FUCA2|GLA|HCK|NCKAP1L|HSP90AB1|ILF2|ITGA2B|NDUFC2|CFP|PFKL|PIK3CD|PSMD3|PSMD7|SLC2A3|STX4|TGFB1|TLN1|CLEC3B|TNFRSF1B|MANF|KCNAB2|AP1M1|TOM1|TCIRG1|TUBB4B|CLEC5A|DPP7|YPEL5|RAB24|RHOF|SPHK2|GSDMD|DOK3|PTGES2|TXNDC5|TSPAN14|FERMT3|LRG1|OSCAR|STING1	m4	GO:0002275	myeloid cell activation involved in immune response	-17	ALAD|ANPEP|ANXA2|RHOG|BTK|CD63|CHI3L1|CSNK2B|CSTB|CTSB|CTSH|CTSZ|DDOST|STOM|FCER1G|FCN1|FGR|GNS|GPI|GSTP1|HP|CXCR2|IMPDH2|ITGAL|LBP|PA2G4|PGM1|CTSA|PSMB1|PSMB7|PSMC2|PSMC3|PSMD2|PSMD13|RAC2|S100A8|S100A13|STXBP2|TYROBP|VAMP8|DGAT1|PGLYRP1|GMFG|MVP|ATG7|PRDX4|NPC2|CKAP4|RAB31|TREX1|COTL1|LAT|LAMTOR2|PYCARD|RAB4B|RETN|CD177|TRAPPC1|ARHGAP9|NFAM1|TUBB|TBC1D10C	m5	GO:0006694	steroid biosynthetic process	-2.9	DHCR7|EGR1|FDFT1|CYB5R1	m6
GO:0006914	autophagy	-7.8	BNIP3L|EIF4G2|GNAI3|MCL1|PRKAB2|PRKACA|RAB1A|VAMP7|TSC1|IFT88|HERC1|PLAA|ATG5|TOMM70|CAMKK2|MID2|TRAPPC8|USP33|STX12|RAB3GAP2|VPS33B|SNX5|SESN1|TBK1|NRBF2|WAC|VPS13C|SNX14|EPG5|ZKSCAN3|MTDH|LRRK2|FLCN|ACER2|TMEM41B	m1	GO:0040008	regulation of growth	-18	AGTR1|APP|BCL6|BMP4|CD38|CDKN2C|MAPK14|CTTN|FGFR1|FGFR3|FGFR2|FN1|MTOR|GATA6|GDI1|GJA1|GPC3|GOLGA4|H3-3A|IFRD1|IGFBP5|IGFBP7|LRP1|SMAD7|MAPT|MMP14|NEDD9|NOTCH1|NOTCH2|PIK3CA|PPP2CA|MAPK11|PTEN|PTPRS|RBBP7|SDCBP|SGK1|SLC6A4|SLIT3|STAT3|ADAM17|TBX5|TGFBR2|TGFBR3|WNT2|WNT5A|BAP1|SEMA7A|NRP1|SOCS2|SEMA5A|SLIT2|EI24|SOCS5|VGLL4|ULK2|SERTAD2|UBE2E3|RAI1|FAM107A|RAB21|WWC1|NEDD4L|SIN3A|KIF26A|SERP1|DLL1…	m2	GO:0002444	myeloid leukocyte mediated immunity	-9.7	C3|C5AR1|CD14|CTSC|CTSS|EEF2|FABP5|FES|GAA|GATA2|GM2A|GRN|GUSB|HK3|HMOX1|JUP|NEU1|PIGR|PKM|PSMD1|PTAFR|PYGB|RAP2B|SLC11A1|VAMP2|SYK|TRPM2|CCT8|HPSE|CD300A|TMC6|NBEAL2|ARHGAP45|DDX58|SIGLEC9|BIN2|LAMTOR1|PLEKHO2|CANT1|TICAM1	m3	GO:0002274	myeloid leukocyte activation	-7.9	AP2A2|B2M|CYBA|CFD|ELANE|FUCA2|GLA|NCKAP1L|HSP90AB1|ILF2|NDUFC2|CFP|PFKL|PIK3CD|PSMD3|PSMD7|SLC2A3|SPI1|STX4|TNFRSF1B|KCNAB2|AP1M1|TOM1|TCIRG1|TUBB4B|CLEC5A|DPP7|YPEL5|RAB24|TREM2|RHOF|SPHK2|GSDMD|DOK3|PTGES2|TXNDC5|TSPAN14|LRG1|OSCAR|STING1	m4	GO:0043299	leukocyte degranulation	-17	ALAD|ANPEP|ANXA2|RHOG|BTK|CD63|CHI3L1|CSNK2B|CSTB|CTSB|CTSH|CTSZ|DDOST|STOM|FCER1G|FCN1|FGR|GNS|GPI|GSTP1|HP|CXCR2|IMPDH2|ITGAL|PA2G4|PGM1|CTSA|PSMB1|PSMB7|PSMC2|PSMC3|PSMD2|PSMD13|RAC2|S100A8|S100A13|STXBP2|TYROBP|VAMP8|DGAT1|PGLYRP1|GMFG|MVP|ATG7|PRDX4|NPC2|CKAP4|RAB31|CORO1A|COTL1|LAT|LAMTOR2|PYCARD|RAB4B|RETN|CD177|TRAPPC1|ARHGAP9|NFAM1|TUBB|TBC1D10C	m5	GO:0000819	sister chromatid segregation	-2.9	FEN1|CHMP1A|NSL1|CHTF8	m6
GO:0061919	process utilizing autophagic mechanism	-7.8	BNIP3L|EIF4G2|GNAI3|MCL1|PRKAB2|PRKACA|RAB1A|VAMP7|TSC1|IFT88|HERC1|PLAA|ATG5|TOMM70|CAMKK2|MID2|TRAPPC8|USP33|STX12|RAB3GAP2|VPS33B|SNX5|SESN1|TBK1|NRBF2|WAC|VPS13C|SNX14|EPG5|ZKSCAN3|MTDH|LRRK2|FLCN|ACER2|TMEM41B	m1	GO:0030036	actin cytoskeleton organization	-18	ACTC1|ADD1|ANXA1|AQP1|ARRB1|BCL6|CAPZA1|CFL2|CNN3|CCN2|LPAR1|EMP2|CTTN|EPHA1|FAT1|FLNB|MTOR|ICAM1|LRP1|MYO5B|NEDD9|NOTCH2|OPHN1|PAM|PDGFA|PDGFRA|PGM5|PRKAR1A|PRKCD|PTK7|PXN|SDCBP|TEK|TJP1|TNFAIP1|ARHGEF5|NCK2|NRP1|SEMA5A|S1PR2|SLIT2|CELSR1|STARD8|ELMO1|WASHC5|ARHGAP44|ARPC5|WASF2|DLC1|FAM107A|PDCD10|MSRB2|SWAP70|KANK1|CDC42EP4|LMOD1|PARVB|SH3KBP1|MINK1|SNX9|LIMA1|CDC42BPG|MYO5C|CASS4|SHROOM3|INF2…	m2	GO:0097190	apoptotic signaling pathway	-9.6	AGT|BCL3|CD14|CDKN2D|CTSC|CX3CR1|DAP|MKNK2|HIC1|HMGB2|HMOX1|JUN|MAL|MAZ|NFATC4|SERPINE1|PML|SEPTIN4|PTPN1|SRC|TNF|TNFRSF1A|TPT1|VDAC2|PLA2G6|SLC9A3R1|MYBBP1A|SIVA1|RBCK1|DAPK2|ZNF385A|BBC3|PIAS4|DDIT4|SELENOK|PLEKHF1|COA8|TMC8|TICAM1|DEDD2|NANOS3|CHCHD10	m3	GO:0022900	electron transport chain	-7.5	ALDH2|CYBA|ND6|NDUFA1|NDUFA7|NDUFA8|NDUFB3|NDUFC2|NDUFV2|GFUS|XDH|AKR7A2|DHRS3|COX5A|PHGDH|NDUFA13|PTGES2|COX4I2|NDUFA11	m4	GO:0022411	cellular component disassembly	-17	BAX|C1QA|C1QB|C1QC|CAPG|CAPNS1|CFL1|DCTN1|DNASE2|ENDOG|GBA|NFE2|OXA1L|PLEK|PPP1CA|MRPL23|MRPL12|VAMP8|NAPA|MFN2|FLOT1|VTI1B|CIB1|ATG7|CDC37|WDR45|PARK7|CTDNEP1|MRPL46|VPS4A|MRPS28|MRPS18B|MRPL15|MRPS16|MRPL2|MRPS7|MRPS2|MRPL37|MRPL51|MRPL27|MRPL48|MRPS23|MRPL39|AURKAIP1|SHFL|MRPL17|MRPL14|MRPS26|MRPS24|MRPS11|MRPS9|MRPL40|MRPL11|MRPS34|GRWD1|MRPL45|MAP1LC3A|PPP1R9B|ATP5IF1|MRPL52|KIF18B|MRPL21	m5	GO:0016042	lipid catabolic process	-2.9	ECI1|HADHA|PLCB2|PSAP|SMPD2	m6
GO:0051345	positive regulation of hydrolase activity	-7.7	ARL1|CAV2|CHN1|CRK|DHX9|S1PR1|EIF5|F2R|FLT1|FNTA|ITGA6|PLCG1|RASA1|TSC1|WRN|PICALM|PLAA|GIT2|PSMD14|DNAJA2|ARFGEF1|GNA13|CLPX|RALBP1|DNAJB4|RABGAP1|RASGRP3|RAB3GAP2|ARHGEF26|TIAM2|FAM13B|AKIRIN2|RIC8B|ARHGAP31|SIPA1L2|RIC1|STARD13|LRRK2|STXBP5|ARHGAP42|FLCN|NPNT|ACER2|RGPD1	m1	GO:0032870	cellular response to hormone stimulus	-18	ACACA|ADCY3|ADCY6|ADCY8|ADCY9|AGTR1|AHSG|ANXA1|AQP1|ATP1A2|ATP2B1|ATP6V1A|BMP4|KLF9|CAV1|FBN1|FECH|FOXO3|GATA6|GJA1|HNRNPD|PRMT2|ICAM1|IGFBP7|LMO2|LPL|FOXO4|NOTCH1|NPC1|PER1|PIK3CA|MED1|PRKAR1A|PRKAR2A|PRKCD|PTEN|PTPN11|PXN|SLIT3|STAT3|THRA|NCOA3|BCAR3|SOCS2|SLIT2|NR1D1|RNF14|NCOR1|LPIN2|HDAC6|AKAP8|PGRMC2|AHCYL1|RAB10|ABHD2|FAM107A|KANK1|TNS2|KANK2|NSMF|HEYL|EEF2K|ADIPOR1|LEF1|UBR5|ERRFI1|UGT1A1…	m2	GO:0043299	leukocyte degranulation	-9	C3|C5AR1|CD14|CTSC|CTSS|EEF2|FABP5|FES|GAA|GATA2|GM2A|GRN|GUSB|HK3|HMOX1|JUP|NEU1|PIGR|PKM|PSMD1|PTAFR|PYGB|RAP2B|SLC11A1|VAMP2|SYK|TRPM2|CCT8|HPSE|CD300A|TMC6|NBEAL2|ARHGAP45|SIGLEC9|BIN2|LAMTOR1|PLEKHO2|CANT1	m3	GO:0031400	negative regulation of protein modification process	-7.4	ADAR|APOE|TSPO|CSK|NCKAP1L|PPP2R1A|PKN1|RGS2|SMPD1|SPI1|SUPT6H|TESK1|TFAP4|TGFB1|TSC2|XDH|XRCC1|SOCS1|SQSTM1|SOCS3|MAPK8IP1|TNIP1|EMILIN1|PPP1R15A|FKBP8|FBXO7|PPME1|SIRT7|SPHK2|PMEPA1|CTDSP1|CDK5RAP3|PRR7|AKT1S1|HINT2|ITPRIP|CAMK2N2|HEXIM2	m4	GO:0043312	neutrophil degranulation	-16	ALAD|ANPEP|ANXA2|RHOG|CD63|CHI3L1|CSNK2B|CSTB|CTSB|CTSH|CTSZ|DDOST|STOM|FCER1G|FCN1|FGR|GNS|GPI|GSTP1|HP|CXCR2|IMPDH2|ITGAL|PA2G4|PGM1|CTSA|PSMB1|PSMB7|PSMC2|PSMC3|PSMD2|PSMD13|S100A8|STXBP2|TYROBP|VAMP8|DGAT1|PGLYRP1|GMFG|MVP|ATG7|PRDX4|NPC2|CKAP4|RAB31|COTL1|LAMTOR2|PYCARD|RAB4B|RETN|CD177|TRAPPC1|ARHGAP9|NFAM1|TUBB|TBC1D10C	m5	GO:0009636	response to toxic substance	-2.8	CDKN1A|EGR1|LCN2|PENK|PSAP|TUFM	m6
GO:0032990	cell part morphogenesis	-7.6	APBB2|RERE|CHN1|CTNNB1|DPYSL2|EFNB2|ETV1|LAMA2|CAPRIN1|MYH10|PLCG1|PLXNA2|PPP3CA|MAPK1|RNF6|RYK|CXCL12|SPTBN1|VAMP7|TOP2B|TRPC6|VCL|PICALM|NUMB|RPS6KA5|PLAA|ZEB2|ABI2|FRS2|BTBD3|USP33|CYFIP1|TIAM2|ITSN2|TAOK3|TMEM106B|NTN4|SEMA6D|NEXN|LRRK2|EMB	m1	GO:0030335	positive regulation of cell migration	-17	ANXA1|ANXA3|APP|BMP4|CAV1|MAPK14|LPAR1|EDN3|EPHA1|F3|FGFR1|FOXF1|FN1|MTOR|HSPA5|ICAM1|IGFBP5|IL6R|ITGA3|ITGA5|KDR|LAMB1|LAMC2|LRP1|MCAM|MAP3K3|FOXO4|MMP14|NEDD9|NOTCH1|PDGFA|PDGFRA|PECAM1|PTPRC|RET|SDCBP|SPARC|SPN|STAT3|ADAM17|TEK|TGFBR2|THBS1|TJP1|VEGFC|WNT5A|SEMA7A|PLPP3|NRP1|SEMA5A|MAP4K4|HDAC6|ATP8A1|PLK2|FAM107A|PDCD10|SWAP70|ADGRA2|NSMF|STK39|LEF1|HDAC7|RIN2|ACKR3|CASS4|RIPOR1|COL18A1|MCU|A…	m2	GO:0045055	regulated exocytosis	-8.9	APOH|C3|C5AR1|CD14|CTSC|CTSS|EEF2|FABP5|FES|GAA|GAS6|GATA2|GM2A|GRN|GUSB|HK3|HMOX1|JUP|MYH9|NEU1|SERPINE1|PDGFB|PIGR|PKM|PSMD1|PTAFR|PYGB|RAP2B|SLC11A1|VAMP2|SYK|TRPM2|SYNGR2|CCT8|HPSE|CD300A|TMC6|NBEAL2|PIP5K1C|ARHGAP45|SIGLEC9|BIN2|TOR4A|LAMTOR1|VPS18|PLEKHO2|TMEM79|CANT1	m3	GO:0010257	NADH dehydrogenase complex assembly	-6.8	ND6|NDUFA1|NDUFA7|NDUFA8|NDUFB3|NDUFC2|NDUFV2|NDUFAF3|NDUFA13|DMAC2|NDUFA11	m4	GO:0002283	neutrophil activation involved in immune response	-16	ALAD|ANPEP|ANXA2|RHOG|CD63|CHI3L1|CSNK2B|CSTB|CTSB|CTSH|CTSZ|DDOST|STOM|FCER1G|FCN1|FGR|GNS|GPI|GSTP1|HP|CXCR2|IMPDH2|ITGAL|PA2G4|PGM1|CTSA|PSMB1|PSMB7|PSMC2|PSMC3|PSMD2|PSMD13|S100A8|STXBP2|TYROBP|VAMP8|DGAT1|PGLYRP1|GMFG|MVP|ATG7|PRDX4|NPC2|CKAP4|RAB31|COTL1|LAMTOR2|PYCARD|RAB4B|RETN|CD177|TRAPPC1|ARHGAP9|NFAM1|TUBB|TBC1D10C	m5	GO:0050810	regulation of steroid biosynthetic process	-2.8	DHCR7|EGR1|FDFT1	m6
GO:1903827	regulation of cellular protein localization	-7.6	BNIP3L|CCT6A|CD36|CSNK1E|CTNNB1|GPM6B|INSIG1|LMAN1|OAZ2|PRKACA|PKIA|MAPK1|RB1|SPTBN1|VAMP7|TFDP1|TP53BP2|PICALM|NUMB|EDEM1|TCAF1|C2CD5|ENTR1|WAPL|SPIDR|NIPBL|ERLEC1|SETD2|CLDN18|DNAJC27|NUP54|TMEM30A|INPP5E|LRRK2|FLCN	m1	GO:0051272	positive regulation of cellular component movement	-17	ANXA1|ANXA3|APP|BCL6|BMP4|CAV1|MAPK14|LPAR1|EDN3|EPHA1|F3|FGFR1|FOXF1|FN1|MTOR|HSPA5|ICAM1|IGFBP5|IL6R|ITGA3|ITGA5|KDR|LAMB1|LAMC2|LRP1|EPCAM|MCAM|MAP3K3|FOXO4|MMP14|NEDD9|NOTCH1|PDGFA|PDGFRA|PECAM1|PTPRC|RET|SDCBP|SPARC|SPN|STAT3|ADAM17|TEK|TGFBR2|THBS1|TJP1|VEGFC|WNT5A|SEMA7A|PLPP3|NRP1|SEMA5A|MAP4K4|HDAC6|ATP8A1|PLK2|FAM107A|PDCD10|SWAP70|ADGRA2|NSMF|STK39|LEF1|HDAC7|RIN2|TRPM4|ACKR3|CASS4|RIP…	m2	GO:0042119	neutrophil activation	-8.8	C3|C5AR1|CD14|CTSC|CTSS|EEF2|FABP5|GAA|GM2A|GRN|GUSB|HK3|JUP|NEU1|PIGR|PKM|PSMD1|PTAFR|PYGB|RAP2B|SLC11A1|VAMP2|SYK|TRPM2|CCT8|HPSE|CD300A|TMC6|NBEAL2|ARHGAP45|SIGLEC9|BIN2|LAMTOR1|PREX1|PLEKHO2|CANT1	m3	GO:0032981	mitochondrial respiratory chain complex I assembly	-6.8	ND6|NDUFA1|NDUFA7|NDUFA8|NDUFB3|NDUFC2|NDUFV2|NDUFAF3|NDUFA13|DMAC2|NDUFA11	m4	GO:0032984	protein-containing complex disassembly	-16	CAPG|CFL1|GBA|NFE2|OXA1L|PLEK|PPP1CA|MRPL23|MRPL12|VAMP8|NAPA|VTI1B|CIB1|MRPL46|VPS4A|MRPS28|MRPS18B|MRPL15|MRPS16|MRPL2|MRPS7|MRPS2|MRPL37|MRPL51|MRPL27|MRPL48|MRPS23|MRPL39|AURKAIP1|SHFL|MRPL17|MRPL14|MRPS26|MRPS24|MRPS11|MRPS9|MRPL40|MRPL11|MRPS34|GRWD1|MRPL45|MAP1LC3A|PPP1R9B|MRPL52|KIF18B|MRPL21	m5	GO:0006397	mRNA processing	-2.7	ERCC3|LGALS3|SART1|TBRG4|DHX38|SNRNP25	m6
GO:0051301	cell division	-7.5	CCNT2|CDK2|VEGFD|GNAI3|MYH10|RALA|RASA1|RB1|RBBP8|RBL2|SPTBN1|ZNF207|CDC14A|NUMB|CDC23|SMC3|PDCD6IP|STAG1|USP16|ENTR1|CNTRL|WAPL|POGZ|ANKLE2|KLHL18|WWTR1|SETD2|INTS13|SPIRE1|BIRC6|PRDM15|TENT4B|GAREM1|SEH1L|SEPTIN10|FLCN|CCNY	m1	GO:0040017	positive regulation of locomotion	-17	ANXA1|ANXA3|APP|BMP4|CAV1|MAPK14|LPAR1|EDN3|EPHA1|F3|FGFR1|FOXF1|FN1|MTOR|HSPA5|ICAM1|IGFBP5|IL6R|ITGA3|ITGA5|KDR|LAMB1|LAMC2|LRP1|EPCAM|MCAM|MAP3K3|FOXO4|MMP14|NEDD9|NOTCH1|PDGFA|PDGFRA|PECAM1|PTPRC|RET|SDCBP|SPARC|SPN|STAT3|STX3|ADAM17|TEK|TGFBR2|THBS1|TJP1|VEGFC|WNT5A|SEMA7A|PLPP3|NRP1|SEMA5A|SLIT2|MAP4K4|HDAC6|ATP8A1|PLK2|FAM107A|PDCD10|SWAP70|ADGRA2|NSMF|STK39|LEF1|HDAC7|RIN2|ACKR3|CASS4|RIP…	m2	GO:0030099	myeloid cell differentiation	-8.8	CDKN2B|CEBPA|CCR1|CSF1|ERCC2|FES|GATA2|GNAS|HMGB2|HOXB8|IRF8|JAK3|JUN|JUNB|KMT2A|MYH9|NFKBIA|PML|SRC|TNF|KMT2B|MAFB|KLF2|SBNO2|NBEAL2|ZNF385A|ZBTB7A|P4HTM|NCAPG2|UBA5|KAT8|DPY30|ZFPM1	m3	GO:0043687	post-translational protein modification	-6.7	APOE|FUCA2|MFGE8|PRKCSH|PSMA7|PSMD3|PSMD7|WFS1|SOCS3|PSMF1|KEAP1|PDIA6|RAB38|FBXO7|ASB2|TMEM132A|FBXW7|FBXL8|FAM20C|PNPLA2|VIPAS39|DDA1|FBXL15|RAB1B|SPSB3|ANKRD9	m4	GO:0002444	myeloid leukocyte mediated immunity	-16	ALAD|ANPEP|ANXA2|RHOG|BTK|CD63|CHI3L1|CSNK2B|CSTB|CTSB|CTSH|CTSZ|DDOST|STOM|FCER1G|FCN1|FGR|GNS|GPI|GSTP1|HP|CXCR2|IMPDH2|ITGAL|PA2G4|PGM1|CTSA|PSMB1|PSMB7|PSMC2|PSMC3|PSMD2|PSMD13|RAC2|S100A8|S100A13|STXBP2|TYROBP|VAMP8|DGAT1|PGLYRP1|GMFG|MVP|ATG7|PRDX4|NPC2|CKAP4|RAB31|COTL1|LAT|LAMTOR2|PYCARD|RAB4B|RETN|CD177|TRAPPC1|ARHGAP9|NFAM1|TUBB|TBC1D10C	m5	GO:1901615	organic hydroxy compound metabolic process	-2.7	DHCR7|FDFT1|ITPK1|PLCB2|TKFC|CYB5R1	m6
GO:0043547	positive regulation of GTPase activity	-7.4	CAV2|CHN1|CRK|S1PR1|EIF5|F2R|ITGA6|RASA1|TSC1|PICALM|GIT2|ARFGEF1|RALBP1|RABGAP1|RASGRP3|RAB3GAP2|ARHGEF26|TIAM2|FAM13B|RIC8B|ARHGAP31|SIPA1L2|RIC1|STARD13|LRRK2|STXBP5|ARHGAP42|FLCN|RGPD1	m1	GO:2000147	positive regulation of cell motility	-16	ANXA1|ANXA3|APP|BMP4|CAV1|MAPK14|LPAR1|EDN3|EPHA1|F3|FGFR1|FOXF1|FN1|MTOR|HSPA5|ICAM1|IGFBP5|IL6R|ITGA3|ITGA5|KDR|LAMB1|LAMC2|LRP1|EPCAM|MCAM|MAP3K3|FOXO4|MMP14|NEDD9|NOTCH1|PDGFA|PDGFRA|PECAM1|PTPRC|RET|SDCBP|SPARC|SPN|STAT3|ADAM17|TEK|TGFBR2|THBS1|TJP1|VEGFC|WNT5A|SEMA7A|PLPP3|NRP1|SEMA5A|MAP4K4|HDAC6|ATP8A1|PLK2|FAM107A|PDCD10|SWAP70|ADGRA2|NSMF|STK39|LEF1|HDAC7|RIN2|ACKR3|CASS4|RIPOR1|COL18A1…	m2	GO:0036230	granulocyte activation	-8.6	C3|C5AR1|CD14|CTSC|CTSS|EEF2|FABP5|GAA|GM2A|GRN|GUSB|HK3|JUP|NEU1|PIGR|PKM|PSMD1|PTAFR|PYGB|RAP2B|SLC11A1|VAMP2|SYK|TRPM2|CCT8|HPSE|CD300A|TMC6|NBEAL2|ARHGAP45|SIGLEC9|BIN2|LAMTOR1|PREX1|PLEKHO2|CANT1	m3	GO:0009896	positive regulation of catabolic process	-6.4	APOA4|APOE|DXO|MOV10|OAZ1|FURIN|SGTA|SUPT5H|TNFRSF1B|TSC2|ZFP36|BAG6|TFEB|KEAP1|NOD1|SPTLC1|FBXO7|RHBDD3|NOP53|NDUFA13|FZR1|TREM2|DET1|FBXW7|PNPLA2|DDA1|CDK5RAP3|RNF19B|STING1	m4	GO:0043043	peptide biosynthetic process	-16	AARS1|C1QBP|CALR|DRG2|PTK2B|FARSA|GARS1|GSS|EIF6|RPSA|OXA1L|PA2G4|PPA1|PPP1CA|MAPK3|MRPL23|RPL37|RPL37A|MRPL12|RPS3|RPS5|RPS15|RPS15A|RPS16|TARBP2|AIMP2|EIF3B|EIF3C|EIF3D|EIF3I|EIF2B4|EIF2B2|EIF2B5|EIF4E2|TSFM|MRPL46|TRUB2|MRPS28|COA3|MRPS18B|MRPL15|MRPS16|MRPL2|MRPS7|MRPS2|MRPL37|MRPL51|MRPL27|TMA7|EIF3L|MRPL48|MRPS23|MRPL39|AURKAIP1|SHFL|CNDP2|MRPL17|METTL17|MRPL14|MRPS26|MRPS24|MRPS11|MRPS9|MR…	m5	GO:0006066	alcohol metabolic process	-2.7	DHCR7|FDFT1|ITPK1|PLCB2|TKFC	m6
GO:0010638	positive regulation of organelle organization	-7.4	CCT6A|CTNNB1|LMAN1|MAPK1|MAPK9|RB1|TFDP1|TP53BP2|TSC1|CDC23|SYNJ1|RPS6KA5|C2CD5|G3BP2|PDCD6IP|ABI2|CAMKK2|ENTR1|DSTN|CYFIP1|DDHD2|RAB3GAP2|NIPBL|VPS13C|RESF1|KIRREL1|KMT2E|BAIAP2L1|SPIRE1|CNOT6|MIER1|MOAP1|GLYR1|LRRK2|JMY|NEK7|TAPT1|PAN3	m1	GO:0007265	Ras protein signal transduction	-16	AGTR1|ARHGAP1|ARRB1|BCL6|COL1A2|COL3A1|MAPK14|LPAR1|GDI1|ITGA3|NOTCH1|NOTCH2|OPHN1|PECAM1|MAPK11|RALGDS|RAP1A|RASGRF2|TNFAIP1|LZTR1|NRP1|SYNGAP1|CYTH1|MAP4K4|CELSR1|GARRE1|STARD8|ELMO1|DENND4B|ARHGAP44|RASA4|WASF2|SPRY1|CNKSR1|DLC1|PLK2|PDCD10|DENND3|RAB21|KANK1|ARHGEF12|CDC42EP4|KANK2|FBXO8|ALS2|ARHGEF28|MAPKAP1|RIPOR1|SPRY4|RAB12|RASGEF1A	m2	GO:0043312	neutrophil degranulation	-8.6	C3|C5AR1|CD14|CTSC|CTSS|EEF2|FABP5|GAA|GM2A|GRN|GUSB|HK3|JUP|NEU1|PIGR|PKM|PSMD1|PTAFR|PYGB|RAP2B|SLC11A1|VAMP2|SYK|TRPM2|CCT8|HPSE|CD300A|TMC6|NBEAL2|ARHGAP45|SIGLEC9|BIN2|LAMTOR1|PLEKHO2|CANT1	m3	GO:0033673	negative regulation of kinase activity	-6.2	ADAR|APOE|CSK|PPP2R1A|PKN1|RGS2|SMPD1|TESK1|TFAP4|TSC2|SOCS1|SOCS3|MAPK8IP1|FBXO7|CDK5RAP3|AKT1S1|ITPRIP|MIDN|CAMK2N2|HEXIM2|WASHC1	m4	GO:0002446	neutrophil mediated immunity	-16	ALAD|ANPEP|ANXA2|RHOG|CD63|CHI3L1|CSNK2B|CSTB|CTSB|CTSH|CTSZ|DDOST|STOM|FCER1G|FCN1|FGR|GNS|GPI|GSTP1|HP|CXCR2|IMPDH2|ITGAL|PA2G4|PGM1|CTSA|PSMB1|PSMB7|PSMC2|PSMC3|PSMD2|PSMD13|S100A8|STXBP2|TYROBP|VAMP8|DGAT1|PGLYRP1|GMFG|MVP|ATG7|PRDX4|NPC2|CKAP4|RAB31|COTL1|LAMTOR2|PYCARD|RAB4B|RETN|CD177|TRAPPC1|ARHGAP9|NFAM1|TUBB|TBC1D10C	m5	GO:0044242	cellular lipid catabolic process	-2.6	ECI1|HADHA|PSAP|SMPD2	m6

## Sheet: trachea
GO	Description	LogP	Hits		GO	Description	LogP	Hits		GO	Description	LogP	Hits		GO	Description	LogP	Hits		GO	Description	LogP	Hits		GO	Description	LogP	Hits
GO:0007265	Ras protein signal transduction	-5.2	CHUK|KRAS|RAP1A|RAB21|RAPGEF6|ERBIN	m1	GO:0043632	modification-dependent macromolecule catabolic process	-6	CDC27|CSNK2A1|UBE2B|UBE3A|CUL4B|TOPORS|UBE4B|TUT4|RYBP|RNF11|PCNP|USP28|RMND5A|FBXO11|EDEM3|KLHL15|ITCH|UBR3|C18orf25|DNAJC18|SPOPL	m2	GO:0015980	energy derivation by oxidation of organic compounds	-8.5	ACO2|DLD|ETFDH|GFPT1|GPD1|IGF2|COX3|CYTB|ND2|ND4|ND5|PGM1|SUCLA2|COQ10A	m3	GO:0002274	myeloid leukocyte activation	-32	AIF1|ANXA2|ANXA3|RHOG|B2M|CD47|CD53|CD63|CD74|CHI3L1|CLU|CSTB|CTSB|CTSH|CTSS|CTSZ|CYBA|FCER1G|FGR|FLT3LG|GLA|GRN|HK3|HMOX1|HP|LGALS3|CFP|PSMA5|PSMB1|PTAFR|RAB5C|S100A13|SLC2A3|SLC11A1|STX4|TNF|TRPM2|TYROBP|SPHK1|GMFG|ARPC5|NAMPT|TCIRG1|UBD|BATF|OLFM4|TREX1|CD300A|COTL1|OSTF1|PYCARD|DPP7|RAB4B|PGM2|TRAPPC1|PLEKHO2|TMEM106A|NFAM1|CLEC12A|STING1	m4	GO:0002366	leukocyte activation involved in immune response	-14	ALDH3B1|BTK|C5AR1|CD14|CD81|CHGA|CSNK2B|CST3|CFD|STOM|ERCC1|PTK2B|FES|XRCC6|GAA|GM2A|GNS|LBP|LFNG|LGALS1|MDK|NEU1|PIGR|PLCG2|CTSA|PRKCD|PRKCZ|PSAP|STXBP2|SYK|TNFRSF1B|KCNAB2|VAMP8|TNFSF13|AP1M1|MVP|TUBB4B|ATG7|SBNO2|CLEC5A|DLL1|LAMTOR2|COMMD9|TBX21|TREM2|LAMTOR1|TMBIM1|GSDMD|DOK3|ZC3H12A	m5	GO:0002064	epithelial cell development	-7.7	BAD|CLDN3|ID1|RAP2B|RARA|SOD1|SRC|ST14|CLDN5|WNT7B|PLOD3|SPINT2	m6
GO:0006397	mRNA processing	-5.1	RBM39|TARDBP|SF3B1|PRPF39|RNPC3|THOC2|TENT4B	m1	GO:0051603	proteolysis involved in cellular protein catabolic process	-5.8	CDC27|CSNK2A1|TMF1|UBE2B|UBE3A|CUL4B|TOPORS|UBE4B|YME1L1|RYBP|RNF11|PCNP|USP28|RMND5A|FBXO11|EDEM3|KLHL15|ITCH|UBR3|C18orf25|DNAJC18|SPOPL	m2	GO:0045333	cellular respiration	-7.5	ACO2|DLD|ETFDH|GPD1|COX3|CYTB|ND2|ND4|ND5|SUCLA2|COQ10A	m3	GO:0002263	cell activation involved in immune response	-27	ANXA2|ANXA3|RHOG|B2M|CD40|CD47|CD53|CD63|CD74|CHI3L1|CSTB|CTSB|CTSH|CTSS|CTSZ|CYBA|FCER1G|FGR|GLA|GRN|HK3|HMOX1|HP|ICAM1|LGALS3|CFP|PSMA5|PSMB1|PTAFR|RAB5C|S100A13|SLC2A3|SLC11A1|STX4|TRPM2|TYROBP|GMFG|ARPC5|TCIRG1|MAD2L2|BATF|OLFM4|TREX1|CD300A|COTL1|OSTF1|PYCARD|DPP7|RAB4B|PGM2|TCIM|TRAPPC1|PLEKHO2|NFKBID|NFAM1|CLEC12A|STING1	m4	GO:0002263	cell activation involved in immune response	-14	ALDH3B1|BTK|C5AR1|CD14|CD81|CHGA|CSNK2B|CST3|CFD|STOM|ERCC1|PTK2B|FES|XRCC6|GAA|GM2A|GNS|LBP|LFNG|LGALS1|MDK|NEU1|PIGR|PLCG2|CTSA|PRKCD|PRKCZ|PSAP|STXBP2|SYK|TNFRSF1B|KCNAB2|VAMP8|TNFSF13|AP1M1|MVP|TUBB4B|ATG7|SBNO2|CLEC5A|DLL1|LAMTOR2|COMMD9|TBX21|TREM2|LAMTOR1|TMBIM1|GSDMD|DOK3|ZC3H12A	m5	GO:0009636	response to toxic substance	-6.7	APOE|BAD|CCND1|CLDN3|EEF2|GSN|GSTM1|LCN2|RARA|SOD1|SOD3|SRC|STK25|PRDX5|MAP1LC3A|CYGB	m6
GO:0008380	RNA splicing	-4.3	RBM39|TARDBP|SF3B1|PRPF39|RNPC3|THOC2	m1	GO:0006511	ubiquitin-dependent protein catabolic process	-5.6	CDC27|CSNK2A1|UBE2B|UBE3A|CUL4B|TOPORS|UBE4B|RYBP|RNF11|PCNP|USP28|RMND5A|FBXO11|EDEM3|KLHL15|ITCH|UBR3|C18orf25|DNAJC18|SPOPL	m2	GO:0006091	generation of precursor metabolites and energy	-7.4	ACO2|DLD|ETFDH|GFPT1|GPD1|IGF2|COX3|CYTB|ND2|ND4|ND5|PGM1|PKM|ALDH4A1|SUCLA2|CROT|COQ10A	m3	GO:0043299	leukocyte degranulation	-27	ANXA2|ANXA3|RHOG|B2M|CD47|CD53|CD63|CHI3L1|CSTB|CTSB|CTSH|CTSS|CTSZ|CYBA|FCER1G|FGR|GLA|GRN|HCK|HK3|HMOX1|HP|LGALS3|CFP|PSMA5|PSMB1|PTAFR|RAB5C|S100A13|SLC2A3|SLC11A1|STX4|TRPM2|TYROBP|GMFG|ARPC5|TCIRG1|OLFM4|CD300A|COTL1|OSTF1|PYCARD|DPP7|RAB4B|PGM2|TRAPPC1|PLEKHO2|NFAM1|CLEC12A|STING1	m4	GO:0002274	myeloid leukocyte activation	-11	ALDH3B1|BTK|C1QA|C5AR1|CD14|CHGA|CSF1|CSNK2B|CST3|CFD|STOM|FES|XRCC6|GAA|GM2A|GNS|IFNGR1|LBP|NEU1|PIGR|CTSA|PRKCD|PSAP|SPI1|STXBP2|SYK|TNFRSF1B|KCNAB2|VAMP8|AP1M1|MVP|TUBB4B|ATG7|SBNO2|CLEC5A|LAMTOR2|COMMD9|TREM2|LAMTOR1|TMBIM1|GSDMD|DOK3|ZC3H12A	m5	GO:0052547	regulation of peptidase activity	-6.6	BAD|BOK|C3|C4B|CLDN3|CST6|GAS6|GSN|POR|SPINT1|SRC|SPINT2|ATP13A2|PRDX5|ITIH5	m6
GO:0007264	small GTPase mediated signal transduction	-4.2	CHUK|KRAS|RAP1A|RAB21|RAPGEF6|ERBIN	m1	GO:0019941	modification-dependent protein catabolic process	-5.5	CDC27|CSNK2A1|UBE2B|UBE3A|CUL4B|TOPORS|UBE4B|RYBP|RNF11|PCNP|USP28|RMND5A|FBXO11|EDEM3|KLHL15|ITCH|UBR3|C18orf25|DNAJC18|SPOPL	m2	GO:0009150	purine ribonucleotide metabolic process	-7.1	ADCY2|ATP1A2|DLD|GPD1|COX3|CYTB|ND2|ND4|ND5|PGM1|PKM|SUCLA2|PDE7B|AK3|CROT|GPAM|ELOVL7	m3	GO:0002275	myeloid cell activation involved in immune response	-27	ANXA2|ANXA3|RHOG|B2M|CD47|CD53|CD63|CHI3L1|CSTB|CTSB|CTSH|CTSS|CTSZ|CYBA|FCER1G|FGR|GLA|GRN|HK3|HMOX1|HP|LGALS3|CFP|PSMA5|PSMB1|PTAFR|RAB5C|S100A13|SLC2A3|SLC11A1|STX4|TRPM2|TYROBP|GMFG|ARPC5|TCIRG1|OLFM4|TREX1|CD300A|COTL1|OSTF1|PYCARD|DPP7|RAB4B|PGM2|TRAPPC1|PLEKHO2|NFAM1|CLEC12A|STING1	m4	GO:0045055	regulated exocytosis	-11	ADORA2A|ALDH3B1|BTK|SERPING1|C5AR1|CD14|CHGA|CSNK2B|CST3|CTSW|CFD|ECM1|STOM|FES|VEGFD|XRCC6|GAA|GM2A|GNAI2|GNS|ITGA2B|NEU1|SERPINE1|PIGR|CTSA|PRKCD|PSAP|STXBP2|SYK|TLN1|TNFRSF1B|KCNAB2|VAMP8|NAPA|AP1M1|RAB11B|MVP|TUBB4B|VTI1B|ATG7|CLEC5A|LAMTOR2|COMMD9|LAMTOR1|TMBIM1|GSDMD|DOK3	m5	GO:0000302	response to reactive oxygen species	-6.5	APOE|BAD|EEF2|LCN2|PTPRK|SOD1|SOD3|SRC|STK25|PRDX5|MAP1LC3A	m6
GO:1990778	protein localization to cell periphery	-4.1	RAP1A|EXOC5|APPL1|RAPGEF6|LIN7C	m1	GO:0044257	cellular protein catabolic process	-5.2	CDC27|CSNK2A1|TMF1|UBE2B|UBE3A|CUL4B|TOPORS|UBE4B|YME1L1|RYBP|RNF11|PCNP|USP28|RMND5A|FBXO11|EDEM3|KLHL15|ITCH|UBR3|C18orf25|DNAJC18|SPOPL	m2	GO:0009259	ribonucleotide metabolic process	-7	ADCY2|ATP1A2|DLD|GPD1|COX3|CYTB|ND2|ND4|ND5|PGM1|PKM|SUCLA2|PDE7B|AK3|CROT|GPAM|ELOVL7	m3	GO:0002366	leukocyte activation involved in immune response	-27	ANXA2|ANXA3|RHOG|B2M|CD40|CD47|CD53|CD63|CD74|CHI3L1|CSTB|CTSB|CTSH|CTSS|CTSZ|CYBA|FCER1G|FGR|GLA|GRN|HK3|HMOX1|HP|ICAM1|LGALS3|CFP|PSMA5|PSMB1|PTAFR|RAB5C|S100A13|SLC2A3|SLC11A1|STX4|TRPM2|TYROBP|GMFG|ARPC5|TCIRG1|MAD2L2|BATF|OLFM4|TREX1|CD300A|COTL1|OSTF1|PYCARD|DPP7|RAB4B|PGM2|TRAPPC1|PLEKHO2|NFKBID|NFAM1|CLEC12A|STING1	m4	GO:0002275	myeloid cell activation involved in immune response	-11	ALDH3B1|BTK|C5AR1|CD14|CHGA|CSNK2B|CST3|CFD|STOM|FES|XRCC6|GAA|GM2A|GNS|LBP|NEU1|PIGR|CTSA|PRKCD|PSAP|STXBP2|SYK|TNFRSF1B|KCNAB2|VAMP8|AP1M1|MVP|TUBB4B|ATG7|SBNO2|CLEC5A|LAMTOR2|COMMD9|TREM2|LAMTOR1|TMBIM1|GSDMD|DOK3	m5	GO:0097237	cellular response to toxic substance	-6.3	APOE|BAD|GSTM1|LCN2|SOD1|SOD3|SRC|STK25|PRDX5|MAP1LC3A|CYGB	m6
GO:0002757	immune response-activating signal transduction	-3.6	CHUK|KRAS|PIK3CA|RAP1A|APPL1|ERBIN	m1	GO:0010638	positive regulation of organelle organization	-5	ATRX|CDC27|HK2|RB1|CLIP1|UBE2B|RPS6KA5|CKAP5|C2CD5|DNM1L|ACTR2|SMC5|RTF1|RAB3GAP2|MPHOSPH8|CCDC88A|CNOT6|TNKS2|JMY	m2	GO:0019693	ribose phosphate metabolic process	-6.7	ADCY2|ATP1A2|DLD|GPD1|COX3|CYTB|ND2|ND4|ND5|PGM1|PKM|SUCLA2|PDE7B|AK3|CROT|GPAM|ELOVL7	m3	GO:0002444	myeloid leukocyte mediated immunity	-27	ANXA2|ANXA3|RHOG|B2M|CD47|CD53|CD63|CHI3L1|CSTB|CTSB|CTSH|CTSS|CTSZ|CYBA|FCER1G|FGR|GLA|GRN|HK3|HMOX1|HP|LGALS3|CFP|PSMA5|PSMB1|PTAFR|RAB5C|S100A13|SLC2A3|SLC11A1|STX4|TRPM2|TYROBP|GMFG|ARPC5|TCIRG1|OLFM4|CD300A|COTL1|DDX58|OSTF1|PYCARD|DPP7|RAB4B|PGM2|TRAPPC1|PLEKHO2|NFAM1|CLEC12A|STING1	m4	GO:0043299	leukocyte degranulation	-9.3	ALDH3B1|BTK|C5AR1|CD14|CHGA|CSNK2B|CST3|CFD|STOM|FES|XRCC6|GAA|GM2A|GNS|NEU1|PIGR|CTSA|PRKCD|PSAP|STXBP2|SYK|TNFRSF1B|KCNAB2|VAMP8|AP1M1|MVP|TUBB4B|ATG7|CLEC5A|LAMTOR2|COMMD9|LAMTOR1|TMBIM1|GSDMD|DOK3	m5	GO:0052548	regulation of endopeptidase activity	-6.2	BAD|BOK|C3|C4B|CST6|GAS6|GSN|POR|SPINT1|SRC|SPINT2|ATP13A2|PRDX5|ITIH5	m6
GO:0002764	immune response-regulating signaling pathway	-3.5	CHUK|KRAS|PIK3CA|RAP1A|APPL1|ERBIN	m1	GO:0000226	microtubule cytoskeleton organization	-4.7	ATRX|DYNC1LI2|GJA1|KIF2A|PPP1R12A|PKD2|CLIP1|SLC16A1|UBE2B|KAT2B|CKAP5|STAG2|CLASP2|CAMSAP2|TUBGCP4|HOOK1|CCDC88A|CCDC66	m2	GO:0006163	purine nucleotide metabolic process	-6.7	ADCY2|ATP1A2|DLD|GPD1|COX3|CYTB|ND2|ND4|ND5|PGM1|PKM|SUCLA2|PDE7B|AK3|CROT|GPAM|ELOVL7	m3	GO:0036230	granulocyte activation	-25	ANXA2|ANXA3|RHOG|B2M|CD47|CD53|CD63|CHI3L1|CSTB|CTSB|CTSH|CTSS|CTSZ|CYBA|FCER1G|FGR|GLA|GRN|HK3|HP|LGALS3|CFP|PSMA5|PSMB1|PTAFR|RAB5C|SLC2A3|SLC11A1|STX4|TRPM2|TYROBP|GMFG|ARPC5|TCIRG1|OLFM4|CD300A|COTL1|OSTF1|PYCARD|DPP7|RAB4B|PGM2|TRAPPC1|PLEKHO2|NFAM1|CLEC12A|STING1	m4	GO:0050727	regulation of inflammatory response	-9.3	ADORA2A|BTK|SERPING1|C1QA|C1QB|C1QC|C1S|C5AR1|CASP1|CD81|GPS2|GPX1|GPX4|LBP|MDK|NFKBIA|SERPINE1|PRKCD|PTGIS|TGM2|TNFRSF1A|TNFRSF1B|PLA2G7|VAMP8|LPCAT3|TNIP1|PARK7|SBNO2|ABHD12|TREM2|TNFAIP8L2|ZC3H12A|PIK3AP1|PLD4|METRNL	m5	GO:0045861	negative regulation of proteolysis	-6.1	C3|C4B|CST6|GAS6|POR|SPINT1|SRC|NR1H2|SPINT2|PRDX5|NOP53|CAMK2N1|ITIH5	m6
GO:0038093	Fc receptor signaling pathway	-3.5	CHUK|PIK3CA|RAP1A|APPL1	m1	GO:0016358	dendrite development	-4.7	CRK|PPP3CA|VAMP7|UBE3A|DNM1L|ACTR2|CAMSAP2|TMEM106B|ARID1B|KIDINS220|TRAK2	m2	GO:0019932	second-messenger-mediated signaling	-6.7	ADCY2|ATP1A2|CDH13|MAPT|PPP3R1|PRKACA|PRKAR2A|KSR1|CALCRL|CAMTA1|PDE7B|LGR4|JPH1|ARRDC3|TMEM38A	m3	GO:0043312	neutrophil degranulation	-25	ANXA2|ANXA3|RHOG|B2M|CD47|CD53|CD63|CHI3L1|CSTB|CTSB|CTSH|CTSS|CTSZ|CYBA|FCER1G|FGR|GLA|GRN|HK3|HP|LGALS3|CFP|PSMA5|PSMB1|PTAFR|RAB5C|SLC2A3|SLC11A1|TRPM2|TYROBP|GMFG|ARPC5|TCIRG1|OLFM4|CD300A|COTL1|OSTF1|PYCARD|DPP7|RAB4B|PGM2|TRAPPC1|PLEKHO2|NFAM1|CLEC12A|STING1	m4	GO:0022411	cellular component disassembly	-9.2	TSPO|C1QA|C1QB|C1QC|DDR1|CAPNS1|CAPZB|CST3|CTSK|DNASE2|PPP1CA|MRPL23|VAMP8|NAPA|SQSTM1|FLOT1|VTI1B|ATG7|MRPL28|CDC37|PARK7|FBXO7|MRPS18B|VILL|TREM2|TOMM7|MRPL17|MRPL14|MRPS24|MRPS11|MRPL34|DDRGK1|MRPS34|MRPL57|NOXO1|KIF19	m5	GO:0046677	response to antibiotic	-6	BAD|CCND1|CLDN3|EEF2|GSN|ID1|LCN2|RARA|SOD1|SRC|STK25|MAP1LC3A	m6
GO:0002253	activation of immune response	-3.3	CHUK|KRAS|PIK3CA|RAP1A|APPL1|ERBIN	m1	GO:0045185	maintenance of protein location	-4.6	GJA1|HK2|INSIG1|PKD2|TOPORS|CCDC88A|ANKRD13C	m2	GO:0072521	purine-containing compound metabolic process	-6.3	ADCY2|ATP1A2|DLD|GPD1|COX3|CYTB|ND2|ND4|ND5|PGM1|PKM|SUCLA2|PDE7B|AK3|CROT|GPAM|ELOVL7	m3	GO:0002283	neutrophil activation involved in immune response	-25	ANXA2|ANXA3|RHOG|B2M|CD47|CD53|CD63|CHI3L1|CSTB|CTSB|CTSH|CTSS|CTSZ|CYBA|FCER1G|FGR|GLA|GRN|HK3|HP|LGALS3|CFP|PSMA5|PSMB1|PTAFR|RAB5C|SLC2A3|SLC11A1|TRPM2|TYROBP|GMFG|ARPC5|TCIRG1|OLFM4|CD300A|COTL1|OSTF1|PYCARD|DPP7|RAB4B|PGM2|TRAPPC1|PLEKHO2|NFAM1|CLEC12A|STING1	m4	GO:0002444	myeloid leukocyte mediated immunity	-9	ALDH3B1|BTK|C5AR1|CD14|CHGA|CSNK2B|CST3|CFD|STOM|FES|XRCC6|GAA|GM2A|GNS|NEU1|PIGR|CTSA|PRKCD|PSAP|STXBP2|SYK|TNFRSF1B|KCNAB2|VAMP8|AP1M1|MVP|TUBB4B|ATG7|CLEC5A|LAMTOR2|COMMD9|LAMTOR1|TMBIM1|GSDMD|DOK3	m5	GO:0006979	response to oxidative stress	-5.9	APOE|BAD|EEF2|LCN2|PTPRK|SOD1|SOD3|SRC|STK25|SIRT2|ATP13A2|PRDX5|MAP1LC3A|CYGB	m6
GO:0002429	immune response-activating cell surface receptor signaling pathway	-3.3	CHUK|KRAS|PIK3CA|RAP1A|APPL1	m1	GO:0032507	maintenance of protein location in cell	-4.6	GJA1|HK2|INSIG1|TOPORS|CCDC88A|ANKRD13C	m2	GO:0006936	muscle contraction	-6.3	ATP1A2|CHRNA1|CRYAB|MB|PRKACA|RYR1|TMOD1|TNNC2|MYOM2|CALCRL|TMEM38A|GRIP2|HSPB6	m3	GO:0002446	neutrophil mediated immunity	-25	ANXA2|ANXA3|RHOG|B2M|CD47|CD53|CD63|CHI3L1|CSTB|CTSB|CTSH|CTSS|CTSZ|CYBA|FCER1G|FGR|GLA|GRN|HK3|HP|LGALS3|CFP|PSMA5|PSMB1|PTAFR|RAB5C|SLC2A3|SLC11A1|TRPM2|TYROBP|GMFG|ARPC5|TCIRG1|OLFM4|CD300A|COTL1|OSTF1|PYCARD|DPP7|RAB4B|PGM2|TRAPPC1|PLEKHO2|NFAM1|CLEC12A|STING1	m4	GO:0043312	neutrophil degranulation	-8.7	ALDH3B1|C5AR1|CD14|CSNK2B|CST3|CFD|STOM|XRCC6|GAA|GM2A|GNS|NEU1|PIGR|CTSA|PRKCD|PSAP|STXBP2|SYK|TNFRSF1B|KCNAB2|VAMP8|AP1M1|MVP|TUBB4B|ATG7|CLEC5A|LAMTOR2|COMMD9|LAMTOR1|TMBIM1|GSDMD|DOK3	m5	GO:0003006	developmental process involved in reproduction	-5.7	CCND1|BOK|RARA|SOD1|SPINT1|SRC|ST14|NKX2-1|WNT7B|EIF2B2|REC8|CIB1|SPINT2|SIRT2|TPPP3|TPGS1|PAQR7	m6
GO:0045017	glycerolipid biosynthetic process	-3.3	ACSL4|PIK3CA|FAR1|PIKFYVE	m1	GO:0043555	regulation of translation in response to stress	-4.5	DDX3X|RPS6KA3|EIF2AK3|IMPACT	m2	GO:0022904	respiratory electron transport chain	-6.1	DLD|ETFDH|GPD1|COX3|CYTB|ND2|ND4|ND5	m3	GO:0042119	neutrophil activation	-25	ANXA2|ANXA3|RHOG|B2M|CD47|CD53|CD63|CHI3L1|CSTB|CTSB|CTSH|CTSS|CTSZ|CYBA|FCER1G|FGR|GLA|GRN|HK3|HP|LGALS3|CFP|PSMA5|PSMB1|PTAFR|RAB5C|SLC2A3|SLC11A1|TRPM2|TYROBP|GMFG|ARPC5|TCIRG1|OLFM4|CD300A|COTL1|OSTF1|PYCARD|DPP7|RAB4B|PGM2|TRAPPC1|PLEKHO2|NFAM1|CLEC12A|STING1	m4	GO:0002283	neutrophil activation involved in immune response	-8.6	ALDH3B1|C5AR1|CD14|CSNK2B|CST3|CFD|STOM|XRCC6|GAA|GM2A|GNS|NEU1|PIGR|CTSA|PRKCD|PSAP|STXBP2|SYK|TNFRSF1B|KCNAB2|VAMP8|AP1M1|MVP|TUBB4B|ATG7|CLEC5A|LAMTOR2|COMMD9|LAMTOR1|TMBIM1|GSDMD|DOK3	m5	GO:0003382	epithelial cell morphogenesis	-5.5	CLDN3|ID1|ST14|PLOD3|SPINT2	m6
GO:0034504	protein localization to nucleus	-3.3	KPNA4|TARDBP|APPL1|PIKFYVE	m1	GO:0007029	endoplasmic reticulum organization	-4.5	EIF2AK3|DNM1L|CERT1|RAB3GAP2|ATL2|REEP3	m2	GO:0003012	muscle system process	-5.9	ATP1A2|CHRNA1|CRYAB|MB|MEF2C|PRKACA|RYR1|TMOD1|TNNC2|MYOM2|CALCRL|TMEM38A|GRIP2|HSPB6	m3	GO:0045055	regulated exocytosis	-24	ANXA2|ANXA3|RHOG|B2M|CD47|CD53|CD63|CHI3L1|CLU|CSTB|CTSB|CTSH|CTSS|CTSZ|CYBA|FCER1G|FGR|GLA|GRN|HCK|HK3|HMOX1|HP|LGALS3|LGALS3BP|CFP|PLEK|PSMA5|PSMB1|PTAFR|RAB5C|S100A13|SLC2A3|SLC11A1|STX4|TIMP1|TRPM2|TYROBP|TAGLN2|GMFG|ARPC5|TCIRG1|OLFM4|CD300A|COTL1|OSTF1|PYCARD|DPP7|SCCPDH|RAB4B|PGM2|TRAPPC1|PLEKHO2|NFAM1|CLEC12A|STING1	m4	GO:0002446	neutrophil mediated immunity	-8.4	ALDH3B1|C5AR1|CD14|CSNK2B|CST3|CFD|STOM|XRCC6|GAA|GM2A|GNS|NEU1|PIGR|CTSA|PRKCD|PSAP|STXBP2|SYK|TNFRSF1B|KCNAB2|VAMP8|AP1M1|MVP|TUBB4B|ATG7|CLEC5A|LAMTOR2|COMMD9|LAMTOR1|TMBIM1|GSDMD|DOK3	m5	GO:0048608	reproductive structure development	-5.3	CCND1|BOK|RARA|SOD1|SPINT1|SRC|ST14|NKX2-1|WNT7B|EIF2B2|REC8|SPINT2|TPPP3	m6
GO:0072659	protein localization to plasma membrane	-3.2	RAP1A|EXOC5|APPL1|RAPGEF6	m1	GO:0072595	maintenance of protein localization in organelle	-4.4	GJA1|HK2|INSIG1|TOPORS|ANKRD13C	m2	GO:0015990	electron transport coupled proton transport	-5.6	CYTB|ND4|ND5	m3	GO:0034341	response to interferon-gamma	-23	AIF1|B2M|CD40|CD47|GBP2|HCK|HLA-DQA1|HLA-DRA|ICAM1|IRF8|IRF2|IRF7|MRC1|OAS2|PML|PTAFR|CCL2|SLC11A1|TRIM21|STX4|SOCS1|NMI|STX8|UBD|IFITM2|SHFL|RAB20|PARP9|NLRC5|GBP5|GBP7	m4	GO:0042119	neutrophil activation	-8.4	ALDH3B1|C5AR1|CD14|CSNK2B|CST3|CFD|STOM|XRCC6|GAA|GM2A|GNS|NEU1|PIGR|CTSA|PRKCD|PSAP|STXBP2|SYK|TNFRSF1B|KCNAB2|VAMP8|AP1M1|MVP|TUBB4B|ATG7|CLEC5A|LAMTOR2|COMMD9|LAMTOR1|TMBIM1|GSDMD|DOK3	m5	GO:0001885	endothelial cell development	-5.3	CLDN3|ID1|RAP2B|CLDN5|WNT7B|PLOD3	m6
GO:0002768	immune response-regulating cell surface receptor signaling pathway	-3.2	CHUK|KRAS|PIK3CA|RAP1A|APPL1	m1	GO:0043161	proteasome-mediated ubiquitin-dependent protein catabolic process	-4.3	CDC27|UBE2B|CUL4B|TOPORS|UBE4B|RYBP|PCNP|RMND5A|EDEM3|KLHL15|ITCH|UBR3|DNAJC18|SPOPL	m2	GO:0015988	energy coupled proton transmembrane transport, against electrochemical gradient	-5.6	CYTB|ND4|ND5	m3	GO:0045088	regulation of innate immune response	-20	ADAR|CD40|CTSB|CTSS|CYBA|FCER1G|FGR|GRN|HCK|IRF7|PSMA5|PSMB1|PSMB2|PSMB4|PSMB8|PSMB9|PSME1|S100A1|VAV1|LRP8|SOCS1|NMI|IKBKE|NOD1|TREX1|CD300A|DDX58|PYCARD|APPL2|DDX60|DHX58|MUL1|ZBP1|UNC93B1|PARP9|NLRC5|TIFA|GBP5|STING1	m4	GO:0036230	granulocyte activation	-8.2	ALDH3B1|C5AR1|CD14|CSNK2B|CST3|CFD|STOM|XRCC6|GAA|GM2A|GNS|NEU1|PIGR|CTSA|PRKCD|PSAP|STXBP2|SYK|TNFRSF1B|KCNAB2|VAMP8|AP1M1|MVP|TUBB4B|ATG7|CLEC5A|LAMTOR2|COMMD9|LAMTOR1|TMBIM1|GSDMD|DOK3	m5	GO:0045862	positive regulation of proteolysis	-5.3	APOE|BAD|BOK|C3|CLDN3|GSN|SRC|CLEC3B|SIRT2|HSPBP1|NOP53|DDA1	m6
GO:0002758	innate immune response-activating signal transduction	-3.1	CHUK|KRAS|APPL1|ERBIN	m1	GO:0010498	proteasomal protein catabolic process	-4.3	CDC27|TMF1|UBE2B|CUL4B|TOPORS|UBE4B|RYBP|PCNP|RMND5A|EDEM3|KLHL15|ITCH|UBR3|DNAJC18|SPOPL	m2	GO:0022900	electron transport chain	-5.6	DLD|ETFDH|GPD1|COX3|CYTB|ND2|ND4|ND5|ALDH4A1	m3	GO:0071346	cellular response to interferon-gamma	-19	AIF1|B2M|CD47|GBP2|HCK|HLA-DQA1|HLA-DRA|ICAM1|IRF8|IRF2|IRF7|MRC1|OAS2|PML|PTAFR|CCL2|TRIM21|STX4|SOCS1|NMI|STX8|RAB20|PARP9|NLRC5|GBP5|GBP7	m4	GO:0033209	tumor necrosis factor-mediated signaling pathway	-8.1	CASP1|PTK2B|GPS2|KRT8|LTB|NFKBIA|PSMC4|PSMC5|PSMD9|STAT1|SYK|TNFRSF1A|TNFRSF1B|TRAF2|TNFSF13|PSMF1|RBCK1|RNF31	m5	GO:0061458	reproductive system development	-5.3	CCND1|BOK|RARA|SOD1|SPINT1|SRC|ST14|NKX2-1|WNT7B|EIF2B2|REC8|SPINT2|TPPP3	m6
GO:0002433	immune response-regulating cell surface receptor signaling pathway involved in phagocytosis	-3.1	PIK3CA|RAP1A|APPL1	m1	GO:0051865	protein autoubiquitination	-4.2	UBE2B|UBE3A|UBE4B|RNF11|KLHL24|ITCH	m2	GO:0009117	nucleotide metabolic process	-5.5	ADCY2|ATP1A2|DLD|GPD1|COX3|CYTB|ND2|ND4|ND5|PGM1|PKM|SUCLA2|PDE7B|AK3|CROT|GPAM|ELOVL7	m3	GO:0098542	defense response to other organism	-18	ADAR|ANXA3|APOBEC1|CD40|CYBA|FCER1G|FGR|GBP2|GRN|HP|IRF8|CXCL10|IRF2|IRF7|MOV10|OAS2|CFP|PML|EIF2AK2|SLC11A1|PPP1R11|TNF|ISG15|NOD1|BATF|IFITM2|ADAMTS5|TREX1|COTL1|DDX58|PYCARD|SHFL|DDX60|DHX58|MUL1|ZBP1|UNC93B1|PARP9|NLRC5|DTX3L|STING1|GBP7	m4	GO:0044782	cilium organization	-7.2	NPHP1|IFT88|SSNA1|TUBB4B|DCTN2|CEP43|DCTN3|CEP131|TTLL3|IFT172|TEKT2|CCDC113|CEP83|IFT57|TBC1D24|CEP126|CCDC28B|DYNC2H1|B9D2|CEP89|DYNC2I2|TMEM67|KIF19|CFAP126|CCDC39|DNAAF3|CFAP73	m5	GO:0010951	negative regulation of endopeptidase activity	-5.3	C3|C4B|CST6|GAS6|POR|SPINT1|SRC|SPINT2|PRDX5|ITIH5	m6
GO:0038096	Fc-gamma receptor signaling pathway involved in phagocytosis	-3.1	PIK3CA|RAP1A|APPL1	m1	GO:0048813	dendrite morphogenesis	-4.2	PPP3CA|VAMP7|UBE3A|DNM1L|ACTR2|TMEM106B|KIDINS220|TRAK2	m2	GO:0006753	nucleoside phosphate metabolic process	-5.4	ADCY2|ATP1A2|DLD|GPD1|COX3|CYTB|ND2|ND4|ND5|PGM1|PKM|SUCLA2|PDE7B|AK3|CROT|GPAM|ELOVL7	m3	GO:0019882	antigen processing and presentation	-17	B2M|CD74|AP2S1|CLTA|CTSH|CTSS|CYBA|FCER1G|HLA-DMA|HLA-DQA1|HLA-DRA|ICAM1|NCF2|NCF4|PSMA5|PSMB1|PSMB2|PSMB4|PSMB8|PSMB9|PSME1|SLC11A1|TAP2|NOD1|TREX1|KIFAP3|PYCARD	m4	GO:0031349	positive regulation of defense response	-6.8	BTK|CD14|CD81|CTSK|XRCC6|GPS2|LBP|MDK|NFKBIA|SERPINE1|PLCG2|PRKCD|LGMN|PSMC4|PSMC5|PSMD9|SFTPD|SYK|TGM2|TNFRSF1A|PLA2G7|VAMP8|PSMF1|FLOT1|TNIP1|CNPY3|PARK7|TREM2|GPATCH3|PIK3AP1	m5	GO:0060713	labyrinthine layer morphogenesis	-5.1	SPINT1|ST14|WNT7B|SPINT2	m6
GO:0001889	liver development	-3	KRAS|PIK3CA|RAP1A	m1	GO:0043254	regulation of protein complex assembly	-4.1	ADD3|DDX3X|INSIG1|RB1|CLIP1|CUL4B|BCLAF1|CKAP5|ACTR2|CAMSAP2|GNL3L|IMPACT|CNOT6|FNIP1|JMY	m2	GO:0071417	cellular response to organonitrogen compound	-5.2	ADCY2|COL4A1|FBN1|GPD1|IGF2|MEF2C|PKM|PRKACA|PRKAR2A|RYR1|ZEB1|CPEB3|LPIN1|ZNF106|TMEM38A	m3	GO:0009615	response to virus	-17	ADAR|APOBEC1|CD40|CFL1|CLU|FGR|CXCL10|IRF2|IRF7|MOV10|OAS2|PML|EIF2AK2|RPS15A|TNF|ISG15|IKBKE|IFI44|IFITM2|TREX1|DDX58|PYCARD|SHFL|DDX60|DHX58|MUL1|ZBP1|UNC93B1|PARP9|NLRC5|DTX3L|STING1	m4	GO:0032481	positive regulation of type I interferon production	-6.8	CD14|XRCC6|IRF5|NFKB2|PLCG2|POLR2F|POLR2L|STAT1|SYK|FLOT1|DDX41	m5	GO:0010466	negative regulation of peptidase activity	-5.1	C3|C4B|CST6|GAS6|POR|SPINT1|SRC|SPINT2|PRDX5|ITIH5	m6
GO:0038094	Fc-gamma receptor signaling pathway	-3	PIK3CA|RAP1A|APPL1	m1	GO:0007059	chromosome segregation	-4.1	ATRX|CDC27|CSNK2A1|DDX3X|RB1|TOP2B|UBE2B|TLK1|ACTR2|STAG2|SMC5|PDS5A	m2	GO:0061061	muscle structure development	-5.1	CFL2|CHRNA1|COL11A1|CRYAB|FHL1|FHL3|IGF2|MEF2C|RYR1|ZEB1|TMOD1|MYOM2|QKI|ASB2|JPH1|ALPK3	m3	GO:0002253	activation of immune response	-17	ACTB|BAX|CD40|CD47|CLU|CTSB|CTSS|CYBA|FCER1G|FCGR3A|FGR|HCK|HLA-DQA1|HLA-DRA|IRF7|LGALS3|MFAP4|CFP|PSMA5|PSMB1|PSMB2|PSMB4|PSMB8|PSMB9|PSME1|RPS3|S100A1|VAV1|IKBKE|ARPC5|ARPC2|NOD1|TREX1|CD300A|DDX58|PYCARD|APPL2|DDX60|DHX58|ZBP1|UNC93B1|NFKBID|TIFA|NFAM1|STING1	m4	GO:1903706	regulation of hemopoiesis	-6.8	BTK|C1QC|CSF1|ERBB2|PTK2B|FES|FOS|XRCC6|ITGA2B|EIF6|LGALS1|LMO2|MDK|NFKBIA|PDCD2|PRKCZ|PSMC4|PSMC5|PSMD9|SPI1|STAT1|SYK|PSMF1|FBXO7|DLL1|TBX21|TREM2|ZC3H12A|UBASH3B	m5	GO:0009991	response to extracellular stimulus	-5	TLE5|APOE|CCND1|EEF2|GAS6|GSN|LCN2|POR|RARA|SOD1|SRC|SIRT2|MBD3|MAP1LC3A	m6
GO:0061008	hepaticobiliary system development	-3	KRAS|PIK3CA|RAP1A	m1	GO:0000209	protein polyubiquitination	-4	CDC27|DDX3X|UBE2B|UBE3A|TOPORS|UBE4B|HECTD1|RMND5A|FBXO11|TNKS2|ITCH|HECTD2	m2	GO:0009205	purine ribonucleoside triphosphate metabolic process	-5	ATP1A2|DLD|GPD1|COX3|CYTB|ND2|ND4|ND5|PGM1|PKM|AK3	m3	GO:0006909	phagocytosis	-15	ACTB|AIF1|ANXA3|RHOG|CD47|CLN3|CYBA|FCER1G|FCGR3A|FGR|HCK|IRF8|NCF2|NCF4|CCL2|SLC11A1|TNF|TYROBP|VAV1|MARCO|SPHK1|ARHGAP25|ARPC5|ARPC2|OLFM4|TREX1|CD300A|PYCARD|APPL2|RAB20|CDC42SE1	m4	GO:0072657	protein localization to membrane	-6.7	CD81|AP2M1|CSK|STOM|ERBB2|RPSA|RPL10A|PIGR|PRKCZ|RPL7A|RPS5|RPS10|RPS15|TNFRSF1A|COLQ|SSNA1|VAMP8|SYNGAP1|SQSTM1|HGS|RAB11B|FLOT1|VTI1B|IQSEC2|ZMYND8|TIMM13|RANGRF|F11R|NDUFA13|TREM2|NLGN2|TMBIM1|ZDHHC12|ROMO1	m5	GO:0034614	cellular response to reactive oxygen species	-4.9	LCN2|PTPRK|SOD1|SOD3|SRC|STK25|PRDX5|MAP1LC3A	m6
GO:0002431	Fc receptor mediated stimulatory signaling pathway	-3	PIK3CA|RAP1A|APPL1	m1	GO:1990090	cellular response to nerve growth factor stimulus	-4	CRK|DYNC1LI2|UBE3A|KIF1B|KIDINS220	m2	GO:0009199	ribonucleoside triphosphate metabolic process	-4.9	ATP1A2|DLD|GPD1|COX3|CYTB|ND2|ND4|ND5|PGM1|PKM|AK3	m3	GO:0045089	positive regulation of innate immune response	-15	CD40|CTSB|CTSS|CYBA|FCER1G|HCK|IRF7|PSMA5|PSMB1|PSMB2|PSMB4|PSMB8|PSMB9|PSME1|S100A1|VAV1|IKBKE|NOD1|CD300A|DDX58|PYCARD|APPL2|DDX60|DHX58|ZBP1|UNC93B1|PARP9|NLRC5|TIFA|GBP5|STING1	m4	GO:0045088	regulation of innate immune response	-6.5	BTK|SERPING1|CD14|CTSK|XRCC6|GPS2|IFNGR1|LBP|NFKBIA|PLCG2|PRKCD|LGMN|PSMC4|PSMC5|PSMD9|PTPN1|SFTPD|STAT1|SYK|PSMF1|FLOT1|TNIP1|CNPY3|CDC37|TREM2|GPATCH3|PIK3AP1	m5	GO:0045471	response to ethanol	-4.9	BAD|CCND1|CLDN3|EEF2|GSN|RARA|SOD1	m6
GO:0002218	activation of innate immune response	-3	CHUK|KRAS|APPL1|ERBIN	m1	GO:0007064	mitotic sister chromatid cohesion	-4	ATRX|RB1|SMC5|PDS5A	m2	GO:0009144	purine nucleoside triphosphate metabolic process	-4.9	ATP1A2|DLD|GPD1|COX3|CYTB|ND2|ND4|ND5|PGM1|PKM|AK3	m3	GO:0048002	antigen processing and presentation of peptide antigen	-15	B2M|CD74|AP2S1|CLTA|CTSS|CYBA|FCER1G|HLA-DMA|HLA-DQA1|HLA-DRA|NCF2|NCF4|PSMA5|PSMB1|PSMB2|PSMB4|PSMB8|PSMB9|PSME1|SLC11A1|TAP2|KIFAP3|PYCARD	m4	GO:0060271	cilium assembly	-6.4	NPHP1|IFT88|SSNA1|TUBB4B|DCTN2|CEP43|DCTN3|CEP131|TTLL3|IFT172|TEKT2|CCDC113|CEP83|IFT57|TBC1D24|CEP126|CCDC28B|DYNC2H1|B9D2|CEP89|DYNC2I2|TMEM67|CCDC39|DNAAF3|CFAP73	m5	GO:0060669	embryonic placenta morphogenesis	-4.8	SPINT1|ST14|WNT7B|SPINT2	m6
GO:0006606	protein import into nucleus	-3	KPNA4|TARDBP|APPL1	m1	GO:0051052	regulation of DNA metabolic process	-4	ATRX|GJA1|UBE2B|WRN|DEK|ACTR2|PDS5A|KMT5B|GNL3L|MPHOSPH8|CCDC88A|KLHL15|TNKS2|PPP4R2	m2	GO:0009167	purine ribonucleoside monophosphate metabolic process	-4.9	ATP1A2|DLD|GPD1|COX3|CYTB|ND2|ND4|ND5|PGM1|PKM|AK3	m3	GO:0060333	interferon-gamma-mediated signaling pathway	-15	B2M|GBP2|HCK|HLA-DQA1|HLA-DRA|ICAM1|IRF8|IRF2|IRF7|OAS2|PML|PTAFR|TRIM21|SOCS1|NMI|PARP9|NLRC5	m4	GO:0001819	positive regulation of cytokine production	-6.4	C5AR1|CASP1|CD14|CD81|CSF1R|XRCC6|IFNGR1|IRF5|LBP|LTB|MDK|NFKB2|SERPINE1|PLCG2|POLR2F|POLR2L|PRKCZ|STAT1|SYK|TRAF2|FLOT1|PARK7|CLEC5A|DDX41|TREM2|GPATCH3|GSDMD	m5	GO:0031667	response to nutrient levels	-4.7	APOE|CCND1|EEF2|GAS6|GSN|LCN2|POR|RARA|SOD1|SRC|SIRT2|MBD3|MAP1LC3A	m6
GO:0045807	positive regulation of endocytosis		RAP1A|RAB21|APPL1	m1	GO:0006446	regulation of translational initiation	-4	DDX3X|EIF4A2|EIF4G2|EIF2AK3|PAIP1|IMPACT	m2	GO:0009126	purine nucleoside monophosphate metabolic process	-4.8	ATP1A2|DLD|GPD1|COX3|CYTB|ND2|ND4|ND5|PGM1|PKM|AK3	m3	GO:0031349	positive regulation of defense response	-14	CD40|CD47|CTSB|CTSS|CYBA|FCER1G|GRN|HCK|IRF7|LPL|PSMA5|PSMB1|PSMB2|PSMB4|PSMB8|PSMB9|PSME1|S100A1|TNF|VAV1|IKBKE|NOD1|CD300A|DDX58|PYCARD|APPL2|DDX60|DHX58|ZBP1|UNC93B1|PARP9|NLRC5|TIFA|GBP5|STING1	m4	GO:0002237	response to molecule of bacterial origin	-6.3	TSPO|C5AR1|CASP1|CD14|CDK4|CCR5|COMT|FOS|HPGD|IRF5|LBP|NFKB2|NFKBIA|NFKBIB|SERPINE1|PLCG2|TNFRSF1B|LY86|LITAF|SBNO2|TREM2|SIGIRR|ZC3H12A	m5	GO:0042063	gliogenesis	-4.6	BOK|EEF2|GSN|SOD1|SPINT1|NKX2-1|EIF2B2|SIRT2|MBOAT7|HDAC11	m6
			CCNT2|TOP1|ARL8B|THOC2|TENT4B	m1				CRK|PPP3CA|VAMP7|UBE3A|DNM1L|ACTR2|CAMSAP2|TMEM106B	m2				ATP1A2|DLD|GPD1|COX3|CYTB|ND2|ND4|ND5|PGM1|PKM|AK3	m3	GO:0051607	defense response to virus	-14	ADAR|APOBEC1|CD40|CXCL10|IRF2|IRF7|MOV10|OAS2|PML|EIF2AK2|ISG15|IFITM2|TREX1|DDX58|PYCARD|SHFL|DDX60|DHX58|MUL1|ZBP1|UNC93B1|PARP9|NLRC5|DTX3L|STING1	m4	GO:0052547	regulation of peptidase activity	-6.3	ADORA2A|ARRB1|BAK1|SERPING1|CASP1|CLDN4|CST3|DAP|ECM1|GPX1|SERPINE1|PDCD2|LGMN|RENBP|RPS6KA1|SYK|TRAF2|PTTG1|PSMF1|PARK7|UBXN1|NDUFA13|PIH1D1|IFT57|PSENEN|LXN|DDRGK1	m5					m6
																				GO:0030031	cell projection assembly			m5					m6

## Sheet: olf
GO	Description	LogP	Hits		GO	Description	LogP	Hits		GO	Description	LogP	Hits		GO	Description	LogP	Hits		GO	Description	LogP	Hits		GO	Description	LogP	Hits		GO	Description	LogP	Hits
GO:0007420	brain development	-2.2	Srf|Trnp1|Rtn4rl2|Map1s	m1	GO:0007611	learning or memory	-11	EGR2|FOS|JUN|NRXN2|RIN1|KMT2B|ABCA7|CIC|SHANK1|JPH3|JPH4|SHANK3|NPAS4	m2	GO:0048812	neuron projection morphogenesis	-9.6	KIF1A|CELSR3|KIF5C|LRP1|MAP1A|NOTCH1|NR4A2|PLXNA1|PLXNB1|NECTIN1|VEGFA|ULK1|CNTNAP1|IRS2|ULK2|SEMA4B|SHANK2|UNC13A|CUX2|SEMA4G|SRCIN1|UNC5B	m3	GO:0045055	regulated exocytosis	-11	CD63|CSNK2B|CYBA|FCER1G|FGR|GSN|ISLR|LCN2|PLAU|PSAP|PSMD2|PSMD13|RAB6A|SOD1|TLN1|TMSB4X|NR4A3|TAGLN2|DOC2A|VAMP8|PGLYRP1|GMFG|PRDX4|CORO1A|LAT|LAMTOR2|SDF4|YPEL5|CYB5R1|TMBIM1|PLEKHO2|UNC13C	m4	GO:0002253	activation of immune response	-18	ADA|SERPING1|C1QB|C1QC|C1S|C4B|CD14|CTSK|HCK|HLA-DQB1|LBP|LCP2|LGALS3|PLCG2|MAPK3|LGMN|PSMB8|PSMC3|PSMC5|PSME1|RPS3|VAV1|WAS|LPXN|IKBKE|NOD1|DDX58|PYCARD|DDX60|DHX58|TIFA|PIK3AP1|NFAM1	m5	GO:0002274	myeloid leukocyte activation	-20	ANXA3|BTK|C3|CD53|CTSC|CTSB|CTSS|GUSB|NCKAP1L|IFNGR1|P2RX1|PGM1|PRCP|PRKCD|SLC11A1|SPI1|TYROBP|OLFM4|NPC2|RAB31|DPP7|TREM2|CMTM6|STING1	m6	GO:0007596	blood coagulation	-3.1	ANXA5|GNAS|VTN	m7
GO:0048167	regulation of synaptic plasticity	-2.1	Arc|Srf|Vgf	m1	GO:0050890	cognition	-10	EGR2|FOS|JUN|NRXN2|RIN1|KMT2B|ABCA7|CIC|SHANK1|JPH3|JPH4|SHANK3|NPAS4	m2	GO:0120039	plasma membrane bounded cell projection morphogenesis	-9.5	KIF1A|CELSR3|KIF5C|LRP1|MAP1A|NOTCH1|NR4A2|PLXNA1|PLXNB1|NECTIN1|VEGFA|ULK1|CNTNAP1|IRS2|ULK2|SEMA4B|SHANK2|UNC13A|CUX2|SEMA4G|SRCIN1|UNC5B	m3	GO:0002366	leukocyte activation involved in immune response	-9.3	CD63|CD74|CSNK2B|CYBA|FCER1G|FGR|GSN|ICAM1|LCN2|LGALS1|PLAU|PSAP|PSMD2|PSMD13|RAB6A|UNG|NR4A3|VAMP8|PGLYRP1|GMFG|PRDX4|CORO1A|LAT|LAMTOR2|YPEL5|TMBIM1|PLEKHO2|PGLYRP2	m4	GO:0002764	immune response-regulating signaling pathway	-14	ADA|CD14|CTSH|CTSK|HCK|HLA-DQB1|LBP|LCP2|LGALS3|PLCG2|MAPK3|LGMN|PSMB8|PSMC3|PSMC5|PSME1|RPS3|VAV1|WAS|LPXN|IKBKE|NOD1|DDX58|DDX60|DHX58|TIFA|PIK3AP1|NFAM1	m5	GO:0002275	myeloid cell activation involved in immune response	-19	ANXA3|BTK|C3|CD53|CTSC|CTSB|CTSS|GUSB|NCKAP1L|P2RX1|PGM1|PRCP|PRKCD|SLC11A1|TYROBP|OLFM4|NPC2|RAB31|DPP7|TREM2|CMTM6|STING1	m6	GO:0007599	hemostasis	-3.1	ANXA5|GNAS|VTN	m7
GO:0060322	head development	-2.1	Srf|Trnp1|Rtn4rl2|Map1s	m1	GO:0007612	learning	-10	FOS|JUN|NRXN2|RIN1|CIC|SHANK1|JPH3|JPH4|SHANK3|NPAS4	m2	GO:0048858	cell projection morphogenesis	-9.4	KIF1A|CELSR3|KIF5C|LRP1|MAP1A|NOTCH1|NR4A2|PLXNA1|PLXNB1|NECTIN1|VEGFA|ULK1|CNTNAP1|IRS2|ULK2|SEMA4B|SHANK2|UNC13A|CUX2|SEMA4G|SRCIN1|UNC5B	m3	GO:0002263	cell activation involved in immune response	-9.3	CD63|CD74|CSNK2B|CYBA|FCER1G|FGR|GSN|ICAM1|LCN2|LGALS1|PLAU|PSAP|PSMD2|PSMD13|RAB6A|UNG|NR4A3|VAMP8|PGLYRP1|GMFG|PRDX4|CORO1A|LAT|LAMTOR2|YPEL5|TMBIM1|PLEKHO2|PGLYRP2	m4	GO:0002757	immune response-activating signal transduction	-14	ADA|CD14|CTSK|HCK|HLA-DQB1|LBP|LCP2|LGALS3|PLCG2|MAPK3|LGMN|PSMB8|PSMC3|PSMC5|PSME1|RPS3|VAV1|WAS|LPXN|IKBKE|NOD1|DDX58|DDX60|DHX58|TIFA|PIK3AP1|NFAM1	m5	GO:0043299	leukocyte degranulation	-18	ANXA3|BTK|C3|CD53|CTSC|CTSB|CTSS|GUSB|NCKAP1L|P2RX1|PGM1|PRCP|PRKCD|SLC11A1|TYROBP|OLFM4|NPC2|RAB31|DPP7|CMTM6|STING1	m6	GO:0050817	coagulation	-3.1	ANXA5|GNAS|VTN	m7
GO:0001503	ossification	-2	Junb|Nab2|Lrp3	m1	GO:0007610	behavior	-8.7	EGR1|EGR2|FOS|JUN|NRXN2|RIN1|KMT2B|ABCA7|CIC|SHANK1|JPH3|SPTBN4|JPH4|SHANK3|NPAS4	m2	GO:0032990	cell part morphogenesis	-9.2	KIF1A|CELSR3|KIF5C|LRP1|MAP1A|NOTCH1|NR4A2|PLXNA1|PLXNB1|NECTIN1|VEGFA|ULK1|CNTNAP1|IRS2|ULK2|SEMA4B|SHANK2|UNC13A|CUX2|SEMA4G|SRCIN1|UNC5B	m3	GO:0043299	leukocyte degranulation	-8.5	CD63|CSNK2B|CYBA|FCER1G|FGR|GSN|LCN2|PLAU|PSAP|PSMD2|PSMD13|RAB6A|NR4A3|VAMP8|PGLYRP1|GMFG|PRDX4|CORO1A|LAT|LAMTOR2|YPEL5|TMBIM1|PLEKHO2	m4	GO:0002366	leukocyte activation involved in immune response	-13	ADA|B2M|CD14|CD44|CSTB|CTSH|CTSZ|ELANE|GNS|GSTP1|HEXB|ITGAL|LBP|LGALS3|PLCG2|CTSA|PSMC3|RAC2|RORC|MVP|BATF|CLEC5A|TMEM98|PYCARD|TSPAN14|NFAM1|CLEC12A	m5	GO:0002366	leukocyte activation involved in immune response	-18	ANXA3|BTK|C3|CD53|CTSC|CTSB|CTSS|GUSB|NCKAP1L|P2RX1|PGM1|PRCP|PRKCD|SLC11A1|TYROBP|TNFSF13|OLFM4|NPC2|RAB31|DPP7|TREM2|CMTM6|STING1	m6	GO:0043588	skin development	-2.9	GNAS|TXNIP|WDR48	m7
					GO:0007613	memory	-8.1	RIN1|KMT2B|ABCA7|CIC|SHANK1|JPH3|SHANK3|NPAS4	m2	GO:0048667	cell morphogenesis involved in neuron differentiation	-8.8	KIF1A|CELSR3|KIF5C|LRP1|MAP1A|NOTCH1|NR4A2|PLXNA1|PLXNB1|NECTIN1|VEGFA|ULK1|IRS2|ULK2|SEMA4B|SHANK2|CUX2|SEMA4G|SRCIN1|UNC5B	m3	GO:0002274	myeloid leukocyte activation	-8.1	C1QA|CD63|CD74|CSNK2B|CYBA|FCER1G|FGR|FLT3LG|GSN|LCN2|PLAU|PSAP|PSMD2|PSMD13|RAB6A|NR4A3|VAMP8|PGLYRP1|GMFG|PRDX4|LAT|LAMTOR2|YPEL5|TMBIM1|PLEKHO2	m4	GO:0002263	cell activation involved in immune response	-13	ADA|B2M|CD14|CD44|CSTB|CTSH|CTSZ|ELANE|GNS|GSTP1|HEXB|ITGAL|LBP|LGALS3|PLCG2|CTSA|PSMC3|RAC2|RORC|MVP|BATF|CLEC5A|TMEM98|PYCARD|TSPAN14|NFAM1|CLEC12A	m5	GO:0002263	cell activation involved in immune response	-17	ANXA3|BTK|C3|CD53|CTSC|CTSB|CTSS|GUSB|NCKAP1L|P2RX1|PGM1|PRCP|PRKCD|SLC11A1|TYROBP|TNFSF13|OLFM4|NPC2|RAB31|DPP7|TREM2|CMTM6|STING1	m6	GO:0050878	regulation of body fluid levels	-2.6	ANXA5|GNAS|VTN	m7
					GO:0050804	modulation of chemical synaptic transmission	-7.3	CACNA1A|EGR2|NPTX1|PTPRS|RIN1|IQSEC2|SHANK1|JPH3|CACNG7|JPH4|SHANK3|NPAS4	m2	GO:0045664	regulation of neuron differentiation	-8.8	KIF1A|FGFR1|RAPGEF1|LRP1|NOTCH1|PLXNA1|PLXNB1|VEGFA|ULK2|MAGI2|CARM1|SEMA4B|SHANK2|UNC13A|CUX2|HEYL|SOX8|PREX1|SEMA4G|SRCIN1|SEZ6	m3	GO:0002275	myeloid cell activation involved in immune response	-7.6	CD63|CSNK2B|CYBA|FCER1G|FGR|GSN|LCN2|PLAU|PSAP|PSMD2|PSMD13|RAB6A|NR4A3|VAMP8|PGLYRP1|GMFG|PRDX4|LAT|LAMTOR2|YPEL5|TMBIM1|PLEKHO2	m4	GO:0002274	myeloid leukocyte activation	-13	AIF1|B2M|CD14|CD44|CSTB|CTSH|CTSZ|ELANE|GNS|GSTP1|HEXB|ITGAL|LBP|LCP2|LGALS3|CTSA|PSMC3|RAC2|MVP|BATF|CLEC5A|PYCARD|TSPAN14|TMEM106A|NFAM1|CLEC12A	m5	GO:0002444	myeloid leukocyte mediated immunity	-17	ANXA3|BTK|C3|CD53|CTSC|CTSB|CTSS|GUSB|NCKAP1L|P2RX1|PGM1|PRCP|PRKCD|SLC11A1|TYROBP|OLFM4|NPC2|RAB31|DPP7|CMTM6|STING1	m6	GO:0042060	wound healing	-2.4	ANXA5|GNAS|VTN	m7
					GO:0099177	regulation of trans-synaptic signaling	-7.3	CACNA1A|EGR2|NPTX1|PTPRS|RIN1|IQSEC2|SHANK1|JPH3|CACNG7|JPH4|SHANK3|NPAS4	m2	GO:0000904	cell morphogenesis involved in differentiation	-8.7	KIF1A|CELSR3|KIF5C|LRP1|MAP1A|NOTCH1|NR4A2|PLXNA1|PLXNB1|NECTIN1|VEGFA|ULK1|IRS2|ULK2|SEMA4B|SHANK2|CUX2|PREX1|SEMA4G|SRCIN1|COL18A1|UNC5B	m3	GO:0002444	myeloid leukocyte mediated immunity	-7.5	CD63|CSNK2B|CYBA|FCER1G|FGR|GSN|LCN2|PLAU|PSAP|PSMD2|PSMD13|RAB6A|NR4A3|VAMP8|PGLYRP1|GMFG|PRDX4|LAT|LAMTOR2|YPEL5|TMBIM1|PLEKHO2	m4	GO:0045088	regulation of innate immune response	-13	SERPING1|CD14|CTSK|HCK|LBP|PLCG2|LGMN|PSMB8|PSMC3|PSMC5|PSME1|STAT1|VAV1|NMI|IKBKE|NOD1|DDX58|PYCARD|DDX60|DHX58|TIFA|PIK3AP1	m5	GO:0043312	neutrophil degranulation	-17	ANXA3|C3|CD53|CTSC|CTSB|CTSS|GUSB|NCKAP1L|P2RX1|PGM1|PRCP|PRKCD|SLC11A1|TYROBP|OLFM4|NPC2|RAB31|DPP7|CMTM6|STING1	m6	GO:0009611	response to wounding	-2.2	ANXA5|GNAS|VTN	m7
					GO:0097107	postsynaptic density assembly	-6.4	PTPRS|NRXN2|SHANK1|SHANK3	m2	GO:0010975	regulation of neuron projection development	-8.3	KIF1A|FGFR1|RAPGEF1|LRP1|PLXNA1|PLXNB1|VEGFA|ULK2|MAGI2|CARM1|SEMA4B|SHANK2|UNC13A|CUX2|PREX1|SEMA4G|SRCIN1|SEZ6	m3	GO:0019882	antigen processing and presentation	-7.2	CD74|CYBA|FCER1G|HLA-DRA|ICAM1|PSAP|PSMB4|PSMB9|PSMD2|PSMD13|RAB6A|TAP1|TAP2|VAMP8	m4	GO:0002218	activation of innate immune response	-11	CD14|CTSK|HCK|LBP|PLCG2|LGMN|PSMB8|PSMC3|PSMC5|PSME1|IKBKE|NOD1|DDX58|PYCARD|DDX60|DHX58|TIFA|PIK3AP1	m5	GO:0002283	neutrophil activation involved in immune response	-17	ANXA3|C3|CD53|CTSC|CTSB|CTSS|GUSB|NCKAP1L|P2RX1|PGM1|PRCP|PRKCD|SLC11A1|TYROBP|OLFM4|NPC2|RAB31|DPP7|CMTM6|STING1	m6
					GO:0048812	neuron projection morphogenesis	-6.4	MEGF8|EGR2|NOTCH3|NPTX1|PTPRS|BRSK2|SZT2|SHANK1|SPTBN4|CACNG7|ZNF335|SHANK3|ARHGAP33	m2	GO:0120035	regulation of plasma membrane bounded cell projection organization	-8.2	KIF1A|FGFR1|RAPGEF1|LRP1|PLXNA1|PLXNB1|VEGFA|ULK2|MAGI2|CARM1|SEMA4B|SDCCAG8|SHANK2|UNC13A|CUX2|PREX1|SEMA4G|SRCIN1|SEZ6|TBC1D16|AGRN	m3	GO:0043312	neutrophil degranulation	-7.2	CD63|CSNK2B|CYBA|FCER1G|FGR|GSN|LCN2|PLAU|PSAP|PSMD2|PSMD13|RAB6A|VAMP8|PGLYRP1|GMFG|PRDX4|LAMTOR2|YPEL5|TMBIM1|PLEKHO2	m4	GO:0043299	leukocyte degranulation	-11	B2M|CD14|CD44|CSTB|CTSH|CTSZ|ELANE|GNS|GSTP1|HCK|HEXB|ITGAL|LGALS3|CTSA|PSMC3|RAC2|MVP|CLEC5A|PYCARD|TSPAN14|NFAM1|CLEC12A	m5	GO:0002446	neutrophil mediated immunity	-17	ANXA3|C3|CD53|CTSC|CTSB|CTSS|GUSB|NCKAP1L|P2RX1|PGM1|PRCP|PRKCD|SLC11A1|TYROBP|OLFM4|NPC2|RAB31|DPP7|CMTM6|STING1	m6
					GO:0120039	plasma membrane bounded cell projection morphogenesis	-6.3	MEGF8|EGR2|NOTCH3|NPTX1|PTPRS|BRSK2|SZT2|SHANK1|SPTBN4|CACNG7|ZNF335|SHANK3|ARHGAP33	m2	GO:0031344	regulation of cell projection organization	-8.1	KIF1A|FGFR1|RAPGEF1|LRP1|PLXNA1|PLXNB1|VEGFA|ULK2|MAGI2|CARM1|SEMA4B|SDCCAG8|SHANK2|UNC13A|CUX2|PREX1|SEMA4G|SRCIN1|SEZ6|TBC1D16|AGRN	m3	GO:0002283	neutrophil activation involved in immune response	-7.1	CD63|CSNK2B|CYBA|FCER1G|FGR|GSN|LCN2|PLAU|PSAP|PSMD2|PSMD13|RAB6A|VAMP8|PGLYRP1|GMFG|PRDX4|LAMTOR2|YPEL5|TMBIM1|PLEKHO2	m4	GO:0045089	positive regulation of innate immune response	-11	CD14|CTSK|HCK|LBP|PLCG2|LGMN|PSMB8|PSMC3|PSMC5|PSME1|VAV1|IKBKE|NOD1|DDX58|PYCARD|DDX60|DHX58|TIFA|PIK3AP1	m5	GO:0042119	neutrophil activation	-17	ANXA3|C3|CD53|CTSC|CTSB|CTSS|GUSB|NCKAP1L|P2RX1|PGM1|PRCP|PRKCD|SLC11A1|TYROBP|OLFM4|NPC2|RAB31|DPP7|CMTM6|STING1	m6
					GO:0048858	cell projection morphogenesis	-6.3	MEGF8|EGR2|NOTCH3|NPTX1|PTPRS|BRSK2|SZT2|SHANK1|SPTBN4|CACNG7|ZNF335|SHANK3|ARHGAP33	m2	GO:0061564	axon development	-7.4	CELSR3|KIF5C|LRP1|MAP1A|NOTCH1|NR4A2|PLXNA1|PLXNB1|NECTIN1|VEGFA|ULK1|IRS2|ULK2|SEMA4B|SEMA4G|VASH2|UNC5B	m3	GO:0042590	antigen processing and presentation of exogenous peptide antigen via MHC class I	-7.1	CYBA|FCER1G|PSMB4|PSMB9|PSMD2|PSMD13|TAP1|TAP2|VAMP8	m4	GO:0002275	myeloid cell activation involved in immune response	-11	B2M|CD14|CD44|CSTB|CTSH|CTSZ|ELANE|GNS|GSTP1|HEXB|ITGAL|LBP|LGALS3|CTSA|PSMC3|RAC2|MVP|CLEC5A|PYCARD|TSPAN14|NFAM1|CLEC12A	m5	GO:0036230	granulocyte activation	-17	ANXA3|C3|CD53|CTSC|CTSB|CTSS|GUSB|NCKAP1L|P2RX1|PGM1|PRCP|PRKCD|SLC11A1|TYROBP|OLFM4|NPC2|RAB31|DPP7|CMTM6|STING1	m6
					GO:0098698	postsynaptic specialization assembly	-6.1	PTPRS|NRXN2|SHANK1|SHANK3	m2	GO:0048589	developmental growth	-7.3	APBA1|FGFR1|LRP1|NOTCH1|PLXNA1|THBS3|VEGFA|ULK1|CACNA2D2|ULK2|MAGI2|CARM1|SEMA4B|SHANK2|UNC13A|WWC1|SEMA4G|STK40|AGRN	m3	GO:0002446	neutrophil mediated immunity	-7	CD63|CSNK2B|CYBA|FCER1G|FGR|GSN|LCN2|PLAU|PSAP|PSMD2|PSMD13|RAB6A|VAMP8|PGLYRP1|GMFG|PRDX4|LAMTOR2|YPEL5|TMBIM1|PLEKHO2	m4	GO:0002444	myeloid leukocyte mediated immunity	-11	B2M|CD14|CD44|CSTB|CTSH|CTSZ|ELANE|GNS|GSTP1|HEXB|ITGAL|LGALS3|CTSA|PSMC3|RAC2|MVP|DDX58|CLEC5A|PYCARD|TSPAN14|NFAM1|CLEC12A	m5	GO:0045055	regulated exocytosis	-15	ANXA3|BTK|C3|CD53|CTSC|CTSB|CTSS|GUSB|NCKAP1L|P2RX1|PGM1|PLEK|PRCP|PRKCD|SLC11A1|TYROBP|OLFM4|NPC2|RAB31|DPP7|CMTM6|STING1	m6
					GO:0032990	cell part morphogenesis	-6.1	MEGF8|EGR2|NOTCH3|NPTX1|PTPRS|BRSK2|SZT2|SHANK1|SPTBN4|CACNG7|ZNF335|SHANK3|ARHGAP33	m2	GO:0007409	axonogenesis	-7.2	CELSR3|KIF5C|LRP1|MAP1A|NOTCH1|NR4A2|PLXNA1|PLXNB1|NECTIN1|VEGFA|ULK1|IRS2|ULK2|SEMA4B|SEMA4G|UNC5B	m3	GO:0042119	neutrophil activation	-6.9	CD63|CSNK2B|CYBA|FCER1G|FGR|GSN|LCN2|PLAU|PSAP|PSMD2|PSMD13|RAB6A|VAMP8|PGLYRP1|GMFG|PRDX4|LAMTOR2|YPEL5|TMBIM1|PLEKHO2	m4	GO:0002758	innate immune response-activating signal transduction	-11	CD14|CTSK|HCK|LBP|PLCG2|LGMN|PSMB8|PSMC3|PSMC5|PSME1|IKBKE|NOD1|DDX58|DDX60|DHX58|TIFA|PIK3AP1	m5	GO:0006909	phagocytosis	-10	ANXA3|C3|FCGR3A|NCKAP1L|IRF8|P2RY6|PRKCD|SLC11A1|TYROBP|ARHGAP25|OLFM4|RAB31|TREM2	m6
					GO:0051703	intraspecies interaction between organisms	-6.1	NRXN2|CIC|SHANK1|SHANK3|NPAS4	m2	GO:0051962	positive regulation of nervous system development	-7.1	FGFR1|RAPGEF1|LRP1|NOTCH1|PLXNA1|PLXNB1|VEGFA|MAGI2|SHANK2|SPEN|UNC13A|CUX2|HEYL|SOX8|TTBK1|AGRN|AMIGO3	m3	GO:0036230	granulocyte activation	-6.9	CD63|CSNK2B|CYBA|FCER1G|FGR|GSN|LCN2|PLAU|PSAP|PSMD2|PSMD13|RAB6A|VAMP8|PGLYRP1|GMFG|PRDX4|LAMTOR2|YPEL5|TMBIM1|PLEKHO2	m4	GO:0050900	leukocyte migration	-11	ADA|AIF1|CD44|CCR5|CX3CR1|ELANE|HCK|CXCL10|ITGAL|LBP|LGALS3|KITLG|PPIB|MAPK3|LGMN|RAC2|CCL2|VAV1|DOK2|CXCL13|PYCARD	m5	GO:0001819	positive regulation of cytokine production	-8.1	AGT|C3|CASP1|CSF1R|HMGB2|IRF8|IFNGR1|EIF2AK2|SLC11A1|TYROBP|TREM2|STING1	m6
					GO:0035176	social behavior	-6.1	NRXN2|CIC|SHANK1|SHANK3|NPAS4	m2	GO:0050808	synapse organization	-7	ADD2|KIF1A|COL4A1|PLXNB1|NECTIN1|CACNA2D2|SPOCK2|MAGI2|SHANK2|UNC13A|CUX2|SRCIN1|SEZ6|AGRN|AMIGO3	m3	GO:0002474	antigen processing and presentation of peptide antigen via MHC class I	-6.3	CYBA|FCER1G|PSMB4|PSMB9|PSMD2|PSMD13|TAP1|TAP2|VAMP8	m4	GO:0031349	positive regulation of defense response	-11	CD14|CTSK|HCK|LBP|PLCG2|MAPK3|LGMN|PSMB8|PSMC3|PSMC5|PSME1|VAV1|IKBKE|NOD1|PARK7|DDX58|PYCARD|DDX60|DHX58|TIFA|PIK3AP1	m5	GO:1905155	positive regulation of membrane invagination	-7.4	C3|NCKAP1L|RAB31|TREM2	m6
					GO:0098916	anterograde trans-synaptic signaling	-6	CACNA1A|EGR2|NPTX1|PTPRS|NRXN2|RIN1|IQSEC2|SHANK1|JPH3|CACNG7|JPH4|SHANK3|NPAS4	m2	GO:0007411	axon guidance	-6.6	CELSR3|KIF5C|LRP1|NOTCH1|PLXNA1|PLXNB1|NECTIN1|VEGFA|IRS2|SEMA4B|SEMA4G|UNC5B	m3	GO:0002479	antigen processing and presentation of exogenous peptide antigen via MHC class I, TAP-dependent	-6.2	CYBA|PSMB4|PSMB9|PSMD2|PSMD13|TAP1|TAP2|VAMP8	m4	GO:0019882	antigen processing and presentation	-11	B2M|CTSH|HLA-DMA|HLA-DOA|HLA-DQB1|KIF22|NCF2|LGMN|PSMB8|PSMC3|PSMC5|PSME1|WAS|NOD1|PYCARD	m5	GO:0060100	positive regulation of phagocytosis, engulfment	-7.4	C3|NCKAP1L|RAB31|TREM2	m6
					GO:0007268	chemical synaptic transmission	-6	CACNA1A|EGR2|NPTX1|PTPRS|NRXN2|RIN1|IQSEC2|SHANK1|JPH3|CACNG7|JPH4|SHANK3|NPAS4	m2	GO:0097485	neuron projection guidance	-6.6	CELSR3|KIF5C|LRP1|NOTCH1|PLXNA1|PLXNB1|NECTIN1|VEGFA|IRS2|SEMA4B|SEMA4G|UNC5B	m3	GO:0033108	mitochondrial respiratory chain complex assembly	-6.2	ND6|NDUFA2|NDUFB3|NDUFV2|COA3|NDUFB11|COX14|SMIM20|PET100	m4	GO:0043312	neutrophil degranulation	-10	B2M|CD14|CD44|CSTB|CTSH|CTSZ|ELANE|GNS|GSTP1|HEXB|ITGAL|LGALS3|CTSA|PSMC3|MVP|CLEC5A|PYCARD|TSPAN14|NFAM1|CLEC12A	m5	GO:0060099	regulation of phagocytosis, engulfment	-7.1	C3|NCKAP1L|RAB31|TREM2	m6
					GO:0099537	trans-synaptic signaling	-5.9	CACNA1A|EGR2|NPTX1|PTPRS|NRXN2|RIN1|IQSEC2|SHANK1|JPH3|CACNG7|JPH4|SHANK3|NPAS4	m2	GO:0050769	positive regulation of neurogenesis	-6.4	FGFR1|RAPGEF1|LRP1|NOTCH1|PLXNA1|PLXNB1|VEGFA|MAGI2|SHANK2|SPEN|UNC13A|CUX2|HEYL|SOX8|TTBK1	m3	GO:0062012	regulation of small molecule metabolic process	-5.9	ABCD1|CD74|CLN3|HMGCR|HMGCS1|IDI1|INSIG1|EIF6|PSMB4|PSMB9|PSMD2|PSMD13|SOD1|TMSB4X|VDR|NR4A3|RAE1|SLC7A7	m4	GO:0045055	regulated exocytosis	-10	B2M|SERPING1|CD14|CD44|CSTB|CTSH|CTSZ|ELANE|GNS|GSTP1|HCK|HEXB|ITGAL|LGALS3|LGALS3BP|CTSA|PSMC3|RAC2|MVP|CLEC5A|PYCARD|TSPAN14|FERMT3|NFAM1|CLEC12A	m5	GO:0001818	negative regulation of cytokine production	-7	BTK|GBA|NCKAP1L|MAP2K5|SLC11A1|TYROBP|UBA7|ISG15|GPNMB|TREM2	m6
					GO:0099536	synaptic signaling	-5.9	CACNA1A|EGR2|NPTX1|PTPRS|NRXN2|RIN1|IQSEC2|SHANK1|JPH3|CACNG7|JPH4|SHANK3|NPAS4	m2	GO:0010720	positive regulation of cell development	-6.2	FGFR1|RAPGEF1|LRP1|NOTCH1|PLXNA1|PLXNB1|VEGFA|MAGI2|SHANK2|SPEN|UNC13A|CUX2|HEYL|SOX8|PREX1|TTBK1	m3	GO:0002478	antigen processing and presentation of exogenous peptide antigen	-5.9	CD74|CYBA|FCER1G|HLA-DRA|PSMB4|PSMB9|PSMD2|PSMD13|TAP1|TAP2|VAMP8	m4	GO:0034341	response to interferon-gamma	-10	AIF1|B2M|CD44|GBP2|HCK|HLA-DQB1|IRF5|CCL2|TRIM21|STAT1|WAS|NMI|IRF9|IFITM2	m5	GO:1905153	regulation of membrane invagination	-7	C3|NCKAP1L|RAB31|TREM2	m6
					GO:1904861	excitatory synapse assembly	-5.8	PTPRS|NRXN2|SHANK1|SHANK3	m2	GO:0006935	chemotaxis	-6.1	CELSR3|FGFR1|KIF5C|LRP1|ABCC1|NOTCH1|PLXNA1|PLXNB1|NECTIN1|VEGFA|IRS2|SEMA4B|IL17RA|ADGRA2|PREX1|SEMA4G|UNC5B	m3	GO:0042180	cellular ketone metabolic process	-5.8	ABCD1|CD74|CLN3|HMGCR|INSIG1|EIF6|PSMB4|PSMB9|PSMD2|PSMD13|NR4A3|SLC7A7|DHRS4	m4	GO:0002283	neutrophil activation involved in immune response	-10	B2M|CD14|CD44|CSTB|CTSH|CTSZ|ELANE|GNS|GSTP1|HEXB|ITGAL|LGALS3|CTSA|PSMC3|MVP|CLEC5A|PYCARD|TSPAN14|NFAM1|CLEC12A	m5	GO:0018108	peptidyl-tyrosine phosphorylation	-6.9	AGT|BTK|CLK1|CSF1R|PRKCD|MAP2K5|EIF2AK2|SLA|EHD4|TREM2	m6
