# Supplementary material for: The Molecular Mechanism of Multiple Organ Dysfunction and Targeted Intervention of COVID-19 Based on Time-Order Transcriptomic Analysis
Source: Front Immunol. 2021 Aug 24;12:729776. doi: 10.3389/fimmu.2021.729776 (PMC8421734; doi:10.3389/fimmu.2021.729776)
Supplement: Supplementary file 1 [file DataSheet_1.zip › Supplementary Material/Supplementary Table 4.xlsx]

## Sheet: lung
	x
RASGRP1	0.0144322
PML	0.0129138
SEMA6B	0.020844
PLXNB2	0.0421371
PAK4	0.0148746
NFKBIE	0.018976
HMOX1	0.036823
HAMP	0.020449
GRN	0.0254824
FABP5	0.0146612
PDGFB	0.0147916
SYK	0.0406199
PSMD1	0.0408512
PSMD8	0.0292015
TNFRSF1A	0.0450925
CD14	0.00957755
CSF1	0.0498055
CD40LG	0.0504331
CCL17	0.0200512
PTAFR	0.0304522
APOH	0.0193688
AGT	0.0403019
RHOA	0.0695558
SRC	0.0797449
NFKBIA	0.0448524
ACTG1	0.0196401
SEMA4B	0.0156299
SEMA6C	0.0156299
SEMA4G	0.0156299
SEMA3F	0.0156299
SLC11A1	0.0294295
OSGIN1	0.0121106
TNFSF14	0.0237647
CX3CR1	0.0268732
RBP4	0.0193688

## Sheet: trachea
	x
SH3BP2	0.00661811
S100A6	0.0312814
S100A13	0.0159163
S100A11	0.0159163
HCST	0.0157751
DAXX	0.00681546
ISG20	0.0156263
DHX58	0.0275729
HMOX1	0.0128236
S100A10	0.0279326
CTSB	0.0208145
HCK	0.0226011
FCER1G	0.0330543
IKBKE	0.0129277
SOCS1	0.0216062
FGR	0.0220725
IL10RA	0.0410572
CCRL2	0.0303922
CD40LG	0.0322965
CD40	0.0479469
CCL21	0.0210895
CCL19	0.0210895
OAS1	0.0318213
IRF7	0.047583
PTAFR	0.034343
CTSS	0.0293222
CXCL10	0.053239
PML	0.0245797
ICAM1	0.0509037
PSME2	0.0139898
CD74	0.0268925
B2M	0.0415237
VAV1	0.0309156
TMSB10	0.00998063
NOD1	0.0126772
GRN	0.0111046
SLC11A1	0.013332
IL1RN	0.0148248
TNFRSF12A	0.0103473
MAP3K8	0.00646833
NAMPT	0.00646833
UNC93B1	0.00644453
PTGER1	0.00657684
MARCO	0.00689389
PPIA	0.00654198

## Sheet: olf
	x
LCN2	0.111263
ICAM1	0.152892
LAT	0.138714
FGR	0.0925328
FCER1G	0.179908
CD74	0.0532305
PGLYRP1	0.0622869
IRF7	0.0583195
PLAU	0.09655
SH3BP2	0.0543023
