# Supplementary material for: The Molecular Mechanism of Multiple Organ Dysfunction and Targeted Intervention of COVID-19 Based on Time-Order Transcriptomic Analysis
Source: Front Immunol. 2021 Aug 24;12:729776. doi: 10.3389/fimmu.2021.729776 (PMC8421734; doi:10.3389/fimmu.2021.729776)
Supplement: Supplementary file 1 [file DataSheet_1.zip › Supplementary Material/Supplementary Table 5.xlsx]

## Sheet: Sheet1
lung
SRC	RHOA	CD40LG	CSF1	TNFRSF1A
Tetrachlorodibenzodioxin	Simvastatin	Reactive Oxygen Species	Lipopolysaccharides	Acetaminophen
AG 1879Pyrimidines	Mevalonic Acid	Tetrachlorodibenzodioxin	Zinc Sulfate	Tobacco Smoke Pollution
Resveratrol	Lipopolysaccharides	Particulate Matter	Niclosamide	Ozone
bisphenol A	Guanosine Triphosphate	Simvastatin	Nitric Oxide	Zymosan
Cadmium Chloride	Atorvastatin	Vehicle Emissions	Tetrachlorodibenzodioxin	2-chloroethyl ethyl sulfide
Hexachlorobenzene	Phenylephrine	2-chloro-5-nitrobenzanilide	benzamide	Hydrogen Peroxide
Estradiol	geranylgeranyl pyrophosphate	Calcitriol	Resveratrol	Carbon Tetrachloride
Tetradecanoylphorbol Acetate	Glucose	Clopidogrel	Cryptoxanthins	Doxorubicin
4-amino-5-(4-methylphenyl)-7-(tert-butyl)pyrazolo(3,4-d)pyrimidine	Lovastatin	Doxorubicin	Genistein
Arsenic Trioxide	Allergens	hydroxysafflor yellow A	Tobacco Smoke Pollution
trachea
CXCL10	ICAM1	CD40	IRF7	B2M
Lipopolysaccharides	Lipopolysaccharides	Lipopolysaccharides	Poly I-C	Valproic Acid
Poly I-C	Resveratrol	Simvastatin	Tetrachlorodibenzodioxin	Tetrachlorodibenzodioxin
lipopolysaccharide, E. coli O26-B6	Particulate Matter	Particulate Matter	Valproic Acid	Copper
Biological Products	Glucose	Tetradecanoylphorbol Acetate	Estradiol	Gentamicins
Quercetin	Streptozocin	Benzo(a)pyrene	Lipopolysaccharides	bisphenol A
Tobacco Smoke Pollution	lipopolysaccharide, Escherichia coli O111 B4	bisphenol A	chromium hexavalent ion	Metribolone
Vehicle Emissions	Vehicle Emissions	prolinedithiocarbamate	Ethinyl Estradiol	trichostatin A
Particulate Matter	Glucosamine	Quercetin	(+)-JQ1 compound	Benzo(a)pyrene
Resveratrol	lipopolysaccharide, E coli O55-B5	Resveratrol	pirinixic acid	Cadmium
K-12 lipopolysaccharide	Curcumin	Vehicle Emissions	Benzo(a)pyrene	4-(5-benzo(1,3)dioxol-5-yl-4-pyridin-2-yl-1H-imidazol-2-yl)benzamide
olf
FCER1G	ICAM1	LAT	LCN2	PLAU
Tetrachlorodibenzodioxin	Lipopolysaccharides	Tetrachlorodibenzodioxin	sodium arsenite	Resveratrol
Dietary Fats	Resveratrol	Acetaminophen	Acetaminophen	Carbon Tetrachloride
Acetaminophen	Particulate Matter	bisphenol A	Estradiol	Arsenic Trioxide
Aspirin	Glucose	(+)-JQ1 compound	Lipopolysaccharides	Amiloride
Benzo(a)pyrene	Streptozocin	Antigens	Gentamicins	Plant Extracts
bisphenol A	lipopolysaccharide, Escherichia coli O111 B4	Asbestos, Crocidolite	Cisplatin	Tetrachlorodibenzodioxin
Carbon Tetrachloride	Vehicle Emissions	Cisplatin	Tobacco Smoke Pollution	Doxorubicin
Choline	Glucosamine	Dexamethasone	Tetrachlorodibenzodioxin	sodium arsenite
convulxin	lipopolysaccharide, E coli O55-B5	dinitrophenyl-bovine serum albumin	Carbon Tetrachloride	Benzo(a)pyrene
Lipopolysaccharides	Curcumin	convulxin	Dietary Fats	Dexamethasone
